# Supplementary material for: Impaired Cell Cycle Regulation in a Natural Equine Model of Asthma
Source: PLoS One. 2015 Aug 20;10(8):e0136103. doi: 10.1371/journal.pone.0136103 (PMC4546272; doi:10.1371/journal.pone.0136103)
Supplement: S1 Table — Significantly (with false discovery rate FDR ≤ 0.05) differentially expressed genes between RAO and control horses for each stimulating factor and cohort are listed with log2 fold changes and FDRs. (XLSX) [file pone.0136103.s005.xlsx]

## Sheet: DE genes, FDR<0.05
#Differentialy exressed (DE) genes in RAO compared to control samples. Pairwise comparisons.
#Factorial design. ~ 0+group
#Significant genes (false discovery rate < 0.05) identified from every pairwise comparison.
Ensembl_id	Associated Gene Name	Description	HIF-1 target	Mock log2FC	Mock FDR	LPS log2FC	LPS FDR	RCA log2FC	RCA FDR	HDE log2FC	HDE FDR	Mock Family 1 log2FC	Mock Family 1 FDR	Mock Family 2 log2FC	Mock Family 2 FDR	Mock Unrelated log2FC	Mock Unrelated FDR	LPS Family 1 log2FC	LPS Family 1 FDR	LPS Family 2 log2FC	LPS Family 2 FDR	LPS Unrelated log2FC	LPS Unrelated FDR	RCA Family 1 log2FC	RCA Family 1 FDR	RCA Family 2 log2FC	RCA Family 2 FDR	RCA Unrelated log2FC	RCA Unrelated FDR	HDE Family 1 log2FC	HDE Family 1 FDR	HDE Family 2 log2FC	HDE Family 2 FDR	HDE Unrelated log2FC	HDE Unrelated FDR
ENSECAG00000011845	CXCL13	chemokine (C-X-C motif) ligand 13				1.11205	2.15731e-07	-0.622122	7.84719e-06	3.35437	1.64907e-219	-1.3277	0.0280044							2.91793	1.13169e-28	0.545782	0.0381039	-1.44564	2.61403e-07	0.795469	0.00885979	-1.21619	2.1331e-21	5.4745	3.29591e-118	3.9243	4.75258e-109	0.664294	7.30092e-07
ENSECAG00000016021	IFNG	Interferon gamma		-0.9304	4.96651e-11	-1.04418	5.34683e-17	-0.948438	2.05173e-30	-1.77372	9.60031e-165	-1.45824	1.43544e-06			-0.782197	3.23632e-07	-0.760088	0.0193526	-1.16196	6.94325e-05	-1.21049	6.11327e-20	-1.67365	3.01988e-24			-1.05031	2.54312e-29	-0.724154	7.07877e-08	-3.22515	5.01437e-124	-1.37184	1.97053e-79
ENSECAG00000000658	GPNMB	glycoprotein (transmembrane) nmb		0.517857	0.000614048	0.610593	2.04593e-06	0.504626	4.68077e-09	1.55345	1.85268e-131					0.59047	0.000128132	0.910423	0.000961633			0.503297	0.0017029	0.674894	0.000406767	0.528702	0.012253	0.310283	0.00776213	2.50709	9.24655e-81	1.25115	1.37816e-22	0.902104	2.3536e-36
ENSECAG00000023525	NDUFA4L2	NADH dehydrogenase (ubiquinone) 1 alpha subcomplex, 4-like 2		-0.987617	1.53682e-07					1.42209	3.37189e-95	-1.50061	8.59236e-05			-1.19442	4.30048e-09	-1.07114	0.0419167	1.12672	0.00741752			-1.72953	3.72776e-21	1.66715	3.76331e-15	-0.699509	1.95512e-10	2.30305	6.1432e-61	1.1748	4.79813e-17	0.788407	1.99383e-22
ENSECAG00000012955	CD163L1	CD163 molecule-like 1								1.68121	3.17374e-86	-1.02376	0.00268453	1.06261	0.000630969			-1.29194	2.07152e-05	1.39513	2.20363e-07			-1.19637	7.39345e-11	1.32196	1.62166e-14	-0.487267	0.000126047	1.81624	5.82272e-20	2.24115	3.18107e-53	0.986238	1.07942e-24
ENSECAG00000014384	AURKB	aurora kinase B		0.497609	0.0216976	0.738743	1.17927e-05	0.481776	1.72297e-05	1.33806	2.39619e-79	1.03269	0.0110677									0.572188	0.0122346	0.670704	0.00668838					2.03342	1.42617e-47	1.75646	3.32475e-34	0.224295	0.0404194
ENSECAG00000018476	TPX2	TPX2, microtubule-associated, homolog (Xenopus laevis)		0.514948	0.00370279	0.513275	0.00105427	0.418294	2.86576e-05	1.11749	1.51056e-63					0.573256	0.00243768					0.472787	0.0173675					0.407994	0.00085664	1.71965	7.81844e-38	1.29826	5.5368e-22	0.334563	0.000125225
ENSECAG00000000153	FRMPD4	FERM and PDZ domain containing 4								1.20187	2.30756e-63																			1.78219	3.08817e-33	1.24344	4.1415e-18	0.579963	5.40195e-12
ENSECAG00000009519	C1S	complement component 1, s subcomponent				0.415574	0.00886378	0.344007	0.000361976	1.11546	4.65891e-60					0.814241	2.36687e-08					0.951669	2.38475e-12					0.90704	2.75594e-22	1.35838	9.56792e-22	1.14694	4.79813e-17	0.841061	4.77482e-27
ENSECAG00000019111	CD163	CD163 molecule		0.408391	0.0182433					1.03592	4.65891e-60					0.724256	8.40617e-07	-0.764419	0.00986157			0.756829	4.65557e-08					0.434079	3.52384e-05	1.12025	7.86315e-18	0.555107	0.000138143	1.43241	1.87882e-90
ENSECAG00000014517	CDCA3	cell division cycle associated 3				0.426792	0.0476327	0.475411	2.06033e-05	1.12428	7.90436e-57											0.498374	0.0407554					0.482834	0.000716533	1.6666	2.02604e-32	1.27706	1.25191e-18	0.429187	4.39935e-06
ENSECAG00000008785		Uncharacterized protein		0.447802	0.0189872	0.422355	0.0163212	0.49579	3.56792e-07	1.05871	3.38637e-56					0.454825	0.0353114					0.561432	0.00171386	0.51059	0.0352848	0.588992	0.0107389	0.387787	0.00210453	1.49135	2.44157e-28	1.44007	1.74593e-26	0.244715	0.0111122
ENSECAG00000018927	ANGPTL4	angiopoietin-like 4								1.02498	6.01429e-55													-0.740994	0.00018111	0.898082	7.23901e-07	-0.665786	4.79261e-11	1.90104	2.07022e-45	0.666289	3.20253e-06	0.507621	1.49294e-10
ENSECAG00000019705	CDC20	cell division cycle 20		0.484437	0.0161676	0.451722	0.0199968	0.409298	0.000212028	1.07813	6.90771e-55	0.863509	0.0428422											0.594766	0.0142591					1.5288	1.25393e-28	1.34033	1.9992e-21	0.365252	7.90048e-05
ENSECAG00000019191	DCSTAMP	dendrocyte expressed seven transmembrane protein						0.241214	0.0298789	1.04928	3.21071e-54					0.583108	0.000177228					0.517322	0.00126121					0.666477	3.10084e-12	1.34812	5.51386e-21	0.765993	4.54986e-08	1.03373	1.37574e-42
ENSECAG00000021429	C1R	complement component 1, r subcomponent				0.487828	0.000591083	0.383157	3.42218e-05	0.994087	9.63554e-52					0.802903	2.72286e-08					0.970099	3.21514e-13					0.761995	5.72998e-16	1.39751	4.21668e-25	0.868969	2.26595e-10	0.715786	1.99785e-21
ENSECAG00000020920	NEK2	NIMA-related kinase 2		0.840722	1.6957e-07	0.903423	2.16496e-09	0.614698	1.28954e-09	1.05749	7.55413e-49	1.09466	0.00377616	1.27234	0.000380646			1.05039	0.00229638	1.469	2.98263e-06			0.788529	0.000403384	0.918307	1.22689e-05			1.44318	2.97193e-24	1.62506	1.9265e-28
ENSECAG00000010053	HJURP	Holliday junction recognition protein		0.698613	0.00218265			0.451571	0.000770928	1.15389	9.46891e-49															0.639347	0.0429627			1.8238	1.03745e-32	1.37286	2.52122e-17	0.265009	0.0323946
ENSECAG00000008655	DLGAP5	discs, large (Drosophila) homolog-associated protein 5		0.57114	0.0273823			0.392615	0.0084782	1.15327	1.96563e-47	1.07885	0.0443577											0.642287	0.0400919					1.57603	2.53778e-24	1.54828	2.72491e-21	0.335502	0.00462055
ENSECAG00000004871	SERPINH1	serpin peptidase inhibitor, clade H (heat shock protein 47), member 1, (collagen binding protein 1)		0.855597	4.35689e-10	1.10018	2.23827e-12	0.77739	2.21884e-17	1.30408	2.00965e-47	1.40876	1.27386e-06	0.841684	0.0335112			2.00711	5.76582e-13	2.28002	1.47032e-11	-0.986594	1.01459e-07	1.17854	1.52799e-10	1.66012	1.16451e-20	-0.506482	2.6554e-05	2.46791	2.4919e-53	2.00149	5.10671e-25	-0.557167	4.22068e-06
ENSECAG00000014536	KIF23	kinesin family member 23		0.476769	0.0232427			0.397697	0.000448109	1.03188	2.78325e-47	0.881977	0.0481044									0.534065	0.0121767	0.57718	0.0216926					1.64469	8.68581e-31	1.25366	1.39185e-17
ENSECAG00000024232	A2ML1	alpha-2-macroglobulin-like 1								0.909137	5.44955e-47					-0.459116	0.00901673											-0.382028	0.000414929	1.51252	7.46298e-32	0.745275	3.46656e-08	0.469617	4.75481e-10
ENSECAG00000023019	KIF18B	kinesin family member 18B		0.654812	0.000763548	0.489191	0.0255957	0.484819	2.50589e-05	1.03399	6.16672e-47					0.798515	0.000190412							0.62629	0.0161697			0.389676	0.0159023	1.44439	3.41133e-24	1.21219	2.69042e-16	0.445388	2.49787e-06
ENSECAG00000024357	CCNA2	cyclin A2				0.428101	0.0289745	0.377998	0.000550847	0.976996	8.84268e-47					0.594114	0.00290603					0.47507	0.0339736	0.560412	0.0202551			0.403916	0.00246671	1.39385	1.48902e-24	1.13899	4.26514e-16	0.398143	5.48509e-06
ENSECAG00000008385		Uncharacterized protein		0.472221	0.0182433			0.382822	0.000818651	0.992845	6.56341e-46											0.432056	0.0478471					0.365306	0.00683134	1.54733	2.7409e-28	1.20216	4.67335e-17	0.229055	0.0248742
ENSECAG00000015806	CCNB1	cyclin B1				0.412154	0.0379654	0.30936	0.0085556	0.966369	8.8033e-46																	0.324959	0.0271219	1.44854	1.82288e-26	1.06687	4.34867e-14	0.383695	1.42186e-05
ENSECAG00000024563		Uncharacterized protein								0.986675	1.33164e-45															0.556686	0.0243951			0.755354	1.36251e-06	0.844256	3.78121e-09	1.36042	4.21541e-71
ENSECAG00000026891	KIAA0101	KIAA0101						0.541598	1.09082e-05	1.04201	2.39779e-45											0.594989	0.0226341	0.746972	0.00487345			0.563537	0.000207733	1.47463	2.12556e-24	1.4082	3.13118e-20	0.243196	0.0291767
ENSECAG00000005925	MYBL2	v-myb myeloblastosis viral oncogene homolog (avian)-like 2		0.481368	0.0105656			0.52879	4.67439e-08	0.91167	2.24245e-44	0.87662	0.0265722			0.558545	0.00506667									0.520073	0.0401522	0.579139	3.82287e-07	1.08807	2.84946e-16	1.29367	1.37816e-22	0.353274	2.78331e-05
ENSECAG00000024127	CENPF	centromere protein F, 350/400kDa						0.246383	0.0429968	0.961595	2.55521e-44															0.499881	0.0397543			1.60528	5.97444e-31	1.35866	1.37816e-22
ENSECAG00000018078	PPP1R36	protein phosphatase 1, regulatory subunit 36		1.33736	1.61016e-08	0.99515	5.71979e-05	1.22344	1.19243e-14	1.37097	4.9688e-44	3.23504	1.99542e-19					2.33139	1.51166e-10					2.54526	2.36965e-27	1.1288	0.0153416			2.73898	3.6072e-60	1.48006	4.88231e-10
ENSECAG00000020440	CCDC122	coiled-coil domain containing 122		0.90135	2.11472e-05	0.571743	0.0142473	0.432413	0.00270362	1.21138	1.39615e-42	2.58343	2.40269e-12					1.63682	7.27266e-06					1.09438	1.25394e-05					3.33315	1.41353e-97			0.31494	0.0297778
ENSECAG00000024322	ARSJ	arylsulfatase family, member J								1.08785	2.97808e-42							0.96458	0.0135149			0.829149	7.05423e-08	0.832112	0.0233583	-1.37393	3.63823e-09	0.535081	6.89144e-05	1.75525	1.28339e-24			1.38089	1.92663e-56
ENSECAG00000019038	KIF2C	kinesin family member 2C		0.459594	0.0374308			0.572373	4.3048e-08	0.938537	3.67462e-41					0.676182	0.00134189							0.681176	0.00473243	0.558216	0.0397543	0.477726	0.000456464	1.43287	8.73389e-25	1.08018	6.99138e-14	0.302565	0.00212261
ENSECAG00000016860	KIF20A	kinesin family member 20A						0.300286	0.0205423	0.973847	5.04055e-41													0.537154	0.0449432					1.52361	4.02104e-26	1.26911	2.08739e-17
ENSECAG00000017191	SPP1	secreted phosphoprotein 1								1.00329	6.28766e-41																	-0.477651	3.33623e-06	1.20886	1.78817e-14	1.71055	3.28314e-33
ENSECAG00000000281	SHCBP1	SHC SH2-domain binding protein 1		0.553485	0.00461441	0.436645	0.0287926	0.412161	0.000204728	0.913492	1.54678e-40					0.53533	0.0189224											0.451404	0.000749577	1.24395	1.42139e-19	1.09263	1.33972e-14	0.403892	4.55316e-06
ENSECAG00000006674	RRAD	Ras-related associated with diabetes								0.968805	2.03689e-40																			2.12522	1.72814e-51			1.09124	1.00583e-40
ENSECAG00000024694	KIF14	kinesin family member 14						0.403815	0.00328361	1.02349	4.58729e-40											0.583046	0.0222244							1.35569	6.28971e-19	1.3509	2.52014e-17	0.36387	0.000753009
ENSECAG00000015726	NR1H3	nuclear receptor subfamily 1, group H, member 3		0.410432	0.0176123			0.280782	0.00630864	0.834188	7.09613e-39	0.761317	0.0396476			0.38698	0.0460829							0.529984	0.0119113					1.27369	2.22326e-22	0.524003	0.000441813	0.704871	6.61974e-22
ENSECAG00000000852	SGIP1	SH3-domain GRB2-like (endophilin) interacting protein 1								0.85897	7.57904e-39											0.502643	0.00229765			-0.545614	0.0132132			1.13413	9.04777e-17	0.360701	0.044478	1.08208	2.48203e-48
ENSECAG00000004709	C2	complement component 2								0.837837	9.4744e-38											0.414269	0.0222508							1.5455	1.16567e-30	0.567672	0.000127365	0.400336	3.85644e-07
ENSECAG00000024196	KIFC1	kinesin family member C1						0.378913	0.0002548	0.856716	1.56064e-37													0.545669	0.0184844					1.23806	4.03335e-20	1.14775	4.13274e-17
ENSECAG00000013053	TOP2A	topoisomerase (DNA) II alpha 170kDa		0.418891	0.0234998	0.375108	0.0337984	0.40096	3.19024e-05	0.820291	6.85036e-37					0.434443	0.0277274											0.434594	0.000102385	1.24332	2.763e-21	1.03205	7.75243e-15
ENSECAG00000019526	IL22	interleukin 22								-0.821409	2.91966e-36													-0.502699	0.0446137					-0.736296	8.26391e-08	-1.14837	1.40194e-17	-0.579565	1.14519e-13
ENSECAG00000014619	UBE2C	ubiquitin-conjugating enzyme E2C				0.552961	0.00136112	0.386216	0.000535145	0.860104	4.73422e-36																	0.349254	0.0191063	1.27911	1.08063e-20	0.985406	6.43472e-12	0.315792	0.000763597
ENSECAG00000020645	ASPM	asp (abnormal spindle) homolog, microcephaly associated (Drosophila)						0.299122	0.0119471	0.875661	8.88226e-36															0.616974	0.00809571			1.41767	3.68271e-24	1.12078	9.40552e-15
ENSECAG00000019129	FOXM1	forkhead box M1						0.342152	0.0118661	0.939523	1.66657e-35													0.774797	0.00281959					1.59315	1.20101e-26	1.33227	5.67328e-18
ENSECAG00000024655	EMILIN2	elastin microfibril interfacer 2								0.788764	1.89239e-35																			1.03869	1.7983e-15	0.732958	6.5821e-08	0.594643	7.02759e-16
ENSECAG00000018665		Uncharacterized protein		0.51977	0.0067093			0.467285	5.78934e-06	0.824013	2.4807e-35					0.619364	0.00219118							0.690776	0.00185142			0.362698	0.00945124	1.06982	2.23691e-15	1.13463	4.79813e-17	0.267596	0.00377088
ENSECAG00000021452	BUB1B	BUB1 mitotic checkpoint serine/threonine kinase B						0.335322	0.00282122	0.837742	2.99233e-35											0.444968	0.045178					0.37243	0.00592852	1.1378	7.95621e-17	1.07913	9.97632e-15	0.296302	0.00123279
ENSECAG00000001129	HMOX1	heme oxygenase (decycling) 1								0.785721	3.79409e-35																			1.68715	4.43726e-39			0.603323	2.71167e-16
ENSECAG00000017388	CENPT	centromere protein T				0.529161	0.0112391	0.578395	2.81403e-07	0.862549	4.36383e-35													0.856097	0.000409833			0.50195	0.000653574	1.20329	8.45171e-18	0.93713	1.76018e-10	0.44723	6.56849e-07
ENSECAG00000010859		Uncharacterized protein						0.362942	0.00273521	0.873197	6.72064e-34																			1.303	6.29104e-20	1.10468	1.61991e-13
ENSECAG00000023608	TMEM171	transmembrane protein 171						-0.301084	0.0113097	0.804114	9.36517e-34													-0.582014	0.0143016					1.0961	2.23691e-15	0.463947	0.00380842	0.852291	1.07258e-29
ENSECAG00000012151	MARCO	macrophage receptor with collagenous structure		-0.863676	1.41945e-07			-0.75107	2.21884e-17	0.967503	1.07407e-33	-2.59055	3.66195e-16			0.692202	5.60548e-05							-0.858955	6.43007e-06	-1.20084	4.37831e-11			1.6444	2.05797e-20	0.961776	1.00073e-09	0.296331	0.00131288
ENSECAG00000011627	ENPP6	ectonucleotide pyrophosphatase/phosphodiesterase 6								1.16011	1.21189e-33															0.607527	0.00444361	-0.775615	1.05104e-13	1.73194	5.28749e-19	1.32169	1.04234e-11	0.426705	0.00211211
ENSECAG00000021314	COL4A2	collagen, type IV, alpha 2		0.414037	0.0184495	0.458984	0.00172574	0.402027	1.34151e-05	0.796126	1.41557e-33	0.983512	0.00231737					1.20427	3.55225e-06					0.750464	7.84002e-05			0.359672	0.00129298	1.21337	2.11726e-19	0.981453	3.89522e-13	0.193558	0.0496304
ENSECAG00000015915		Uncharacterized protein						0.338561	0.00590686	1.09054	8.74679e-33															0.728306	0.00150352			1.96412	3.57646e-25	1.27652	1.04234e-11
ENSECAG00000006607	KIF11	kinesin family member 11						0.312892	0.00383805	0.789492	1.84955e-32																			1.23842	2.70116e-20	0.963677	3.36493e-12
ENSECAG00000002438	SIRPB2	signal-regulatory protein beta 2								0.897212	1.87087e-32																			1.15726	2.02384e-12	0.718168	5.8376e-06	0.816213	8.60926e-22
ENSECAG00000014250		Uncharacterized protein						0.26589	0.0123321	0.771687	2.39731e-32					0.4479	0.0119789													1.2457	1.01033e-20	0.532331	0.000433457	0.537029	2.51448e-12
ENSECAG00000000946	CMKLR1	chemokine-like receptor 1								0.766871	4.42791e-32																			1.11126	9.77386e-17	0.547647	0.000248669	0.641703	1.52831e-17
ENSECAG00000023776	TTK	TTK protein kinase								0.863051	4.98805e-32																			1.35833	6.1982e-21	1.03794	2.16754e-11
ENSECAG00000018415	TANC1	tetratricopeptide repeat, ankyrin repeat and coiled-coil containing 1								0.801394	1.85651e-31																			1.25653	9.62681e-19	0.641582	2.25374e-05	0.506067	3.98912e-10
ENSECAG00000014708	PTHLH	Parathyroid hormone-related protein Osteostatin						-0.639018	5.15169e-05	-1.09902	5.49667e-31											-0.736168	0.0305582					-0.847586	4.06128e-09	-0.559513	0.0195327	-2.22508	3.28314e-33	-0.512466	3.01359e-05
ENSECAG00000009121	NEIL3	nei endonuclease VIII-like 3 (E. coli)						0.485665	0.00387575	1.05609	7.06545e-31											1.01002	0.000529366	0.802353	0.0223199			0.476825	0.0462559	1.71173	1.66064e-23	1.37478	1.61529e-12
ENSECAG00000000860	CSF1R	macrophage colony-stimulating factor 1 receptor						0.235447	0.0343577	0.743768	7.45442e-31					0.391512	0.0405503													1.17792	3.7213e-19	0.721384	1.61024e-07	0.331996	4.65051e-05
ENSECAG00000007464	RRM2	ribonucleotide reductase M2	PMID:19828020	0.465451	0.013853	0.591435	6.15365e-05	0.562461	2.35448e-09	0.745003	1.22731e-29					0.598111	0.00103718			0.825103	0.0304065	0.486516	0.0109466	0.764223	0.000188211			0.591989	7.84359e-08	1.03692	9.67596e-15	0.867555	3.66246e-10	0.330534	0.000104922
ENSECAG00000021212		Uncharacterized protein				0.387225	0.024169			0.792386	2.15158e-29									0.828702	0.0174385			-0.600472	0.003172	0.490689	0.0324119	-0.348122	0.0024872	1.32865	2.0857e-20	0.94959	8.15388e-11
ENSECAG00000008466				0.689057	0.0062751	0.536372	0.0474064	0.490035	0.000565012	0.909911	2.92333e-29											0.628147	0.0345471					0.571716	0.00124484	1.26191	6.93166e-16	1.15905	1.35034e-11	0.30877	0.0130022
ENSECAG00000024531	AMPP	adrenomedullin								0.898311	4.96042e-29									1.33174	0.0164762			-0.734157	0.0148467	1.26501	2.61398e-07	-0.696883	1.81061e-06	1.37111	1.60274e-17	0.778055	8.31925e-06	0.545767	3.40195e-07
ENSECAG00000011636		Uncharacterized protein		-1.00516	4.7559e-12	-0.780534	2.24012e-08	-0.971826	2.43083e-27	-0.795583	6.19619e-29	-2.17857	2.50675e-14			-0.661334	0.000146017	-1.86131	1.79793e-13			-0.559383	0.00208589	-2.15081	4.51659e-37			-0.673677	6.79406e-10	-1.91903	2.10538e-46			-0.363756	8.11303e-05
ENSECAG00000019369	CCNF	cyclin F		0.504017	0.0102126			0.388405	0.000799766	0.81002	7.02014e-29	0.93676	0.0272834											0.55271	0.0395837					1.16801	7.57679e-16	0.984998	8.83967e-11	0.277051	0.00930611
ENSECAG00000016173	TK1	thymidine kinase 1, soluble						0.30916	0.00806838	0.757813	7.99987e-29																	0.464037	0.000128274	1.0612	1.49322e-14	0.855616	2.24198e-09	0.356621	5.8415e-05
ENSECAG00000018808	TG	thyroglobulin		0.687798	1.43675e-05			0.376453	0.000520226	0.715853	5.37011e-28	2.38868	7.22128e-18					1.37413	2.07264e-07			-0.734223	4.96197e-06	1.40923	6.91367e-15					1.89953	4.18743e-48	0.779003	2.75675e-08	-0.53097	9.17931e-12
ENSECAG00000000943	PTGES	prostaglandin E synthase								0.783722	8.20368e-28					-0.63847	0.0236447									0.905004	3.00885e-05	-0.477782	0.000197236	1.68828	3.92735e-32			0.351758	0.000509519
ENSECAG00000008859	FBLN2	fibulin 2								0.787147	1.04603e-27															0.594324	0.0144172	0.377175	0.00983687			1.18454	3.14051e-17	1.02226	2.82814e-36
ENSECAG00000009501	DAAM2	dishevelled associated activator of morphogenesis 2								0.773466	1.04603e-27					0.583618	0.000587342					0.757867	2.18907e-07					0.594543	4.76374e-09	0.720663	1.80783e-06	0.416464	0.0304638	1.18327	1.11017e-51
ENSECAG00000014452	KIF22	kinesin family member 22						0.285281	0.0174458	0.740559	1.67263e-27																			1.18376	4.13854e-18	0.888525	5.27065e-10
ENSECAG00000014813	CCNB2	cyclin B2						0.377441	0.00195584	0.79575	4.08925e-27											0.511156	0.0257859					0.342577	0.0410551	0.993788	2.78486e-11	0.918062	3.53991e-09	0.4754	6.94004e-07
ENSECAG00000007907		Aldehyde dehydrogenase		0.476935	0.00326442			0.440667	1.53972e-06	0.707096	5.4821e-27					0.538324	0.00123857							0.491835	0.0292852			0.444537	3.88497e-05	1.01131	8.53061e-14	0.676335	1.79648e-06	0.433643	5.89881e-08
ENSECAG00000023642	SPHK1	sphingosine kinase 1				0.532081	0.000488632			0.814922	7.32639e-27							0.927814	0.00293407									-0.290593	0.0332181	1.13852	4.80806e-13	0.403782	0.0463491	0.90246	2.03778e-23
ENSECAG00000023946	SDC3	syndecan 3				0.438273	0.00545229			0.918368	1.19515e-26											0.444252	0.0156483			0.640288	0.000933152			1.2359	4.3825e-11	0.75516	2.62491e-05	0.764045	3.97519e-14
ENSECAG00000023970	MERTK	c-mer proto-oncogene tyrosine kinase								0.694856	2.41558e-26																			0.87124	1.98059e-10	0.774435	1.76898e-08	0.438893	2.1228e-08
ENSECAG00000001923	IGKC	immunoglobulin kappa constant		-0.762117	3.42447e-08	-0.590518	9.87777e-06	-0.731769	1.43129e-18	-0.688277	2.72236e-26	-1.16444	0.000138094			-0.426354	0.0223459	-0.954026	0.000498806					-1.37623	5.26708e-17			-0.521371	2.9445e-07	-1.28902	8.55443e-24	-0.504859	0.00110144	-0.270951	0.00172206
ENSECAG00000015333	ADAP2	ArfGAP with dual PH domains 2						-0.320625	0.00146429	0.707955	2.73095e-26													-0.525683	0.0148823					0.936546	2.18035e-11	0.681586	1.90151e-06	0.505733	1.11025e-10
ENSECAG00000003029	CDC25C	cell division cycle 25C		0.947354	1.44353e-05			0.586643	8.37937e-06	0.844674	4.42792e-26	1.57423	0.000682881			0.651153	0.0267238							0.79092	0.00523987			0.517557	0.00290957	1.26015	1.24562e-16	1.01547	7.60064e-09	0.258404	0.0350433
ENSECAG00000000942	CXCR7	chemokine (C-X-C motif) receptor 7						-0.311605	0.00414655	0.674189	7.29999e-26																	-0.594113	2.81474e-08	1.18328	9.41354e-20	0.373331	0.0278307	0.465953	1.09572e-09
ENSECAG00000016551	RAB13	RAB13, member RAS oncogene family						-0.36652	0.000190485	0.716448	9.81768e-26																	-0.285132	0.0298635	1.21327	5.0883e-18			0.582693	7.24931e-13
ENSECAG00000003083	PRR15	proline rich 15		0.533876	0.00459056					0.71117	1.14177e-25	1.38868	3.31611e-05					0.957269	0.00123329					0.649288	0.00399904					1.26316	3.30757e-20	0.781361	4.40951e-08
ENSECAG00000007487		Uncharacterized protein				0.39826	0.0221546			0.712827	2.22889e-25																			0.996356	1.22203e-12	0.754904	2.62736e-07	0.387222	6.60038e-06
ENSECAG00000010858	ANKRD37	ankyrin repeat domain 37	PMID:19828020							0.785737	2.27055e-25					-0.674043	0.0347753									0.784093	0.000544758	-0.352149	0.0160497	1.06888	4.96729e-12	0.591578	0.000736733	0.696757	1.87965e-14
ENSECAG00000023720	SLAMF8	SLAM family member 8								0.669104	3.04683e-25																			1.07552	3.21102e-16	0.374221	0.0282047	0.55757	9.60559e-14
ENSECAG00000010078	CIT	citron (rho-interacting, serine/threonine kinase 21)						0.299666	0.0130593	0.716883	3.91504e-25																	0.326759	0.0230504	1.09485	4.67748e-15	0.885202	9.14279e-10
ENSECAG00000009716	CDK1	cyclin-dependent kinase 1						0.305188	0.0104121	0.718617	5.3656e-25																			1.11015	1.52734e-15	0.864784	4.62653e-09
ENSECAG00000023555	MTFR2	mitochondrial fission regulator 2						0.411653	0.00139999	0.77209	6.33742e-25					0.695821	0.0062787							0.643212	0.0196798					1.24492	2.16558e-17	0.798856	1.15874e-06	0.27249	0.013796
ENSECAG00000008946		Uncharacterized protein								1.1069	1.46107e-24																			2.76793	7.60191e-47			0.406903	0.00817257
ENSECAG00000018458	RARRES1	retinoic acid receptor responder (tazarotene induced) 1								0.667686	1.76444e-24	0.861224	0.011701			0.529891	0.00118097							0.525215	0.013563			0.325406	0.00480077	1.13125	2.61688e-17	0.455366	0.0040687	0.416438	1.49463e-07
ENSECAG00000012475	SGOL1	shugoshin-like 1 (S. pombe)								0.809245	1.8219e-24																			1.20757	2.45426e-15	1.0901	2.08833e-10
ENSECAG00000008827	NDC80	NDC80 kinetochore complex component						0.33318	0.00699105	0.74318	1.83222e-24																			1.12985	5.65775e-15	0.784384	9.02386e-07	0.315305	0.00148008
ENSECAG00000008634	NCAPH	non-SMC condensin I complex, subunit H						0.375123	0.000544029	0.705548	2.35352e-24													0.509359	0.0434225					1.06741	1.78818e-14	0.868343	2.60853e-09
ENSECAG00000023562	CLEC4F	C-type lectin domain family 4, member F				0.669695	1.69097e-06			1.27404	3.63732e-24							1.50709	2.78608e-08							0.548914	0.0100377			1.85127	1.13199e-10	1.08544	2.30724e-05	0.885402	1.37304e-11
ENSECAG00000010496		Uncharacterized protein		0.404021	0.0211833	0.413937	0.00698496	0.293416	0.00382014	0.652798	4.81915e-24	0.775371	0.034707											0.63016	0.00136617					1.07005	3.71074e-16	0.58269	5.93575e-05	0.305655	0.000220618
ENSECAG00000016739	MYOZ1	myozenin 1						0.275599	0.0167155	1.0474	5.18292e-24					0.465002	0.0189224											0.431173	0.000263305	1.20972	2.97767e-07	0.938519	5.47188e-06	0.993957	1.76809e-15
ENSECAG00000016735	VCAM	vascular cell adhesion molecule				-0.358605	0.0474064			0.699255	6.08831e-24							-1.40509	1.07719e-07									0.378383	0.00072877	0.874305	7.18579e-09	0.849034	9.89766e-10	0.374426	1.01988e-05
ENSECAG00000025120	SBSN	suprabasin								0.765556	6.08831e-24					-0.500454	0.0336327													1.65025	3.0679e-28			0.38839	9.69816e-05
ENSECAG00000006305	TTC21A	tetratricopeptide repeat domain 21A				0.420192	0.0060703			0.661671	7.91972e-24							0.873337	0.0022374					0.480488	0.0312235					1.31254	9.7985e-23	0.418575	0.0114038	0.253893	0.00385881
ENSECAG00000012327	IL34	interleukin 34				0.548201	0.0354501			1.24166	8.71864e-24											0.624442	0.0118226	0.921844	0.00190663	-0.653861	0.0388994	0.506074	0.000950999	2.39902	1.03371e-20			1.29129	9.49468e-22
ENSECAG00000024558	CENPE	centromere protein E, 312kDa						0.352017	0.00514508	0.731028	1.14996e-23													0.588626	0.0317401					1.11119	2.91553e-14	0.901767	5.28805e-09
ENSECAG00000007132		Uncharacterized protein		0.593332	0.00010244	0.555283	5.42111e-05	0.523112	5.34391e-09	0.649333	1.62375e-23	2.20726	3.66195e-16					1.72288	1.72374e-12					1.6395	3.19895e-21					1.39568	7.30943e-27	0.856665	2.76471e-10	-0.304344	0.000344542
ENSECAG00000007470	NCAPG	non-SMC condensin I complex, subunit G								0.667269	1.67955e-23																	0.319201	0.0164632	0.91098	2.36237e-11	0.817122	6.79036e-09	0.273705	0.00253689
ENSECAG00000005228	PHGDH	phosphoglycerate dehydrogenase								0.681359	4.36341e-23																			1.11116	4.96079e-16	0.878242	1.29372e-09
ENSECAG00000011965	OLR1	oxidized low density lipoprotein (lectin-like) receptor 1								0.747517	6.7874e-23											-0.646077	0.000670369							2.07279	1.94324e-46	0.657916	0.000200691	-0.488153	6.04054e-07
ENSECAG00000010967	MMP19	matrix metallopeptidase 19						-0.377753	0.000171951	0.973543	9.7603e-23	-1.08459	0.000903882							0.847935	0.0216872			-0.692934	0.000673688			-0.648905	9.28587e-10	1.71614	3.63256e-16	0.751056	0.000598899	0.45343	0.000311196
ENSECAG00000023330	GZMA	granzyme A (granzyme 1, cytotoxic T-lymphocyte-associated serine esterase 3)								-0.628976	1.52556e-22																					-1.29111	1.24356e-22	-0.40468	2.2375e-07
ENSECAG00000021157	GARNL3	GTPase activating Rap/RanGAP domain-like 3				0.402101	0.0152101			0.689374	2.17776e-22																			0.874233	4.54407e-09	0.557803	0.000617492	0.636087	1.23554e-14
ENSECAG00000013128	ACP2	acid phosphatase 2, lysosomal								0.626725	2.2248e-22																			0.913894	5.12419e-12	0.386092	0.0208878	0.580187	6.23678e-15
ENSECAG00000000808	TCTEX1D1	Tctex1 domain containing 1								0.695593	3.39769e-22											0.519895	0.00447259							0.611857	0.000222631	0.753734	5.29831e-07	0.721189	3.43353e-19
ENSECAG00000020362	MND1	meiotic nuclear divisions 1 homolog (S. cerevisiae)								0.941893	3.59986e-22																			1.19054	5.32317e-11	1.20544	2.519e-08	0.429694	0.00280832
ENSECAG00000011292	MSR1	macrophage scavenger receptor 1						-0.412332	5.85666e-06	0.633218	5.63421e-22	-0.824102	0.0219339											-0.660192	0.000544808			-0.523233	2.4026e-07	1.10156	2.22676e-16			0.670227	3.2275e-19
ENSECAG00000019161	DIAPH3	diaphanous homolog 3 (Drosophila)								0.713199	9.07082e-22																			1.12189	6.37273e-14	0.859352	5.31673e-08
ENSECAG00000019551	CXCL12	chemokine (C-X-C motif) ligand 12				0.504937	0.000837917	0.29347	0.00657332	1.00077	1.03525e-21							0.94899	0.00199079			0.697088	2.54383e-06					0.649721	5.9131e-11	1.49638	7.44484e-10			1.13334	1.37399e-25
ENSECAG00000011117	CLEC7A	C-type lectin domain family 7, member A				0.54316	0.000123645			0.848927	2.29722e-21							0.929155	0.00154383											1.62835	2.85784e-18			0.494469	7.38382e-06
ENSECAG00000016161										0.624614	2.53662e-21					0.520649	0.0100273											-0.278623	0.036005	0.540439	0.000290046	0.728495	1.48408e-07	0.604908	2.39583e-15
ENSECAG00000015060	PRR11	proline rich 11						0.523309	0.000286124	0.798989	3.22109e-21													0.717671	0.0226371					1.05856	8.44506e-11	1.1017	1.37071e-09
ENSECAG00000024138	CREG1	cellular repressor of E1A-stimulated genes 1								0.613843	3.26747e-21																			0.887953	3.16877e-11	0.72222	1.55811e-07	0.231355	0.00949618
ENSECAG00000022747	RNF223	ring finger protein 223								0.699549	3.58652e-21													0.53325	0.0446358					2.28543	1.2324e-58			-0.296798	0.0065739
ENSECAG00000022371	APOBEC3Z1B	APOBEC3Z1b		0.476686	0.00299723	0.729804	7.88923e-09	0.418722	4.28157e-06	0.628825	3.7751e-21	1.57847	6.34465e-09	0.942929	0.00340376	-1.09134	2.06674e-15	1.94442	1.21098e-15			-0.420803	0.0257239	1.22094	1.07711e-12	0.967145	1.66267e-08	-0.931921	3.07999e-23	1.88617	6.5458e-45	0.842316	9.04683e-10	-0.842014	2.26473e-28
ENSECAG00000018438	CEP55	centrosomal protein 55kDa								0.695275	4.36828e-21																			0.88253	3.05512e-09	0.987701	1.91543e-10
ENSECAG00000020766	NHS	Nance-Horan syndrome (congenital cataracts and dental anomalies)								1.04716	4.91726e-21																			1.32449	2.90428e-07	0.706256	0.00365873	1.11072	2.48226e-19
ENSECAG00000026969	RIMKLB	ribosomal modification protein rimK-like family member B								0.648808	9.96635e-21													-0.498232	0.0435006					0.64619	2.97117e-05	0.779396	6.35005e-08	0.520837	2.32201e-10
ENSECAG00000009860	STAB1	stabilin 1						-0.604424	8.94116e-13	0.599704	1.07814e-20	-1.66092	2.34901e-09					-1.35468	7.23748e-08					-1.42098	5.77915e-18			-0.557078	2.50519e-08	0.81808	8.83114e-10	0.674436	1.04339e-06	0.306597	0.000171548
ENSECAG00000020111	IQGAP3	IQ motif containing GTPase activating protein 3		0.568096	0.0282206			0.386518	0.0152319	0.798329	1.09493e-20																			1.14615	8.11795e-12	1.24576	5.47481e-13
ENSECAG00000011788	CDC45	cell division cycle 45		0.527778	0.0251608			0.546032	8.76782e-07	0.643517	1.21228e-20					0.722971	0.00165408							0.706833	0.00423611			0.640561	9.21553e-07	0.895668	1.53591e-10	0.697441	3.95303e-06	0.337442	0.000212927
ENSECAG00000013597	DAB2	Dab, mitogen-responsive phosphoprotein, homolog 2 (Drosophila)						-0.403506	1.07118e-05	0.605755	1.25427e-20	-1.34964	3.27572e-06					-0.811921	0.00561982					-1.25334	4.98397e-14					0.697667	4.94446e-07	0.407641	0.0131616	0.711957	2.59632e-22
ENSECAG00000012755	TSPAN4	tetraspanin 4						0.305321	0.00270595	0.625811	1.34236e-20					0.533261	0.00134148									0.485166	0.0351435			0.983129	1.01495e-12	0.580588	0.000122395	0.313716	0.000313199
ENSECAG00000019243	HSD11B1	hydroxysteroid (11-beta) dehydrogenase 1				0.450587	0.00184382			0.59876	1.57137e-20	1.12934	0.000164182					1.01943	0.000135159					0.819246	6.88488e-06					1.37029	3.95641e-26			0.399899	2.83772e-07
ENSECAG00000014218	SIGLEC1	sialic acid binding Ig-like lectin 1, sialoadhesin								0.590212	3.5521e-20																			0.869938	4.22833e-11	0.431837	0.00616822	0.468861	5.13309e-10
ENSECAG00000006755	RAB3IL1	RAB3A interacting protein (rabin3)-like 1						-0.430437	1.07118e-05	0.615086	3.61658e-20	-1.25113	7.23257e-05							0.804475	0.0304065			-1.08093	2.36662e-09					0.76406	8.76887e-08	0.808333	4.11763e-09	0.272863	0.00196976
ENSECAG00000008296	CCBE1	collagen and calcium binding EGF domains 1								0.661768	3.62424e-20																			0.89761	4.804e-09	0.928216	1.27888e-10
ENSECAG00000021476	MMP8	matrix metallopeptidase 8 (neutrophil collagenase)				-0.892126	9.24084e-06	-0.730349	3.79938e-08	-0.981035	3.63905e-20									-1.02111	0.010976	-1.06448	0.00131998	-1.08646	9.87185e-05			-0.870504	0.000299052	-0.758876	0.00512454	-1.31816	8.55538e-13	-0.866066	8.78327e-09
ENSECAG00000009073	C25H9orf100	vav-like protein C9orf100						0.275102	0.0343302	0.669243	3.70814e-20													0.611019	0.0118878					1.00407	4.84306e-12	0.964745	1.91543e-10
ENSECAG00000016495	NUSAP1	nucleolar and spindle associated protein 1								0.665506	4.10087e-20																			1.11465	1.33381e-14	0.827812	7.6563e-08
ENSECAG00000024841	PLEKHA4	pleckstrin homology domain containing, family A (phosphoinositide binding specific) member 4				0.631231	3.00424e-05			0.660358	4.10464e-20											0.4306	0.0444283							0.418874	0.0196853	0.740474	1.13946e-06	0.821728	1.77787e-22
ENSECAG00000018108										0.590934	5.25634e-20	1.35801	1.39168e-05											0.613491	0.00450434					1.42838	2.3268e-28
ENSECAG00000019596		Uncharacterized protein						-0.510478	3.11206e-09	0.586407	6.45072e-20	-0.953049	0.0038162					-0.829935	0.00371342					-0.854534	1.25782e-06			-0.288779	0.0172062	0.587177	2.93305e-05	0.556402	0.000125138	0.615642	4.50558e-17
ENSECAG00000018519	FANCD2	Fanconi anemia, complementation group D2	PMID:21447827					0.267476	0.0183409	0.611329	7.19264e-20	0.888294	0.0126541					0.726782	0.0296312					0.992961	9.02708e-08					1.23842	2.15165e-20	0.537168	0.000539783
ENSECAG00000007620	DEPDC1B	DEP domain containing 1B								0.686558	1.68536e-19																			0.96592	2.52678e-10	0.843967	1.71195e-07	0.249788	0.0321366
ENSECAG00000007379	KCNE3	potassium voltage-gated channel, Isk-related family, member 3								0.777297	2.36551e-19																			1.25764	6.57851e-12	0.495196	0.0204951	0.579058	2.20212e-08
ENSECAG00000013223	PBK	PDZ binding kinase						0.42662	0.00571006	0.744172	2.59496e-19																	0.6255	0.000553321	0.826219	6.72556e-07	1.03568	4.48449e-09	0.370618	0.00196554
ENSECAG00000019222		Uncharacterized protein						-0.352536	0.000794067	0.646938	2.8904e-19							-1.00167	0.00164859					-0.760818	0.000155214					1.24168	1.12906e-16			0.431697	7.44471e-07
ENSECAG00000017644	CFP	complement factor properdin						0.248754	0.0221074	0.58376	3.82053e-19					0.404441	0.0310917													0.850154	2.71256e-10	0.806423	2.61344e-09
ENSECAG00000013188	CDCA2	cell division cycle associated 2						0.323304	0.0147553	0.654344	5.59066e-19																			0.747388	7.25921e-07	0.889926	1.22401e-08	0.325719	0.00135745
ENSECAG00000023683		Uncharacterized protein						0.487403	0.00657657	0.782027	5.95529e-19													0.928536	0.0093521					1.00478	6.09023e-09	0.980258	3.54126e-07	0.361046	0.00463763
ENSECAG00000010326	MIS18A	MIS18 kinetochore protein homolog A (S. pombe)								0.716042	6.42992e-19																			0.893779	2.12746e-08	0.912361	1.25264e-07	0.341986	0.00457819
ENSECAG00000021155	MXD3	MAX dimerization protein 3						0.383279	0.00695929	0.758665	6.96243e-19															0.715219	0.0140348			1.15998	2.84383e-12	0.977404	4.29967e-08
ENSECAG00000008461	DEPDC1	DEP domain containing 1						0.359882	0.0321585	0.750153	1.10868e-18																			1.1637	2.12619e-12	0.91444	6.56686e-07
ENSECAG00000022345	ROR2	receptor tyrosine kinase-like orphan receptor 2				1.06509	0.000186159	0.664768	1.07118e-05	0.993192	1.42017e-18							1.62537	0.00605546			0.888063	0.000557489			0.956721	0.00447809	0.496045	0.0122889	1.39767	2.95765e-10	1.5573	3.66246e-10
ENSECAG00000019780								0.288041	0.0145045	0.605937	1.58713e-18																	0.340581	0.0108512	0.812331	8.92964e-09	0.814933	2.3783e-08
ENSECAG00000010821	RACGAP1	Rac GTPase activating protein 1						0.263574	0.0356433	0.607499	2.25351e-18																	0.295215	0.044824	0.858364	1.36287e-09	0.741931	6.71518e-07	0.222202	0.028037
ENSECAG00000003703	PLA2G2D	phospholipase A2, group IID						-0.282745	0.0402511	1.57557	2.65536e-18															-1.17297	6.87212e-09			1.79969	2.71164e-05	1.48249	1.11224e-05	1.44453	1.04641e-09
ENSECAG00000016522	SCG3	secretogranin III								0.592243	3.61431e-18																			0.743385	3.0663e-07			0.755001	7.33725e-23
ENSECAG00000013182	HTR3C	5-hydroxytryptamine (serotonin) receptor 3C, ionotropic				0.575542	0.000172626	0.269363	0.0264821	0.625504	4.95571e-18							1.06789	0.000565208					0.510236	0.0395407					1.01861	5.72786e-12	0.545168	0.00100884	0.312734	0.00131864
ENSECAG00000010371	GAS2L3	growth arrest-specific 2 like 3								0.624037	5.24631e-18																			0.93865	7.25332e-10	0.455973	0.00967364	0.477489	1.44507e-08
ENSECAG00000018115										0.573135	6.27541e-18																			0.915658	1.73375e-11	0.389455	0.0233587	0.414292	2.12652e-07
ENSECAG00000017103	BUB1	BUB1 mitotic checkpoint serine/threonine kinase								0.59614	6.53845e-18																			0.81519	7.32356e-09	0.88387	9.09768e-10
ENSECAG00000005360	MITF	microphthalmia-associated transcription factor								0.633217	8.1326e-18																			1.06875	8.47618e-12	0.484532	0.00485929	0.346372	0.000144247
ENSECAG00000021453	TICRR	TOPBP1-interacting checkpoint and replication regulator		0.506901	0.0360715					0.612696	9.65163e-18																			0.726295	8.5637e-07	0.853389	1.62004e-08	0.258402	0.0113144
ENSECAG00000005781	SCPEP1	serine carboxypeptidase 1								0.551941	1.12577e-17																			0.803148	1.70154e-09	0.39321	0.0168759	0.459465	1.32129e-09
ENSECAG00000015967	ASF1B	ASF1 anti-silencing function 1 homolog B (S. cerevisiae)						0.472908	9.1608e-05	0.615761	1.97057e-17																	0.426043	0.00852313	0.756109	3.60557e-07	0.774773	6.27852e-07	0.316402	0.00179328
ENSECAG00000001041	CENPN	centromere protein N				0.531519	0.00877258	0.320995	0.0193422	0.621385	4.05949e-17													0.595205	0.0309663					0.891104	1.70154e-09	0.787265	9.05128e-07
ENSECAG00000015871	CDCA8	cell division cycle associated 8						0.330706	0.0113666	0.61194	4.79224e-17																			0.75692	3.86119e-07	0.837974	7.9278e-08	0.240927	0.0222497
ENSECAG00000002186	ECA.1036	macrosialin						0.231248	0.039167	0.539375	6.29474e-17																			0.954245	2.85017e-13			0.401615	1.95465e-07
ENSECAG00000023355	GTSE1	G-2 and S-phase expressed 1								0.622213	6.34588e-17																	0.318587	0.0488283	0.913365	8.99667e-10	0.681191	3.94631e-05	0.272082	0.0116047
ENSECAG00000009472	CLSPN	claspin						0.338617	0.00513028	0.59024	7.41354e-17					0.656145	0.0010896											0.395251	0.00477191	0.772613	1.12491e-07	0.692728	7.315e-06	0.305377	0.00132396
ENSECAG00000011068	CHIT1	chitinase 1 (chitotriosidase)		0.952696	1.2279e-11			0.669517	2.91367e-13	0.564461	7.60373e-17	2.24155	2.44704e-15					1.27913	8.8039e-06			-0.776323	1.58519e-06	1.75777	1.17928e-22	0.518271	0.0391948			1.01649	1.64873e-13	0.843325	1.02724e-09
ENSECAG00000027377	5_8S_rRNA	5.8S ribosomal RNA				-1.02186	1.34313e-17			0.541204	7.97873e-17					0.728901	7.61571e-07	-1.27511	4.24148e-07	-1.19656	6.59826e-06	-0.593922	0.000100561	-0.455199	0.0416688			1.13101	7.28136e-35			0.736008	6.35005e-08	0.99328	2.1816e-43
ENSECAG00000010020	HBB	Hemoglobin subunit beta		0.90884	4.11397e-12	0.560294	5.12669e-05	0.660358	1.66049e-14	0.551232	9.17678e-17	1.79217	6.26317e-11	1.08396	0.000216969			1.64758	5.76224e-11			-0.474179	0.00804383	1.38245	5.39142e-15	0.935344	5.21472e-08	-0.336722	0.00462676	1.61385	1.13742e-33	0.586496	5.06294e-05	-0.546655	2.60105e-12
ENSECAG00000020535	DDIT3	DNA-damage-inducible transcript 3		0.431647	0.011982	0.492043	0.000574617	0.332889	0.000709239	0.542112	1.29179e-16	1.07248	0.000519757					1.12887	1.73558e-05					0.819322	8.7005e-06					1.30155	1.43001e-23
ENSECAG00000008221	S100A4	S100 calcium binding protein A4						0.299881	0.00309023	0.544207	1.31948e-16															0.5775	0.00455974			0.708994	2.67222e-07	0.44979	0.00486371	0.473837	1.04641e-09
ENSECAG00000018472	PDGFB	platelet-derived growth factor beta polypeptide						0.415275	0.000222633	0.802449	1.39095e-16															0.868912	3.38191e-05			1.19149	7.98938e-09	0.587731	0.0106081	0.628125	3.24279e-07
ENSECAG00000000968		Uncharacterized protein				0.550676	5.96377e-05			0.547803	1.60426e-16	0.752091	0.0487409					0.951181	0.000691405			0.385852	0.0478471	0.55248	0.00917461					0.849971	5.94036e-10			0.6164	3.7059e-16
ENSECAG00000024423	SLCO2B1	solute carrier organic anion transporter family member 2B1		-0.446966	0.00920044			-0.286582	0.00577428	0.553842	1.8428e-16	-1.12244	0.000323395			0.397524	0.0402387							-0.60531	0.00253696					0.753857	1.10349e-07	0.56082	0.000197616	0.346849	3.11965e-05
ENSECAG00000000633	ZWINT	ZW10 interactor, kinetochore protein						0.383858	0.00530423	0.609911	1.91468e-16																	0.364592	0.0454163	0.986705	1.22886e-11	0.624726	0.000244818
ENSECAG00000013322	PNKD	paroxysmal nonkinesigenic dyskinesia								0.563886	2.60291e-16																	0.390345	0.000374536	0.798391	4.55415e-08	0.804891	8.75747e-09
ENSECAG00000013470	RBMS2	RNA binding motif, single stranded interacting protein 2								1.14657	3.30062e-16																			1.41771	3.88841e-06	0.927308	0.00662598	1.09469	1.03028e-13
ENSECAG00000015500		Uncharacterized protein								0.550218	3.73504e-16																			1.09696	1.39859e-15			0.569469	1.79701e-13
ENSECAG00000016271	CENPA	centromere protein A								0.64033	4.28491e-16																			0.966342	1.99569e-09	0.65771	0.000149012	0.296939	0.00999344
ENSECAG00000004400	RBM47	RNA binding motif protein 47								0.540832	5.42465e-16																			0.796579	8.59677e-09	0.509358	0.00093527	0.316559	0.000177057
ENSECAG00000013747	AIF1	allograft inflammatory factor 1								0.563795	5.47153e-16																			0.947776	3.1872e-11	0.526146	0.00099214	0.217464	0.026713
ENSECAG00000000197	TLR3	toll-like receptor 3				0.373428	0.0249793			0.545942	7.19269e-16																			0.749051	1.56151e-07			0.567029	1.28317e-13
ENSECAG00000016974	BRCA1	breast cancer 1, early onset						0.341771	0.0103023	0.579697	7.48818e-16											0.510331	0.0430331					0.437633	0.00376769	0.715942	1.53009e-06	0.836176	3.63549e-08
ENSECAG00000020438	RASGEF1B	RasGEF domain family, member 1B								0.528312	8.85208e-16																			1.16453	6.94188e-19
ENSECAG00000001514		Uncharacterized protein				0.45406	0.00172574			0.523474	1.12637e-15							0.752971	0.0121265					0.448661	0.0483879					1.00333	2.67202e-14			0.516203	7.15331e-12
ENSECAG00000014314	POLQ	polymerase (DNA directed), theta								0.55687	1.51864e-15																			0.705696	1.02273e-06	0.856563	5.01927e-09
ENSECAG00000015834		Uncharacterized protein		-0.490146	0.0243204	-0.688777	2.74814e-05	-0.6735	2.43184e-11	-0.699357	2.10131e-15							-0.994221	0.00611523			-0.569914	0.00591025	-0.867053	9.74358e-05	-0.749711	0.00125602	-0.403737	0.00222788	-0.849775	1.50881e-06	-0.953669	1.0398e-06	-0.294626	0.0190127
ENSECAG00000013722	PLD3	phospholipase D family, member 3		0.367886	0.0483083			0.298722	0.00280024	0.515034	2.20655e-15					0.488294	0.00355801													0.654708	1.95078e-06	0.50109	0.0008175	0.389304	5.74114e-07
ENSECAG00000000221	ETV5	ets variant 5								0.815408	2.38378e-15																			0.953188	7.58267e-05	0.954633	2.37537e-06	0.538402	2.59018e-05
ENSECAG00000014953	KIF15	kinesin family member 15						0.275594	0.0259491	0.561885	2.53695e-15																			0.723138	8.21852e-07	0.824784	3.63549e-08
ENSECAG00000009623	OLFML2B	olfactomedin-like 2B		-0.524333	0.0084005			-0.488161	1.95484e-06	0.555915	3.05599e-15	-1.68605	5.2225e-07			-0.621645	0.00325243	-0.792184	0.0158093	1.17739	2.904e-05			-1.08629	4.22768e-08			-0.556491	2.40584e-06	0.586075	0.000263541	0.820189	7.94181e-09	0.26148	0.00471874
ENSECAG00000009163	NUF2	NUF2, NDC80 kinetochore complex component, homolog (S. cerevisiae)								0.584018	3.09482e-15																			0.848748	8.83532e-09	0.662783	8.07431e-05	0.240524	0.0256757
ENSECAG00000019873		Uncharacterized protein						-0.543069	6.57517e-10	0.516322	3.46509e-15	-0.958607	0.00552001					-1.12371	1.95455e-05					-1.13624	5.36978e-11			-0.287636	0.020159	0.351936	0.0346957	0.519894	0.000491806	0.677136	2.05733e-20
ENSECAG00000013193		Uncharacterized protein		0.70779	2.21453e-06			0.645021	9.88266e-13	0.520457	3.58413e-15	0.93159	0.0100109			0.995227	1.65368e-10					0.424876	0.0392678	0.746302	0.000226185			0.776201	3.9987e-14	0.519387	0.000394743	0.666881	2.54645e-06	0.375105	3.77631e-06
ENSECAG00000006288	SIK1	salt-inducible kinase 1						0.361611	0.000164512	0.515971	3.9367e-15													0.580373	0.00487345					1.21186	1.2826e-20	0.4756	0.00223267
ENSECAG00000009179	IL10	interleukin-10 precursor								0.513597	4.08631e-15																			0.768537	1.3289e-08	0.534409	0.000313484	0.237846	0.00672524
ENSECAG00000012752	EPHA4	EPH receptor A4								0.559287	4.74802e-15							-1.27308	0.000735729											0.545123	0.000933509	0.538738	0.000717887	0.593999	1.16437e-12
ENSECAG00000017906	PRC1	protein regulator of cytokinesis 1						0.278224	0.0245725	0.565706	4.77941e-15																			0.888725	1.00934e-09	0.687136	1.39832e-05
ENSECAG00000009568	CENPI	centromere protein I						0.409472	0.00224263	0.592327	4.8692e-15																	0.44372	0.0084602	0.850873	1.72897e-08	0.65059	0.00017664	0.275517	0.0101534
ENSECAG00000024882		Uncharacterized protein								0.517451	8.83344e-15																	-0.391086	0.000311563	1.24206	1.5994e-20			0.261829	0.00274643
ENSECAG00000006234		Uncharacterized protein								0.53844	9.32432e-15					-0.684139	3.63359e-05											-0.468817	4.0862e-05	1.04543	2.95777e-14	0.914455	1.7814e-10	-0.344566	8.84038e-05
ENSECAG00000019578	CDCA5	cell division cycle associated 5								0.538685	1.03599e-14																			0.713782	1.17934e-06	0.526791	0.000972589	0.375482	1.50256e-05
ENSECAG00000025171		Uncharacterized protein						0.272366	0.0145045	0.56811	1.17063e-14			-0.884383	0.0313664	0.916473	2.11632e-09	0.742073	0.0293673	-0.869279	0.0115363	0.831755	8.98416e-09			-0.5277	0.0196536	0.921452	3.50198e-21	0.63218	0.000123808			0.85841	5.79706e-24
ENSECAG00000018322	EXO1	exonuclease 1								0.547569	1.24066e-14					0.693995	0.00737993											0.450541	0.00640008	0.684425	3.5911e-06	0.663086	2.12102e-05	0.295195	0.00226528
ENSECAG00000015229	CD36	CD36 molecule (thrombospondin receptor)				0.45442	0.00172574			0.519887	1.27959e-14					0.438188	0.0141536					0.481589	0.00366869	0.504038	0.0189483					1.05825	6.82989e-15			0.269951	0.00221678
ENSECAG00000021072	KNTC1	kinetochore associated 1						0.32537	0.00354771	0.52454	1.27959e-14													0.555063	0.0189205			0.302436	0.0287785	0.753337	7.64298e-08	0.689116	2.45713e-06
ENSECAG00000016382	ANLN	anillin, actin binding protein								0.603941	1.30548e-14																			0.88683	2.65843e-08	0.63494	0.00033377	0.290052	0.0100623
ENSECAG00000008298	WNT10B	wingless-type MMTV integration site family, member 10B						0.275777	0.0277417	-0.575247	1.72404e-14															0.571755	0.0184385			-0.97712	8.11795e-12	-0.545514	0.00337373
ENSECAG00000013981	CDA	cytidine deaminase								0.521574	1.82229e-14																			1.04343	4.96648e-14			0.223619	0.0184479
ENSECAG00000019337	NTSR1	neurotensin receptor 1 (high affinity)				0.506126	0.000678996			0.514038	3.17807e-14							1.05524	0.000283901					0.667887	0.00549381			-0.356346	0.00348414	0.777588	4.21487e-08	0.621242	2.03536e-05
ENSECAG00000004312	IL1RN	Interleukin-1 receptor antagonist protein		0.37398	0.0427557	0.451135	0.00174122			0.492005	3.81066e-14	0.922247	0.00445689					1.01223	0.00014483	1.10884	2.904e-05	-0.767665	4.51629e-08	0.625375	0.00139737			-0.485159	1.73082e-06	1.35942	4.60731e-26	0.85085	1.35554e-10	-0.734255	1.51565e-23
ENSECAG00000015520				0.482999	0.00210139			0.424587	2.18319e-06	0.493954	3.8114e-14					0.645538	1.95941e-05					0.471097	0.00459025	0.568623	0.00532892			0.517192	2.08574e-07	0.896591	1.08242e-11			0.307099	0.000171694
ENSECAG00000023677		Uncharacterized protein						-0.295944	0.00329244	0.567006	4.98733e-14									1.21391	5.80071e-06	-0.598262	9.94665e-05	-0.538383	0.00909138	0.599194	0.0025666	-0.948644	1.58416e-24	1.64119	5.6775e-29	0.545321	0.00227533	-0.485494	4.16627e-08
ENSECAG00000008363	SLC4A9	solute carrier family 4, sodium bicarbonate cotransporter, member 9								0.566979	5.68766e-14																			0.683515	4.67649e-05	0.516589	0.00329478	0.500833	5.27652e-09
ENSECAG00000000750	MMP3	Stromelysin-1		-1.86797	4.769e-37	-1.03365	3.87788e-05	-2.00793	1.98121e-120	-0.511147	5.96148e-14	-2.51836	2.25555e-14	-3.68309	4.84698e-36	0.597537	0.000269813	-2.20065	6.33777e-07			-1.0038	1.0416e-06	-1.41229	2.67237e-15	-2.94097	7.73717e-63	-1.67054	7.9734e-68	-0.946714	3.26639e-12	-0.404504	0.0208261
ENSECAG00000000462	ZC3H12C	zinc finger CCCH-type containing 12C		0.4678	0.00376476	0.444095	0.00252303	0.325089	0.0008692	0.492492	7.30832e-14	0.888994	0.00819936					1.1396	1.13219e-05					0.753359	5.8251e-05					1.11468	1.78322e-17
ENSECAG00000024519	SPC25	SPC25, NDC80 kinetochore complex component, homolog (S. cerevisiae)								0.56309	1.07071e-13																			0.888281	2.80414e-09	0.634486	0.000265822
ENSECAG00000018677	SCTR	secretin receptor								0.571662	1.14995e-13													-0.570311	0.0135832					0.891189	3.82088e-08	0.59376	0.000523351	0.230036	0.0357324
ENSECAG00000017771	ATP1B1	ATPase, Na+/K+ transporting, beta 1 polypeptide								0.498923	1.26518e-13					0.45279	0.0114017													0.753067	6.85587e-08			0.432725	5.06516e-08
ENSECAG00000010752		Uncharacterized protein								0.594336	1.3026e-13																			1.08057	4.49002e-11			0.344124	0.00175961
ENSECAG00000010521	SERPINB8	serpin peptidase inhibitor, clade B (ovalbumin), member 8								0.493678	1.4282e-13																	0.301043	0.0141884	0.812176	3.45117e-09			0.611414	6.02118e-16
ENSECAG00000024939	ZNF385A	zinc finger protein 385A						0.264142	0.028332	0.679029	1.4282e-13											0.455799	0.0417688							1.04293	2.02438e-08	0.7349	0.00036869
ENSECAG00000022453		Uncharacterized protein								0.751312	2.31727e-13																			0.84887	2.63957e-05	1.43439	3.44852e-11
ENSECAG00000024824	LPHN2	latrophilin-2						0.367261	0.000130378	0.491634	2.41809e-13											0.391619	0.0463167			0.683001	0.000383741	0.305311	0.01316			0.727253	2.9406e-07	0.442615	2.37816e-08
ENSECAG00000011727		Uncharacterized protein				0.501598	0.00252303	0.376659	0.000297648	0.746523	2.44665e-13											0.492114	0.0125402			0.799749	4.98176e-05			1.21301	4.22003e-08			0.799271	2.74133e-13
ENSECAG00000017469	SPC24	SPC24, NDC80 kinetochore complex component, homolog (S. cerevisiae)								0.559099	3.76285e-13																			0.883617	7.47928e-09	0.632943	0.00026635
ENSECAG00000018105	IL4I1	interleukin 4 induced 1								0.479653	3.99588e-13																			0.715611	1.83164e-07			0.423756	5.20186e-08
ENSECAG00000002855	FCGRT	Fc fragment of IgG, receptor, transporter, alpha								0.484555	4.10568e-13															0.748191	3.9215e-05			0.638683	6.53954e-06	0.482581	0.00190801	0.332401	6.13186e-05
ENSECAG00000016457	E2F8	E2F transcription factor 8								0.504844	4.11892e-13															0.573724	0.00878665			0.730627	3.59692e-07	0.50417	0.00195254	0.279734	0.00259338
ENSECAG00000010201		Uncharacterized protein								0.544044	5.31876e-13																			0.805407	4.10884e-07	0.560956	0.00112836	0.265767	0.00660053
ENSECAG00000009729										0.66722	5.51208e-13																			1.4014	9.71182e-13			0.492147	1.06442e-06
ENSECAG00000024790		Uncharacterized protein				0.341188	0.049255			0.470662	5.62367e-13																			0.888063	1.41521e-11			0.368073	2.62007e-06
ENSECAG00000006095		Uncharacterized protein		-0.477005	0.00376476			-0.379507	4.67496e-05	-0.47845	5.66316e-13	-1.04127	0.00100025					-0.852318	0.00280854					-1.14061	1.06073e-11					-1.40998	3.03843e-28
ENSECAG00000018560	MYOF	myoferlin						0.353491	0.000240887	0.512105	5.87442e-13											0.41005	0.0319141	0.579686	0.00536603			0.455256	1.42758e-05	0.809105	4.14446e-08			0.467999	2.64926e-08
ENSECAG00000019371	SLC1A3	solute carrier family 1 (glial high affinity glutamate transporter), member 3						-0.351853	0.00173825	0.57004	6.60002e-13													-0.690841	0.003378					0.719006	6.14571e-05			0.932754	1.5172e-26
ENSECAG00000023023	OSGIN1	oxidative stress induced growth inhibitor 1		0.414136	0.0208018	0.385136	0.0312208	0.361134	0.000295335	0.552917	6.96135e-13					0.425564	0.0276173	0.786671	0.0175221					0.519561	0.0226766			0.278104	0.0366356	0.712559	1.48315e-05			0.571822	5.53195e-10
ENSECAG00000009218	EGFL6	EGF-like-domain, multiple 6		0.647171	7.6433e-05	1.40017	1.38653e-14	0.616912	5.45268e-09	0.634179	7.23921e-13	1.06162	0.00265776					1.43337	0.000191972	1.43911	0.00309195	1.32803	1.65861e-08	0.673902	0.00519426	0.914355	3.07268e-05			0.711755	9.72323e-05	0.83961	7.0027e-06	0.351173	0.0126106
ENSECAG00000004611	ARL11	ADP-ribosylation factor-like 11						0.240431	0.0348042	0.497685	7.35298e-13																			1.01666	3.33707e-13	0.523742	0.000846425
ENSECAG00000022399	FABP7	fatty acid binding protein 7, brain								0.627749	8.00944e-13																			0.642761	0.000353986	0.732218	0.000423981	0.508268	6.70313e-06
ENSECAG00000020919	C17orf53	chromosome 17 open reading frame 53						0.507741	0.000904155	0.598618	8.80206e-13													0.824505	0.0116804					0.789859	2.56937e-06	0.857039	2.12091e-06
ENSECAG00000010577	P2RY2	purinergic receptor P2Y, G-protein coupled, 2						0.345148	0.00197683	0.550258	1.00727e-12																			0.99086	6.95414e-11	0.567799	0.00161533
ENSECAG00000004050		Uncharacterized protein								0.482559	1.01615e-12																			0.790569	1.77383e-08			0.335851	4.64809e-05
ENSECAG00000008506	HMMR	hyaluronan-mediated motility receptor (RHAMM)	PMID:19828020							0.519348	1.49317e-12																			0.744643	6.22364e-07	0.625572	0.000149012
ENSECAG00000003099		Uncharacterized protein		0.896882	1.45271e-07	0.613552	0.000373794	0.947405	5.00047e-20	0.516648	2.46521e-12	2.64	2.29724e-18			-0.778743	0.000503877	1.68154	7.66788e-10	1.02285	0.0244684	-0.863735	1.81273e-06	2.04775	2.36965e-27	0.872464	0.000620673			1.2648	2.7364e-20	0.961499	7.24283e-10	-0.67635	4.82951e-15
ENSECAG00000013821	SLC22A23	solute carrier family 22, member 23								0.575921	2.56816e-12																			0.610167	0.000936724	0.604679	0.000986508	0.512916	8.71349e-07
ENSECAG00000026840	ST6GALNAC3	ST6 (alpha-N-acetyl-neuraminyl-2,3-beta-galactosyl-1,3)-N-acetylgalactosaminide alpha-2,6-sialyltransferase 3		0.791201	0.0273844			0.458647	0.0162752	0.869395	2.66174e-12					1.07591	2.34829e-05											0.672181	2.6554e-05	0.912319	0.00208848	1.05636	7.43278e-05	0.639503	1.39318e-06
ENSECAG00000013817	CYP1A1	cytochrome P450, family 1, subfamily A, polypeptide 1								0.505787	3.27262e-12									-1.7539	5.89159e-08							0.407966	0.00244225	0.96718	1.08755e-11			0.294511	0.00287012
ENSECAG00000008299	IL4	interleukin-4								-0.616771	3.90186e-12															-0.811579	0.00749364			-0.688572	0.000278023	-0.998689	1.87057e-07
ENSECAG00000024473	MCM10	minichromosome maintenance complex component 10		0.513241	0.0348994	0.683411	1.67204e-05	0.621756	4.77724e-09	0.491755	4.20748e-12	1.34078	0.00027947					1.41451	1.63574e-06					1.24808	1.22228e-09			0.313368	0.0485931	0.673909	3.81614e-06	0.547221	0.00085632	0.254136	0.00871458
ENSECAG00000005800	C4orf21	chromosome 4 open reading frame 21								0.563187	4.25732e-12																			0.793709	1.01053e-06	0.716276	8.24919e-05
ENSECAG00000020705	DUSP8	dual specificity phosphatase 8						0.362734	0.00197335	0.603426	5.2869e-12															0.55736	0.0338696			0.684294	0.000439646	0.818463	6.16936e-06	0.30752	0.0137829
ENSECAG00000002165		Uncharacterized protein								0.469384	5.69766e-12																			0.818699	3.65823e-09	0.472752	0.0031716
ENSECAG00000024847	DGAT2	diacylglycerol O-acyltransferase 2	PMID:21447827	0.382766	0.0380034	0.532727	0.000140275			0.46812	6.01919e-12	0.84419	0.0149167	1.06188	0.000402275	-0.757775	4.0502e-07	1.12958	1.75324e-05	0.855619	0.010976			0.578769	0.00465363	0.961246	2.82521e-08	-0.908472	6.3299e-22	1.0178	1.98244e-14	0.956209	3.60532e-12	-0.569647	3.92854e-13
ENSECAG00000021710	CTSW	cathepsin W						0.329676	0.000707438	0.454044	7.06265e-12																			0.904622	8.24805e-12
ENSECAG00000016275	GPRC5D	G protein-coupled receptor, family C, group 5, member D		0.447124	0.0153507	0.887014	1.09708e-11	0.277269	0.0189919	0.825477	7.15047e-12	1.04726	0.00280189			0.47718	0.0125852	1.78174	2.54475e-11			0.442558	0.0209314	0.625489	0.00797268					2.17596	2.34066e-19			0.823816	1.76726e-10
ENSECAG00000008809	OAS3	2'-5'-oligoadenylate synthetase 3, 100kDa								0.450062	7.28578e-12																			0.573166	4.76997e-05	0.496606	0.000921434	0.280413	0.000750443
ENSECAG00000009595	MPP1	membrane protein, palmitoylated 1, 55kDa								0.450945	7.66264e-12																			0.71551	1.3515e-07			0.401066	2.34903e-07
ENSECAG00000013415	THNSL2	threonine synthase-like 2 (S. cerevisiae)		0.646248	0.000643026					0.604283	9.83015e-12					1.02318	1.13625e-06					1.12867	1.60362e-09					1.02263	1.7324e-14					1.34555	2.79342e-36
ENSECAG00000017423	IL31	interleukin 31				-1.50371	2.85166e-05	-1.22306	7.43534e-14	-0.506547	1.00603e-11			-1.77278	0.0147549	1.54556	2.21476e-06	-2.4656	4.1888e-07	-2.79923	0.0130267	0.753698	0.0446683			-3.55933	2.64324e-30			-1.02547	9.71182e-13	-1.08945	2.45185e-12	0.595274	7.25729e-14
ENSECAG00000022844		Uncharacterized protein						0.262532	0.0211533	0.466381	1.00662e-11													0.493682	0.0340048					1.03415	1.73853e-14	0.529775	0.000672769
ENSECAG00000017777	PLK1	polo-like kinase 1								0.472209	1.04177e-11																			0.871393	3.92101e-10	0.598923	8.24607e-05
ENSECAG00000020219										0.451831	1.12951e-11					0.393518	0.0459199	0.71419	0.023086									0.344735	0.00258346	0.398816	0.0119106	0.424524	0.00832721	0.532154	2.56531e-12
ENSECAG00000017894	CKAP2	cytoskeleton associated protein 2								0.551252	1.35038e-11																			0.730675	9.90719e-06	0.833181	1.8124e-06
ENSECAG00000004860										0.456494	1.3925e-11																			0.709908	4.10884e-07			0.461785	4.12988e-09
ENSECAG00000023430	TRPM2	transient receptor potential cation channel, subfamily M, member 2		0.604085	1.84642e-05	0.49628	0.000360861	0.417997	3.46593e-06	0.444666	1.55284e-11	1.44754	1.41191e-07					1.22316	1.25133e-06					1.09156	2.14548e-10					0.920773	2.4658e-12	0.763681	1.61801e-08	-0.350457	1.23565e-05
ENSECAG00000018603	SLC46A2	solute carrier family 46, member 2								0.468472	1.65896e-11																			0.589488	0.000107597			0.582211	1.44731e-13
ENSECAG00000013630	SULF2	sulfatase 2								0.446348	1.72619e-11																			0.775304	9.07582e-09			0.245142	0.00489451
ENSECAG00000004107	DDIT4	DNA-damage-inducible transcript 4								0.453334	1.7517e-11													-0.476047	0.0331319	0.898236	4.31607e-07			0.618131	1.51523e-05	0.479933	0.00211339	0.261938	0.00297424
ENSECAG00000002513	ERCC6L	excision repair cross-complementing rodent repair deficiency, complementation group 6-like								0.475241	2.02119e-11																			0.509947	0.000936724	0.704378	3.61688e-06	0.211398	0.0387547
ENSECAG00000011006	TGFA	transforming growth factor, alpha								-0.595978	2.05461e-11																			-1.19548	2.27974e-11
ENSECAG00000012344	PTPRU	protein tyrosine phosphatase, receptor type, U		0.394543	0.0384102					0.454831	2.43774e-11																			0.610019	2.71164e-05	0.564949	0.000161802
ENSECAG00000017522	TNFSF14	tumor necrosis factor (ligand) superfamily, member 14								0.462185	2.6668e-11																	0.296109	0.0210107	1.00561	1.28128e-13	0.411581	0.0193113
ENSECAG00000003925		ferritin heavy chain								0.449775	2.82229e-11	0.914193	0.00709934																	0.861603	2.30793e-10
ENSECAG00000014251	C1RL	complement component 1, r subcomponent-like								0.486827	2.83536e-11																			0.51874	0.00149649	0.705871	4.66827e-06	0.23587	0.0225382
ENSECAG00000009968	SH3PXD2B	SH3 and PX domains 2B								0.442865	3.08e-11							-0.92412	0.00101362					-0.578321	0.00487413					0.35534	0.0318991	0.527598	0.000397732	0.445656	7.48207e-09
ENSECAG00000010758	KIF24	kinesin family member 24						0.360329	0.0129788	0.512879	3.551e-11																			0.67127	2.3856e-05	0.722432	1.92903e-05
ENSECAG00000009865	NFAM1	NFAT activating protein with ITAM motif 1						0.227838	0.0452295	0.440124	3.84209e-11	0.746216	0.0475311					0.663791	0.0378606					0.489005	0.0250082					0.991619	4.95314e-14
ENSECAG00000025128	PIWIL2	piwi-like RNA-mediated gene silencing 2						-0.359338	0.00699105	0.494845	5.47175e-11															-0.845164	0.00096098			0.63732	7.92447e-05	0.788163	4.98432e-07
ENSECAG00000002043		Uncharacterized protein				0.421803	0.0394378			0.666226	5.66435e-11																			1.28535	4.7851e-09			0.6364	4.01848e-08
ENSECAG00000016054	GNGT2	guanine nucleotide binding protein (G protein), gamma transducing activity polypeptide 2		0.416061	0.0176123			0.297605	0.00400655	0.46529	6.26099e-11					0.433912	0.0192857	0.747657	0.0219228											0.768425	1.79262e-07			0.544635	3.10747e-11
ENSECAG00000022722	ESPL1	extra spindle pole bodies homolog 1 (S. cerevisiae)								0.445459	6.5374e-11																			0.73342	1.35999e-07	0.512936	0.000923916
ENSECAG00000022239	ANKRD22	ankyrin repeat domain 22								0.436086	7.16919e-11											0.50301	0.00188916					0.281703	0.021662	0.406592	0.0103045			0.626608	2.84959e-17
ENSECAG00000021836	OGFR	opioid growth factor receptor				0.378075	0.0199968			0.430228	7.68581e-11							0.714655	0.0193362					0.463467	0.0372937					0.362461	0.024635	0.624439	8.81688e-06	0.303785	0.000200985
ENSECAG00000011358	TMEM86A	transmembrane protein 86A								0.487354	7.69344e-11																			0.745948	2.64153e-06	0.485443	0.0051212	0.230672	0.0287444
ENSECAG00000020299	RGL1	ral guanine nucleotide dissociation stimulator-like 1								0.431053	8.02092e-11																			0.570884	5.81667e-05			0.432945	1.59976e-08
ENSECAG00000008817	IL22RA2	interleukin 22 receptor, alpha 2								-0.588007	8.19653e-11	-1.56793	0.00457209									-0.804436	0.000686409							-0.728787	0.000136622	-0.535723	0.0194775	-0.499512	8.75747e-06
ENSECAG00000009038	TMEM255A	transmembrane protein 255A				0.374402	0.0337984	0.265088	0.0172392	0.527801	8.54534e-11							0.685192	0.0450292			0.541251	0.000943664	0.615689	0.0035738					1.12333	2.66465e-12			0.449776	2.49346e-06
ENSECAG00000023626	PTGIR	prostaglandin I2 (prostacyclin) receptor (IP)						-0.318805	0.00524965	0.447468	9.2344e-11													-0.502979	0.0464192					0.354623	0.0421322	0.526213	0.000617492	0.461569	9.99668e-09
ENSECAG00000023979	SCN3B	sodium channel, voltage-gated, type III, beta subunit		-0.577241	0.000607774	-0.489158	0.00184382	-0.547208	3.90723e-09	-0.482004	9.67349e-11					-0.530485	0.00494157					-0.681648	3.13935e-05					-0.762389	2.86591e-13	-0.514723	0.00116415			-0.539585	1.4553e-09
ENSECAG00000013126	WFS1	Wolfram syndrome 1 (wolframin)								0.430188	1.0027e-10																			0.770256	1.02077e-08	0.817825	1.15753e-09	-0.297517	0.000371521
ENSECAG00000015410	MAP3K6	mitogen-activated protein kinase kinase kinase 6								0.518202	1.06762e-10																			0.52284	0.00437878	0.787038	2.54645e-06	0.244729	0.0341039
ENSECAG00000008085	OTOA	otoancorin								0.454038	1.15177e-10											0.450058	0.0163164							0.611053	0.000108802			0.591137	3.55305e-14
ENSECAG00000007736	SLC38A7	solute carrier family 38, member 7								0.435489	1.20223e-10																			0.559617	0.000129195	0.387935	0.0225584	0.358915	1.0167e-05
ENSECAG00000006041	HIST3H2A	histone cluster 3, H2a								0.50444	1.21126e-10																			0.623767	0.000299099	0.492471	0.00778704	0.397083	4.88919e-05
ENSECAG00000007872	TCF19	transcription factor 19								0.441855	1.29484e-10																			0.734179	1.58163e-07	0.538645	0.000476835
ENSECAG00000021145	DFNA5	non-syndromic hearing impairment protein 5 homolog								0.434803	1.39936e-10					0.612267	0.000125946					0.48077	0.00424592					0.698558	5.29818e-13	0.363589	0.0294921	0.676936	1.56983e-06	0.263884	0.00269903
ENSECAG00000014601	GADD45A	growth arrest and DNA-damage-inducible, alpha		0.684879	5.42017e-07	0.469498	0.00107697	0.394356	1.9009e-05	0.424939	1.53636e-10	1.61866	2.16394e-09					1.4624	2.46176e-09			-0.441118	0.0134075	1.21574	1.23157e-12			-0.400453	0.000217559	1.21799	5.48781e-21	0.347869	0.0479617	-0.291044	0.00049372
ENSECAG00000014338	EGR1	early growth response 1								0.424628	1.58501e-10															0.595522	0.00282463	-0.770846	5.04029e-16	1.37702	1.49385e-26			-0.322361	7.90048e-05
ENSECAG00000018918	TRIP13	thyroid hormone receptor interactor 13						0.333118	0.014105	0.464993	1.58501e-10																			0.564948	0.000251269	0.562672	0.000672244	0.267359	0.00714014
ENSECAG00000000532	EPS8L1	EPS8-like 1				0.434427	0.00567654			0.438459	1.62339e-10							0.767224	0.0172347													0.470088	0.00282849	0.579117	9.60559e-14
ENSECAG00000006686	NCAPG2	non-SMC condensin II complex, subunit G2								0.436484	1.62458e-10																	0.286678	0.0374099	0.588203	4.51897e-05	0.582108	0.000107754
ENSECAG00000024139	LONRF3	LON peptidase N-terminal domain and ring finger 3		0.502969	0.00152891	0.474953	0.00140774	0.479631	1.02601e-07	0.43501	1.72108e-10	1.16914	0.000102285					1.20296	5.06455e-06					1.05569	2.49813e-09	0.620456	0.0021728			1.0067	4.33073e-14	0.41452	0.0142222
ENSECAG00000012235	BAZ2B	bromodomain adjacent to zinc finger domain, 2B		0.444412	0.00749583	0.431011	0.00385962	0.42169	3.05512e-06	0.429081	1.75579e-10	1.23115	2.31081e-05					0.960933	0.000426819					1.16299	1.25697e-11	0.529089	0.013113	-0.427005	5.37789e-05	1.33255	1.32652e-24	0.441502	0.00623313	-0.48681	3.24174e-10
ENSECAG00000005956	TPBGL	trophoblast glycoprotein-like						-0.315313	0.00940858	0.480565	1.81789e-10													-0.747403	0.000980331					0.577858	0.000537916	0.469041	0.007135	0.394795	5.96829e-05
ENSECAG00000023722	TIAM2	T-cell lymphoma invasion and metastasis 2		0.773229	1.07523e-08	0.583615	2.79003e-05	0.643328	7.43534e-14	0.452051	1.96204e-10	1.65362	1.5171e-09	0.899814	0.00968053			1.75947	1.25147e-12			-0.401214	0.0453593	1.47073	8.26035e-18	0.847793	2.72865e-06	-0.388537	0.000576156	1.11353	3.09109e-16	0.655481	2.22967e-05	-0.412856	1.55495e-06
ENSECAG00000009133	ACVRL1	activin A receptor type II-like 1						0.280919	0.00967574	0.506888	2.03789e-10																	0.344027	0.00376241	0.846393	3.60557e-07			0.305088	0.0042833
ENSECAG00000022696	SLC7A11	solute carrier family 7 (anionic amino acid transporter light chain, xc- system), member 11		0.456197	0.00534571			0.246975	0.0239568	0.421602	2.65554e-10					0.773916	1.02062e-07					0.570157	0.000164398	0.533857	0.0115406			0.52997	1.00272e-07	0.893098	1.83429e-11			0.579515	5.76567e-15
ENSECAG00000003758	DNASE1L1	deoxyribonuclease I-like 1								0.426105	2.68877e-10																			0.755186	3.54519e-08	0.3912	0.0207519
ENSECAG00000006851		Uncharacterized protein								0.457206	2.98791e-10											0.508599	0.00219848							0.765139	5.31843e-07			0.30577	0.000685729
ENSECAG00000022923	GMPR	guanosine monophosphate reductase								0.425799	3.08219e-10																			0.604194	2.47532e-05			0.523632	9.98001e-12
ENSECAG00000024894	C17orf66	chromosome 17 open reading frame 66								0.669205	3.08219e-10																			1.19628	9.19999e-08			0.388123	0.00384883
ENSECAG00000008510	KIAA1614	KIAA1614								0.628593	3.53489e-10																					0.97612	9.5561e-07	0.536333	0.000133986
ENSECAG00000022780	TTYH2	tweety homolog 2 (Drosophila)								0.471382	3.53489e-10													0.534823	0.0143726					1.527	8.86006e-26
ENSECAG00000005099	NYAP2	neuronal tyrosine-phosphorylated phosphoinositide-3-kinase adaptor 2		0.412824	0.0192079	0.359692	0.0442623	0.341637	0.000544029	0.43953	3.68244e-10							0.71429	0.0292144					0.596547	0.00428316			0.413052	0.000155027	1.16281	1.46762e-17
ENSECAG00000006763	GPBAR1	G protein-coupled bile acid receptor 1								0.59266	3.94406e-10																			0.816776	0.00015291	0.839387	6.08779e-06
ENSECAG00000007189	ASAP3	ArfGAP with SH3 domain, ankyrin repeat and PH domain 3								0.553909	3.95584e-10																			0.590765	0.0037281	0.762477	2.95303e-05	0.308485	0.0169352
ENSECAG00000015456	SPAG5	sperm associated antigen 5								0.426661	4.19227e-10																			0.663828	2.38922e-06	0.528475	0.000568585
ENSECAG00000017662	NLRP12	NLR family, pyrin domain containing 12						0.2788	0.00892747	0.441816	4.47995e-10					0.644918	3.33692e-05					0.408988	0.0345471					0.574274	1.37531e-08	0.536187	0.000671469	0.650779	1.10544e-05
ENSECAG00000009879	HBQ1	hemoglobin, theta 1		0.925275	3.08104e-12	0.526039	0.00029288	0.654896	1.37516e-13	0.432134	4.76808e-10	1.69882	1.5171e-09	1.10415	0.000168315			1.36171	4.1888e-07	0.7629	0.0330875	-0.54649	0.00140186	1.23175	3.57983e-11	1.08236	1.4598e-10	-0.349418	0.00378856	1.4863	2.3219e-27			-0.482194	3.20866e-09
ENSECAG00000023334	STRIP2	striatin interacting protein 2								0.429682	5.27599e-10																			0.66017	5.64639e-06			0.409362	4.23478e-07
ENSECAG00000010117		Uncharacterized protein						-0.397905	0.000136349	-0.434374	6.44712e-10													-0.819216	0.000111229					-1.32785	4.39454e-22
ENSECAG00000008204		Uncharacterized protein								0.545602	6.71799e-10																			1.29033	2.52206e-16	0.666618	0.00150752	-0.320143	0.0137497
ENSECAG00000012133	VEGFC	vascular endothelial growth factor C						-0.991271	7.47458e-07	-0.462799	6.71799e-10			-2.09425	0.0108053			-1.56211	0.02973							-2.33572	7.31021e-12			-0.603187	0.00021003	-0.845023	2.39894e-08
ENSECAG00000020753	NRP1	neuropilin 1								0.417933	6.79422e-10													-0.622766	0.00160741					0.665807	2.53445e-06			0.407695	2.30226e-07
ENSECAG00000017458	BNIP3	BCL2/adenovirus E1B 19kDa interacting protein 3	PMID:12879018							0.41496	6.8918e-10													-0.508762	0.0180363	0.579333	0.0050186	-0.336806	0.00376769	0.528603	0.000289514			0.552046	2.40019e-13
ENSECAG00000020295	GEN1	Gen endonuclease homolog 1 (Drosophila)								0.452986	6.8918e-10																			0.676669	7.42926e-06	0.622787	0.000118937
ENSECAG00000024388	BPIFC	BPI fold containing family C						0.403052	0.00123559	0.524353	8.02255e-10													1.16444	7.83471e-08					1.35381	4.20749e-17
ENSECAG00000007482	IRF6	interferon regulatory factor 6		1.14786	2.86798e-05			1.15209	1.72746e-12	0.705312	8.27022e-10			1.81768	0.0181943	1.27545	2.14712e-05					1.10912	1.19495e-06	1.48743	1.47583e-05			1.41602	1.33987e-18					1.01296	3.98046e-18
ENSECAG00000019820		Uncharacterized protein						0.845309	7.36605e-08	0.663615	8.38515e-10	1.44726	0.00408579					1.23931	0.00575692					1.66762	4.1846e-09					1.36203	1.78038e-13	0.912586	0.000461535
ENSECAG00000013544	C9orf91	chromosome 9 open reading frame 91								0.408704	9.22598e-10																			0.676329	8.09744e-07	0.436536	0.0058083
ENSECAG00000022695	MAP1A	microtubule-associated protein 1A						0.303926	0.00365586	0.434532	9.60378e-10					0.41352	0.0310917											0.268288	0.0386704	0.784108	7.04118e-08	0.413317	0.0178082
ENSECAG00000001633	FZD10	frizzled family receptor 10								0.430653	9.67497e-10													-0.668943	0.00228906							0.36845	0.0417294	0.656797	7.9285e-17
ENSECAG00000014504	KIF1A	kinesin family member 1A		0.492043	0.00348155			0.346334	0.00141604	0.594394	1.00855e-09					0.446731	0.0248455							0.537717	0.0267969	0.550842	0.0211628			1.188	8.83114e-10			0.389268	0.0038488
ENSECAG00000015341	KMO	kynurenine 3-monooxygenase (kynurenine 3-hydroxylase)		0.4309	0.0118188					0.409708	1.00855e-09	0.775349	0.0369595											0.454279	0.0464109					0.676166	9.65367e-07	0.353354	0.0435633	0.199604	0.0310808
ENSECAG00000011467	ALPL	alkaline phosphatase, liver/bone/kidney								0.463291	1.0725e-09																			0.758619	3.96863e-07	0.537909	0.00285727
ENSECAG00000013521	MAD2L1	MAD2 mitotic arrest deficient-like 1 (yeast)								0.442357	1.07623e-09																			0.567674	0.000214752	0.499536	0.00344312	0.259861	0.0084993
ENSECAG00000004372	SLC22A3	solute carrier family 22 (extraneuronal monoamine transporter), member 3		0.603406	5.17081e-05			0.451409	1.26587e-06	0.473779	1.08097e-09					0.956952	4.30664e-11					0.899503	8.36335e-10					0.725268	3.36971e-13			0.430523	0.0284013	0.686171	2.02027e-14
ENSECAG00000019867	DAPK1	death-associated protein kinase 1								0.406764	1.21114e-09																			0.479971	0.00118568	0.391052	0.0187451	0.349269	1.23565e-05
ENSECAG00000001962	IFITM5	interferon induced transmembrane protein 5				0.882862	3.67593e-06	0.325574	0.023877	0.56004	1.27939e-09	1.14597	0.00212723					2.11547	1.5587e-09					0.836596	0.000418782	0.728522	0.0118385	-0.588397	6.13698e-05	0.889	4.52408e-06			0.365715	0.00447554
ENSECAG00000020488	TLN2	talin 2								0.53063	1.30912e-09																			0.800926	1.70821e-05	0.6079	0.00170425
ENSECAG00000000487	SYNM	synemin, intermediate filament protein		-0.751596	5.36786e-07	-0.732744	2.68618e-07	-0.587189	6.56205e-10	-0.452259	1.35727e-09	-1.01777	0.00521841	-0.936257	0.0139804			-1.13562	0.000290167					-0.587511	0.0148947	-0.884611	4.03249e-06	-0.289444	0.0384848	-0.380799	0.0473956	-0.621373	8.42543e-05	-0.354605	8.84038e-05
ENSECAG00000015987	ST8SIA1	ST8 alpha-N-acetyl-neuraminide alpha-2,8-sialyltransferase 1								0.530088	1.5368e-09																	-0.26648	0.0407635	0.607678	0.00459384	0.578827	0.00185287	0.40376	0.000133986
ENSECAG00000020874	TCN2	transcobalamin II		0.513107	0.000875297			0.472702	1.44334e-07	0.442782	1.65526e-09			0.852777	0.0144984											1.04139	8.63664e-10			0.5667	0.000431364	0.538001	0.000988602	0.223645	0.0288538
ENSECAG00000001443	SCNN1A	sodium channel, non-voltage-gated 1 alpha subunit		0.765406	0.0293977					0.593861	1.72063e-09	1.8565	0.0035295					1.18056	0.0214696			-0.83994	0.0263	1.02245	0.00824476					1.45411	5.93652e-16
ENSECAG00000023484	SKA1	spindle and kinetochore associated complex subunit 1						0.669014	1.46847e-07	0.520099	1.72631e-09			2.05431	4.62954e-05					1.4052	0.0042496					2.18254	3.90339e-17	-0.370142	0.0347192			1.48094	7.2178e-16	-0.247249	0.0389953
ENSECAG00000025103	PACSIN3	protein kinase C and casein kinase substrate in neurons 3								0.579139	1.92732e-09																			0.605539	0.00914228	0.580796	0.00702924	0.551081	7.33985e-06
ENSECAG00000018002	FOSB	FBJ murine osteosarcoma viral oncogene homolog B								0.488704	2.18163e-09																			1.37928	1.12897e-20
ENSECAG00000023733	MMP-1	interstitial collagenase precursor		-1.68734	2.28014e-36	-0.531596	0.00022016	-2.11184	1.67186e-142	-0.399177	2.30612e-09	-2.77599	2.12568e-22			-1.46789	2.31625e-25	-2.5007	2.42477e-24	1.62228	8.67192e-11	-0.716369	1.18148e-06	-2.4122	1.57474e-49	-2.03867	1.21737e-33	-1.88466	5.00434e-89	-1.00817	5.31401e-15
ENSECAG00000023961	AURKA	aurora kinase A						0.240172	0.0434587	0.413678	2.37417e-09																	0.277885	0.0383595	0.833691	1.34931e-09			0.231919	0.0130007
ENSECAG00000019488		Uncharacterized protein								0.404993	2.89408e-09																			0.76987	1.93807e-08	0.504869	0.00101847
ENSECAG00000021890	LHFPL2	lipoma HMGIC fusion partner-like 2								0.40751	2.89408e-09																			0.463498	0.0028523			0.419498	1.22069e-07
ENSECAG00000001471		Uncharacterized protein		0.520458	0.000587994	0.388777	0.0145889			0.395357	2.96979e-09	1.17211	6.82273e-05					0.99703	0.00019739	0.890176	0.00369486	-0.720876	3.73661e-07	0.675607	0.000406767			-0.580762	2.85729e-09	1.00869	9.28134e-15	0.599824	2.33579e-05	-0.422444	4.78173e-08
ENSECAG00000001347	TERT	telomerase reverse transcriptase	PMID:15199161							-0.408276	2.99348e-09																			-0.875976	5.53119e-11			-0.225406	0.0148559
ENSECAG00000000551	PAX5	paired box 5		-0.405131	0.03549	-0.535967	0.000272956	-0.331263	0.00139999	-0.40525	3.35787e-09	-0.817181	0.032563					-1.24305	4.16926e-06					-0.915446	6.03243e-07					-1.05144	1.00147e-15
ENSECAG00000023888	ALDH1L2	aldehyde dehydrogenase 1 family, member L2								0.482153	4.38954e-09							-0.972582	0.0139983											0.695914	0.000107078	0.483648	0.0113543	0.266899	0.0191977
ENSECAG00000010251	SLC37A2	solute carrier family 37 (glycerol-3-phosphate transporter), member 2		0.380751	0.0380216			0.379449	5.04054e-05	0.415024	4.55767e-09													0.484441	0.0293602	0.575808	0.00467164					0.923582	4.44219e-11	0.240766	0.0110224
ENSECAG00000019922	ADAMDEC1	ADAM-like, decysin 1								-0.872958	4.76795e-09	-1.70465	0.00133373																	-1.58815	2.38998e-12
ENSECAG00000022278	CASC5	cancer susceptibility candidate 5								0.40319	4.76963e-09																			0.625254	1.24584e-05	0.548409	0.000310542
ENSECAG00000020696	C21orf2	chromosome 21 open reading frame 2		0.542931	0.000409596	0.491816	0.000728311	0.417021	7.58316e-06	0.421184	4.80725e-09	1.07386	0.000614942			0.425909	0.0269286	0.837972	0.0048357			0.429947	0.0204437	0.763185	6.68014e-05					0.434547	0.00879844	0.407559	0.0233709	0.421446	8.91577e-07
ENSECAG00000015001	RDH12	retinol dehydrogenase 12 (all-trans/9-cis/11-cis)								0.642918	4.98121e-09	1.93066	0.000896925											1.42058	2.98811e-05					1.34431	1.44596e-13	0.735536	0.0129737
ENSECAG00000000398	PITRM1	pitrilysin metallopeptidase 1						-0.343219	0.000323944	0.389894	5.42863e-09													-0.625297	0.00123327					0.572139	5.00611e-05			0.367516	2.86899e-06
ENSECAG00000018131	CTNNAL1	catenin (cadherin-associated protein), alpha-like 1								0.402952	6.22459e-09																	0.254056	0.0493567	0.741022	1.28537e-07
ENSECAG00000010817	CTTNBP2NL	CTTNBP2 N-terminal like						0.308889	0.00187248	0.403318	6.38559e-09																	0.327868	0.0042029	0.486122	0.00174129	0.403124	0.0177924	0.320709	0.000136588
ENSECAG00000015270	TREM2	triggering receptor expressed on myeloid cells 2				0.802766	0.0161525			0.957798	6.58465e-09					0.469993	0.0265567	2.67077	7.7798e-10											2.05516	2.12083e-16
ENSECAG00000018674	KIAA1199	KIAA1199								0.391443	6.71811e-09							-0.968623	0.000847729													0.613278	1.60349e-05	0.589299	2.30911e-15
ENSECAG00000000179	SCN1B	sodium channel, voltage-gated, type I, beta subunit								0.459914	6.74651e-09							-1.28464	0.0168043					-1.03956	0.0025648			-0.760837	0.000669806			0.834653	9.39029e-08
ENSECAG00000019398	TFPI2	tissue factor pathway inhibitor 2		-0.642924	0.00152927			-0.924783	1.06382e-17	0.745015	6.97068e-09											-1.07851	8.16052e-08			-1.42355	1.9619e-11	-0.999173	1.18952e-16	2.51538	1.54073e-24
ENSECAG00000015138										-0.520959	7.41455e-09																			-0.794167	7.36902e-06	-0.727286	0.000518284
ENSECAG00000020956	SERINC2	serine incorporator 2		0.611631	8.86934e-05			0.639311	6.11733e-11	0.491695	7.85927e-09					0.655878	0.000130477					0.549718	0.0352715	0.785739	0.000502931	0.610597	0.00830965	0.521596	2.20897e-05	0.870526	1.73332e-06			0.283239	0.032766
ENSECAG00000006963	NACC2	NACC family member 2, BEN and BTB (POZ) domain containing		0.521834	0.00120409			0.484591	2.20023e-07	0.448897	7.92739e-09	1.02348	0.00189334											0.961186	4.69001e-07			0.288357	0.0286838	0.689751	3.67574e-05	0.470278	0.00950157
ENSECAG00000000426	CENPL	centromere protein L								0.485273	8.10973e-09																			0.649048	0.000151418	0.644139	0.000776796
ENSECAG00000021722	AGTRAP	angiotensin II receptor-associated protein		0.412147	0.0176123	0.344667	0.0481786	0.239472	0.0319387	0.387933	9.45944e-09	0.835367	0.0166653					0.711468	0.0212567					0.481294	0.0295249					0.755599	2.55105e-08			0.271171	0.00146613
ENSECAG00000017926	TROAP	trophinin associated protein								0.416289	1.11887e-08																	-0.404326	0.00231016	1.05781	4.80858e-14	0.450695	0.00945474	-0.25964	0.00913705
ENSECAG00000024148	RAB39A	RAB39A, member RAS oncogene family								0.395471	1.13495e-08																			0.480376	0.00185612			0.489426	2.90334e-10
ENSECAG00000006665	GPM6B	glycoprotein M6B								0.521761	1.16828e-08																			0.760011	6.56114e-05			0.455644	9.62595e-05
ENSECAG00000018931		Uncharacterized protein				0.414675	0.0263008			0.417571	1.1843e-08							1.03815	0.000486165									0.395369	0.00521569					0.683438	3.06955e-14
ENSECAG00000006470	STEAP3	STEAP family member 3, metalloreductase								0.390901	1.2165e-08																			0.541768	0.000226892	0.391079	0.0215752	0.239856	0.00731375
ENSECAG00000017281	SORBS3	sorbin and SH3 domain containing 3								0.387311	1.31891e-08															0.498837	0.0252356			0.53214	0.000273529	0.414961	0.0113765	0.214832	0.019314
ENSECAG00000016180	RAI14	retinoic acid induced 14								0.384006	1.32849e-08							-0.76421	0.0134872							-0.507577	0.0391478			0.363076	0.0258949	0.353489	0.0431009	0.435454	1.57933e-08
ENSECAG00000017657	FOSL2	FOS-like antigen 2								0.381782	1.35666e-08																	-0.303765	0.0104958	0.996977	2.28074e-14	0.559209	0.000123544	-0.41084	1.44337e-07
ENSECAG00000023601	SEPT3	septin 3		-0.568875	0.00671475					-0.523011	1.38121e-08			-1.30103	0.00216321															-1.09222	1.56477e-11
ENSECAG00000009467	CNRIP1	cannabinoid receptor interacting protein 1						-0.402776	0.0032741	0.416585	1.48507e-08													-0.67947	0.0124282			-0.649846	1.99312e-05	0.464645	0.00683297			0.492072	7.74199e-09
ENSECAG00000000967	LTA	lymphotoxin alpha (TNF superfamily, member 1)						-0.348124	0.000330721	-0.392988	1.56859e-08													-0.678438	0.000406767			-0.608875	8.11909e-10			-1.03905	3.28987e-14
ENSECAG00000006485	MILR1	mast cell immunoglobulin-like receptor 1								0.396494	1.62358e-08																			0.350646	0.0451051			0.505467	1.61364e-10
ENSECAG00000009079	CLEC1A	C-type lectin domain family 1, member A				0.525598	0.00317275	0.385765	0.000209208	0.784074	1.65977e-08	0.836388	0.0384292					1.13356	0.00106382			0.487556	0.0319141	0.826294	6.95966e-05					1.42676	3.18283e-08			0.573201	0.00301024
ENSECAG00000009402	VEGFA	Vascular endothelial growth factor A	PMID:7641334,PMID:19828020,PMID:21447827					0.241221	0.0454065	0.39802	1.78152e-08	1.08511	0.000927629			-0.519682	0.00849048							0.499114	0.029739	0.661416	0.00159084	-0.436866	0.000130878	0.810817	7.08257e-09
ENSECAG00000002796	GABRR1	gamma-aminobutyric acid (GABA) A receptor, rho 1	PMID:21447827	0.728362	4.4889e-05	0.714749	5.58318e-06	0.69453	1.83534e-11	0.455169	1.9651e-08	1.44028	2.61095e-05	1.09056	0.0186575			1.31134	9.60575e-06	1.23585	0.000604234			1.19337	3.49469e-09	1.20683	3.52624e-08	-0.316608	0.0330923	0.983151	7.23652e-11	0.846235	1.12062e-06	-0.46388	1.45344e-06
ENSECAG00000010014		Uncharacterized protein		-0.687637	0.0137295			-1.00937	9.9578e-14	-0.630603	1.98797e-08											-0.741896	0.0149371	-1.40862	1.04291e-09	-0.949576	0.0144947	-0.669921	0.000485573	-0.98109	5.50097e-07			-0.427418	0.00750488
ENSECAG00000003173	GPR34	G protein-coupled receptor 34								0.416119	2.09318e-08													-0.577529	0.00622802					0.567843	0.000481748			0.422611	7.74278e-07
ENSECAG00000013520	ATP13A4	ATPase type 13A4		-0.653723	4.69779e-05	-0.896797	2.62005e-10	-0.71428	1.64317e-13	-0.452066	2.09318e-08			-1.46616	5.8566e-06			-0.994242	0.00148225	-1.89125	5.0781e-11			-0.819879	4.44479e-05	-1.67398	6.28606e-18	0.351016	0.014628			-1.24228	8.83887e-15
ENSECAG00000005547	CDT1	chromatin licensing and DNA replication factor 1						0.338811	0.00678505	0.399156	2.14228e-08					0.611215	0.00692334											0.441046	0.00147853	0.346348	0.0464346	0.528696	0.00093527	0.322424	0.000365758
ENSECAG00000001499	CCR1	chemokine (C-C motif) receptor 1						-0.316095	0.00140851	0.377026	2.3939e-08	-0.798057	0.0319669											-0.505529	0.0180363					0.649227	2.72663e-06			0.250177	0.00371764
ENSECAG00000016662	MCF2L	MCF.2 cell line derived transforming sequence-like								0.376195	2.46505e-08																			0.394697	0.0120615	0.483013	0.0014686	0.250874	0.00353519
ENSECAG00000020677	LHCGR	luteinizing hormone/choriogonadotropin receptor						0.406164	0.0313907	0.515753	3.5648e-08	1.40831	0.0358996					1.20437	0.0379507					1.30041	2.11926e-05					1.69435	1.17026e-22			-0.481808	0.000183998
ENSECAG00000026830	FAM72C	family with sequence similarity 72, member C								0.438511	3.5648e-08																			0.545521	0.00250646			0.471069	3.79665e-07
ENSECAG00000011067	CAPN3	calpain 3, (p94)								0.375298	3.78435e-08																			0.54725	0.000164556			0.233659	0.00849844
ENSECAG00000014730	PELI3	pellino E3 ubiquitin protein ligase family member 3								0.458592	3.9898e-08																	0.340763	0.0140216	0.696137	4.83738e-05			0.342007	0.00247559
ENSECAG00000020887	COL6A3	collagen, type VI, alpha 3								0.613541	4.31219e-08																	-0.70145	1.20553e-08	1.46016	1.54637e-12
ENSECAG00000000607	TRIB3	tribbles homolog 3 (Drosophila)								0.390868	4.50413e-08																			0.94651	3.72274e-12
ENSECAG00000008484	SDC2	syndecan 2								0.645167	4.76925e-08																					0.740601	0.00350091	0.681763	7.16221e-08
ENSECAG00000001949		Uncharacterized protein		0.972945	7.64548e-14	0.640507	9.47666e-07	0.694834	1.98449e-16	0.371253	4.90309e-08	2.24814	1.6165e-17	1.11216	0.000177896	-0.441459	0.0185103	1.45678	3.45709e-09	1.11715	5.42773e-05	-0.652414	1.22512e-05	1.40259	1.49749e-16	1.05602	7.60144e-10	-0.374106	0.000843921	1.03295	2.56401e-15	0.819347	1.40288e-09	-0.738535	2.71088e-23
ENSECAG00000008683		Ferritin								0.368909	4.96238e-08																			0.686352	5.11729e-07
ENSECAG00000020946	C7orf10	chromosome 7 open reading frame 10				0.476259	0.00141051			0.441787	5.09722e-08	1.06066	0.00242711			0.499302	0.00697171	0.917966	0.00190726			0.758095	1.0865e-07	0.512781	0.0288206			0.627126	4.76623e-10	0.779085	3.78305e-06			0.657441	2.17037e-13
ENSECAG00000005194		Uncharacterized protein		-0.489226	0.00728148			-0.381263	0.000190485	-0.404993	5.11966e-08	-1.60352	7.64721e-08					-1.33735	3.44899e-07					-1.7987	8.65588e-27	0.697888	0.000800767			-1.795	9.19904e-41	0.389739	0.0406415
ENSECAG00000021589	TMEM176A	transmembrane protein 176A								0.38808	5.1236e-08																			0.683091	2.36255e-06	0.382209	0.0341569
ENSECAG00000011798	AGRN	agrin								0.378031	5.36779e-08																			0.501427	0.000864357	0.452714	0.00509317
ENSECAG00000011185	BTBD19	BTB (POZ) domain containing 19		0.415195	0.0348066			0.294831	0.0115814	0.394237	5.72097e-08	0.936574	0.00953336											0.692632	0.0012367					0.691753	2.12681e-06	0.56892	0.000394325
ENSECAG00000008821	FCAR	immunoglobulin alpha Fc receptor								0.377665	5.76263e-08					-0.544405	0.00226896	1.0299	0.00020293			-0.513792	0.00320139			0.581687	0.00703016	-0.783506	2.29753e-15	0.667768	2.66785e-06
ENSECAG00000009828	KDM6B	lysine (K)-specific demethylase 6B								0.365606	6.06486e-08																			0.907912	4.78979e-12	0.398662	0.0148257	-0.209754	0.0203983
ENSECAG00000007783		Uncharacterized protein								0.577418	6.68694e-08					-1.13043	0.0174521											-1.33004	9.78363e-13			1.02582	1.93403e-08	0.481318	5.82754e-06
ENSECAG00000010227	LGMN	legumain								0.362737	7.79615e-08																			0.569179	5.45291e-05			0.368848	2.5209e-06
ENSECAG00000018398	TRIM69	tripartite motif containing 69		0.471216	0.0040406	0.498446	0.000488415	0.408755	9.51658e-06	0.372817	8.07605e-08	1.21112	4.17145e-05			-0.511405	0.00282298	1.31047	2.34357e-07					1.10572	1.84127e-10	0.72612	9.99918e-05	-0.605575	9.91635e-10	1.03734	4.81682e-15	0.598605	5.61905e-05	-0.517496	4.43987e-11
ENSECAG00000022583		Uncharacterized protein								0.42811	8.92909e-08																			0.403735	0.0434669			0.63091	1.0167e-11
ENSECAG00000007562	AUNIP	aurora kinase A and ninein interacting protein								0.551676	8.92988e-08																			0.59669	0.00638265	0.803791	0.000458197
ENSECAG00000015496		Uncharacterized protein								0.415763	9.36534e-08																			0.590882	0.000236717	0.599999	0.000556746
ENSECAG00000009773	ABCG2	ATP-binding cassette, sub-family G (WHITE), member 2	PMID:15044468							0.372541	9.38569e-08																			0.601551	3.48453e-05			0.286348	0.000914572
ENSECAG00000018046	GRN	granulin						0.271366	0.00898326	0.359514	1.04255e-07													0.474359	0.0306827					0.466276	0.00160857			0.308704	0.00014282
ENSECAG00000013825	NOD1	nucleotide-binding oligomerization domain containing 1								0.368341	1.14053e-07																					0.361922	0.0407149	0.461072	3.53391e-09
ENSECAG00000015583	TCN1	transcobalamin I (vitamin B12 binding protein, R binder family)				-0.613627	0.000278099	-0.429278	0.00022782	-0.388441	1.14053e-07											-0.877306	4.63577e-06			-1.06312	1.59555e-07	-0.481086	0.00234815	-0.524032	0.000826665			-0.333563	0.000125494
ENSECAG00000011344	GABRA3	gamma-aminobutyric acid (GABA) A receptor, alpha 3		-0.574496	0.000755319			-0.309484	0.00609996	-0.397914	1.21332e-07	-1.24961	0.00027947			-0.932523	2.32354e-09					-0.947116	8.36335e-10					-0.844373	2.34558e-15	-0.616462	7.6895e-05			-0.936545	2.24689e-29
ENSECAG00000012838	EPB41L2	erythrocyte membrane protein band 4.1-like 2								0.35869	1.27613e-07																			0.386699	0.0142163			0.382519	9.6973e-07
ENSECAG00000011466	HEXA	hexosaminidase A (alpha polypeptide)				0.368468	0.0252432	0.283728	0.00561611	0.359288	1.29041e-07							0.680224	0.02973					0.576645	0.0045854					0.578161	4.38666e-05
ENSECAG00000012552	CCDC135	coiled-coil domain containing 135								0.511038	1.42073e-07																			1.74275	4.59086e-26
ENSECAG00000009431	ANPEP	alanyl (membrane) aminopeptidase		-0.566978	0.000357496			-0.381495	6.50432e-05	0.361907	1.45345e-07					-0.45094	0.0158848									-0.549127	0.0124732					0.616317	1.64462e-05	0.237955	0.00724088
ENSECAG00000009768	CXCL14	chemokine (C-X-C motif) ligand 14								0.382614	1.52908e-07																	0.276953	0.0465354	0.471165	0.00400984			0.383558	1.00395e-05
ENSECAG00000017237	EMR1	egf-like module containing, mucin-like, hormone receptor-like 1		0.370928	0.0461573			0.267234	0.0108307	0.356222	1.52908e-07													0.545986	0.00844928					0.617886	8.56348e-06	0.528239	0.000351004
ENSECAG00000018507	CDH5	cadherin 5, type 2 (vascular endothelium)				0.553959	0.00141051			0.670574	1.52908e-07									1.02628	0.00274443					0.782123	7.04498e-05					0.640494	0.031125	0.895521	7.21703e-09
ENSECAG00000002145	NUAK1	NUAK family, SNF1-like kinase, 1								0.424176	1.63509e-07																			0.723795	2.96264e-05			0.224242	0.0347231
ENSECAG00000003106	C3AR1	complement component 3a receptor 1								0.357188	1.70505e-07																							0.573958	1.18542e-14
ENSECAG00000016730										-0.385938	1.73084e-07	-1.11355	0.00162257			0.455964	0.0310599	-1.8523	1.54913e-10			0.606065	0.000782345	-0.623013	0.0105997			0.748696	6.86291e-12	-0.961782	1.37585e-11	-0.598408	0.000170519	0.402377	2.45751e-06
ENSECAG00000014501	TMEM54	transmembrane protein 54						0.273627	0.0472437	0.397838	1.76503e-07	0.903627	0.0400462					1.08807	0.00171068					0.892916	5.77449e-05			-0.367321	0.0145174	0.707189	5.4922e-06			0.365829	9.62595e-05
ENSECAG00000010412	CHRNA3	cholinergic receptor, nicotinic, alpha 3 (neuronal)								0.504928	1.77929e-07					0.500671	0.0161606															0.634303	0.0034904	0.530117	8.89244e-06
ENSECAG00000010623	TSPAN13	tetraspanin 13								0.378115	1.79813e-07											0.412115	0.0373207							0.633995	1.92276e-05			0.318984	0.000297061
ENSECAG00000003535	G0S2	G0/G1switch 2		0.656433	3.92967e-06			0.330378	0.000891669	0.356213	1.8538e-07	1.71631	2.75303e-10					1.03892	0.000111604			-0.675217	4.60729e-06	1.00259	1.55896e-08					1.20832	1.12897e-20	0.656943	2.86868e-06	-0.796627	4.77482e-27
ENSECAG00000014798								-0.350233	0.00188723	-0.400488	1.8817e-07													-0.578843	0.0144167					-0.704677	3.20501e-06
ENSECAG00000009382	SH3BP4	SH3-domain binding protein 4								0.438536	2.2233e-07					-0.433159	0.0471879											-0.460335	0.000130213	0.899576	2.23655e-07	0.568543	0.002111
ENSECAG00000018813	GUCY2C	guanylate cyclase 2C (heat stable enterotoxin receptor)								0.40238	2.22617e-07													0.514601	0.0331319			-0.371128	0.00331059	0.832173	4.99882e-08	0.684248	2.12632e-05	-0.309282	0.0023755
ENSECAG00000012072	SRC	v-src sarcoma (Schmidt-Ruppin A-2) viral oncogene homolog (avian)								0.366523	2.38061e-07																	0.326301	0.00531908	0.657512	6.19918e-06			0.377003	5.52512e-06
ENSECAG00000009393	ARHGAP29	Rho GTPase activating protein 29								0.431313	2.44416e-07			1.14743	0.0130553																	0.689907	3.94631e-05	0.365454	0.000212454
ENSECAG00000009956	TMEM88	transmembrane protein 88								0.444586	2.44534e-07	1.52467	0.00185736					1.02108	0.039555			-0.65914	0.0452165							1.07227	4.97724e-12
ENSECAG00000000500	6-16	Uncharacterized protein				0.382773	0.0173538			0.350051	2.59159e-07																			0.422358	0.00568019			0.443644	5.54419e-09
ENSECAG00000024967	CTSZ	cathepsin Z								0.349921	2.64363e-07																			0.459161	0.00201574			0.385983	7.00891e-07
ENSECAG00000017309	TNFRSF9	tumor necrosis factor receptor superfamily, member 9								0.366364	2.65206e-07																			0.409148	0.0129054			0.486822	9.20297e-10
ENSECAG00000018533	SALL4	sal-like 4 (Drosophila)						-0.513474	0.000325478	-0.480693	2.6866e-07													-0.897972	0.000823714					-0.930245	2.32925e-08			-0.282853	0.036298
ENSECAG00000007145	FAM20C	family with sequence similarity 20, member C								0.367916	2.87209e-07																			0.381941	0.0258299	0.373972	0.0359863	0.347836	6.34528e-05
ENSECAG00000001554	P2RY14	purinergic receptor P2Y, G-protein coupled, 14		0.47299	0.00360122			0.240738	0.0322045	0.351132	2.95964e-07	0.920882	0.00532795					0.985975	0.000286809			-0.474757	0.00560684	0.634298	0.00135894	0.613099	0.00216724	-0.525183	2.32525e-07	0.944606	6.58395e-13	0.416202	0.0107254	-0.307411	0.000199628
ENSECAG00000020763	MGST1	microsomal glutathione S-transferase 1				0.477106	0.00966416			0.547237	3.00455e-07											0.54463	0.0123049							1.00771	3.09252e-06			0.375844	0.0063182
ENSECAG00000022357	EIF4E1B	eukaryotic translation initiation factor 4E family member 1B								0.357486	3.14021e-07																			0.375693	0.0237551			0.389491	1.37044e-06
ENSECAG00000015366	EFCAB13	EF-hand calcium binding domain 13								-0.494571	3.30581e-07					-0.731672	0.0266344													-0.541841	0.0143327			-0.490756	2.90584e-05
ENSECAG00000007120	NRN1	neuritin 1	PMID:19828020							0.366059	3.41834e-07															0.604441	0.00399575			0.624711	1.74006e-05	0.46295	0.00518687
ENSECAG00000007417										0.356144	3.41834e-07																			0.627517	1.21933e-05	0.438801	0.00655491
ENSECAG00000011592	HNMT	histamine N-methyltransferase						-0.256267	0.0193422	0.355437	3.48404e-07																			0.531212	0.000349662			0.431451	4.08804e-08
ENSECAG00000022505	BTC	betacellulin								0.640326	3.60302e-07																	-0.500549	0.0347192	0.877652	0.00458924			0.775403	2.95671e-09
ENSECAG00000008303	LAMB1	laminin, beta 1								-0.403784	3.61909e-07																			-0.460802	0.0117626			-0.486603	7.26493e-08
ENSECAG00000020052	TNS3	tensin 3	PMID:19828020							0.353913	3.62441e-07																			0.503993	0.000760255			0.229535	0.0110365
ENSECAG00000017618	LAMP1	lysosomal-associated membrane protein 1								0.345962	3.67164e-07																			0.485167	0.000911017			0.319596	7.43222e-05
ENSECAG00000019825	TRDC	T cell receptor delta constant						0.227775	0.0476313	0.349797	3.71784e-07																			0.355722	0.0308482	0.391073	0.0193745	0.302597	0.000265048
ENSECAG00000019442	CYP1B1	cytochrome P450, family 1, subfamily B, polypeptide 1								0.346636	3.84151e-07					0.480706	0.00508959	-0.793236	0.0066427											0.412743	0.00765641	0.390255	0.0184776	0.236908	0.00656749
ENSECAG00000023126		Uncharacterized protein								0.362403	3.92091e-07																	0.414987	0.000913719	0.811731	6.37536e-09	-0.414404	0.0177264	0.689883	2.48226e-19
ENSECAG00000025993	eca-mir-221	eca-mir-221								0.443062	3.92091e-07							1.40233	0.000191972					0.918718	0.000177521					1.29308	2.74704e-17			-0.278872	0.020847
ENSECAG00000016460	HBZ1	hemoglobin subunit zeta		0.947285	9.87729e-13	0.665398	1.26876e-06	0.631158	1.57185e-12	0.361352	4.41183e-07	1.85371	2.98444e-11	1.06719	0.000341526			1.98956	5.2938e-14			-0.48491	0.00894228	1.2925	4.60362e-12	1.03331	1.50191e-09	-0.432339	0.000139648	1.50105	1.04918e-27			-0.519214	1.91898e-10
ENSECAG00000005090	BASP1	brain abundant, membrane attached signal protein 1								0.345427	4.52213e-07																			0.463572	0.00185806	0.620858	1.14083e-05
ENSECAG00000015641	DSCC1	defective in sister chromatid cohesion 1 homolog (S. cerevisiae)								0.408877	4.68997e-07																			0.520472	0.00249565	0.44639	0.0301014	0.259768	0.0198804
ENSECAG00000012993	JAG1	jagged 1								0.346272	4.7287e-07																			1.01014	1.50766e-14
ENSECAG00000012179	RGS2	regulator of G-protein signaling 2						0.329031	0.000770928	0.356794	5.13423e-07													0.520342	0.0148627	0.738516	5.71637e-05	-0.271765	0.0323564	1.07058	1.16486e-15	0.454988	0.00616919	-0.455192	1.74431e-08
ENSECAG00000017796	NCAPD2	non-SMC condensin I complex, subunit D2								0.346007	5.44887e-07																			0.55223	0.00012329	0.406049	0.0139601
ENSECAG00000002675		Uncharacterized protein								0.419292	5.65884e-07																			0.533282	0.00261022	0.597737	0.00176899
ENSECAG00000013287	BFSP2	beaded filament structural protein 2, phakinin				0.623259	0.00405775			0.880807	5.81355e-07							1.00967	0.0471849											1.36638	0.000201903			1.32518	5.81644e-11
ENSECAG00000015029	TGFB3	transforming growth factor, beta 3	PMID:15155569	-0.451364	0.0184495	-0.455866	0.00611946			-0.349892	5.82801e-07			-2.07171	2.18112e-13	0.670993	2.14712e-05	-1.41447	8.2897e-07							-1.25249	1.46644e-12	1.16069	2.62026e-34	-0.448086	0.0042405	-0.883617	1.00566e-10	0.282026	0.000809631
ENSECAG00000018973	ENTHD1	ENTH domain containing 1		0.423842	0.0289683	0.58605	0.000574617	0.433419	2.16756e-05	0.477659	5.85601e-07	1.01799	0.00242792	0.936347	0.0162021	-0.682809	5.93104e-05	1.45159	4.97717e-07	1.01816	0.0124594	-0.711604	0.000259962	0.80691	4.47033e-05	1.23822	7.70661e-11	-0.744871	6.08784e-12	1.25074	1.15343e-13	0.74546	0.00049839	-0.563219	2.92898e-06
ENSECAG00000015942	TRPM6	transient receptor potential cation channel, subfamily M, member 6						-0.537136	0.000535145	-0.447845	6.72919e-07							-1.37946	0.000530657									-0.559348	0.00224499	-0.928176	2.52423e-07			-0.423796	5.69424e-05
ENSECAG00000015708	IGLON5	IgLON family member 5								0.423121	6.80838e-07																			0.92647	6.68285e-09
ENSECAG00000014455	TM4SF19	transmembrane 4 L six family member 19						0.424631	5.03175e-06	0.371813	6.88777e-07					0.599454	0.00014469											1.05671	1.89672e-29	0.633792	5.3535e-05			0.443067	1.90493e-07
ENSECAG00000018883		Uncharacterized protein								0.500696	6.95198e-07																			0.911843	3.15021e-06
ENSECAG00000016625	PCLO	piccolo presynaptic cytomatrix protein		-0.431722	0.0192079	-0.40559	0.0202375	-0.320974	0.0024637	-0.367304	6.97282e-07	-1.02804	0.00245071			-0.561674	0.00147151	-0.917175	0.00283445			-0.422837	0.0439445	-0.615567	0.00395681			-0.469658	4.0862e-05	-0.462361	0.00479878			-0.576409	5.40195e-12
ENSECAG00000017940	HAAO	3-hydroxyanthranilate 3,4-dioxygenase								0.449578	6.97282e-07																	0.360478	0.0279697	0.619277	0.00069033	0.577672	0.00784385
ENSECAG00000000026	XG	Xg blood group								0.347548	7.40896e-07																			0.544804	0.000227424	0.365564	0.0378645
ENSECAG00000003015	SERPINB2	serpin peptidase inhibitor, clade B (ovalbumin), member 2		-0.622217	1.52464e-05			-0.580695	4.61912e-12	0.337717	7.41037e-07	-1.41197	7.39694e-07			-0.430016	0.0179404	-0.651361	0.0414909					-0.854832	1.08916e-06	-0.655238	0.000620673			0.514585	0.000353986			0.419346	4.35003e-08
ENSECAG00000024810	PLA2G4A	cytosolic phospholipase A2								0.344934	7.81993e-07																			0.524874	0.00040371			0.251507	0.00420909
ENSECAG00000022360	DOK3	docking protein 3								0.377425	7.89223e-07																					0.695837	5.33795e-06
ENSECAG00000015844	ZNF496	zinc finger protein 496								0.400714	8.47315e-07																			0.419789	0.0313908	0.529619	0.00334286	0.252733	0.0249031
ENSECAG00000015440	TBC1D9	TBC1 domain family, member 9 (with GRAM domain)		0.656079	1.8685e-06			0.391154	1.93189e-05	0.336057	8.72747e-07	1.57854	5.00942e-09					0.864448	0.00205564					1.11919	6.68507e-11					0.78298	4.43523e-09
ENSECAG00000015128	CAPG	capping protein (actin filament), gelsolin-like								0.33607	8.95563e-07																			0.480359	0.00105327			0.283325	0.000640985
ENSECAG00000004264	VASN	vasorin								0.342629	8.98469e-07																							0.435097	2.86052e-08
ENSECAG00000008333	MSC	musculin								0.359708	9.48803e-07																			0.5511	0.000384183			0.509225	1.71863e-09
ENSECAG00000000659	CHRNB4	cholinergic receptor, nicotinic, beta 4 (neuronal)								0.711485	9.88439e-07																					0.783812	0.0267119	0.981067	3.77972e-07
ENSECAG00000017625	ITGB3	integrin beta-3								-0.345478	1.03233e-06																			-0.822594	1.78128e-09			-0.224054	0.0150727
ENSECAG00000018529	MS4A1	membrane-spanning 4-domains, subfamily A, member 1		-0.415107	0.0185631			-0.275389	0.00797012	-0.336189	1.04815e-06	-0.852729	0.0151046											-0.591708	0.00272673					-0.860802	4.90394e-11
ENSECAG00000007212	RAB34	RAB34, member RAS oncogene family				0.607042	0.000234037	0.302694	0.0112383	0.41565	1.07355e-06							1.11707	0.000901443											0.665296	0.000193237			0.275662	0.0199651
ENSECAG00000020544	GLIS3	GLIS family zinc finger 3								0.37366	1.07355e-06							-0.973159	0.00991537					-0.724296	0.0101853					0.566881	0.000696624			0.321161	0.00043967
ENSECAG00000016279		Uncharacterized protein						0.425385	0.000115895	0.400827	1.08736e-06					-0.752544	0.000124284	0.941889	0.00553425					1.4493	7.98961e-14			-0.482748	0.000395401	1.5192	2.8452e-25			-0.309599	0.00352632
ENSECAG00000015062		Uncharacterized protein								-0.352527	1.0875e-06																			-0.536725	0.0003111	-0.399165	0.0278307
ENSECAG00000016029	TRAIP	TRAF interacting protein								0.404053	1.21102e-06																			0.554613	0.00128334	0.643457	0.000400777
ENSECAG00000025010	SLC39A8	solute carrier family 39 (zinc transporter), member 8				-0.45344	0.0217034	-0.441494	0.000687613	-0.374053	1.33603e-06							-0.924055	0.0105146					-0.671465	0.0201573	-0.862158	0.000717188					-0.774356	6.45872e-07
ENSECAG00000009646	FCER2	low affinity immunoglobulin epsilon Fc receptor								-0.34515	1.36332e-06																	-0.328973	0.00850155	-0.563833	0.000109804
ENSECAG00000010755	DNLZ	DNL-type zinc finger								-0.355001	1.43521e-06																			-0.470823	0.00275905	-0.461187	0.00732816
ENSECAG00000004679	PTX3	pentraxin 3, long		0.504965	0.00125583					0.33041	1.47794e-06	1.70094	2.75303e-10					0.812539	0.0048357			-1.20703	4.04477e-20	0.890318	6.44289e-07			-0.451763	1.43658e-05	1.18595	4.32912e-20	0.520143	0.000443864	-0.714863	2.56991e-22
ENSECAG00000006722	WDR17	WD repeat domain 17								-0.381353	1.47794e-06																			-0.506903	0.00205435			-0.296272	0.00358961
ENSECAG00000004544	HRH1	histamine H1 receptor								0.334458	1.51453e-06																			0.512765	0.000481438			0.243232	0.00564932
ENSECAG00000018160	TBX21	T-box 21								-0.331715	1.52614e-06																			-0.61705	7.74186e-06	-0.357827	0.0407616
ENSECAG00000002113	BARD1	BRCA1 associated RING domain 1								0.378918	1.6406e-06																			0.715082	3.48627e-06
ENSECAG00000008274	CLEC4E	C-type lectin domain family 4, member E		0.413489	0.0175332	0.436488	0.00321936	0.361946	0.000125367	0.332715	1.68013e-06			0.875255	0.0106441					0.970325	0.000815022					0.924739	6.55954e-08					1.18371	5.18678e-20
ENSECAG00000002139		Uncharacterized protein								0.661932	1.71197e-06							1.3115	0.0055501											1.06451	0.000593127			0.595236	0.00037355
ENSECAG00000003638								-0.538317	0.0232459	-0.654465	1.73401e-06							-1.93632	0.0145586											-1.03093	0.000515691	-0.628739	0.048846
ENSECAG00000022565	ATF7IP2	activating transcription factor 7 interacting protein 2				0.518192	0.0300941	0.346646	0.0134886	0.427449	1.74391e-06	1.5138	8.81345e-05					1.0335	0.0230327					1.10071	4.81159e-06					1.60995	1.42509e-18	-0.427116	0.0364489
ENSECAG00000013712	ECATH-3	myeloid cathelicidin 3								0.361955	1.76629e-06	0.888945	0.0300844			-0.626832	0.0174718					-0.697197	0.0040269	0.918401	3.51329e-06			-0.9859	4.18588e-15	0.943915	2.87334e-11
ENSECAG00000023318	GNS	glucosamine (N-acetyl)-6-sulfatase								0.329194	1.77598e-06																							0.334707	3.02319e-05
ENSECAG00000009526	CCDC42B	coiled-coil domain containing 42B								0.477618	1.79646e-06																			0.750276	4.14501e-05	0.794019	0.000238273
ENSECAG00000012985	CUEDC1	CUE domain containing 1				0.514664	0.0227989	0.428617	0.0065129	0.507385	1.93678e-06	1.02007	0.0493731											0.768599	0.00716766					0.829652	3.65893e-05			0.313959	0.0461145
ENSECAG00000016646	PARPBP	PARP1 binding protein								0.418333	1.98932e-06																	-0.365194	0.0177658	0.740431	2.32446e-05
ENSECAG00000018619		Uncharacterized protein						-0.510441	8.12941e-08	0.347695	1.98932e-06													-0.603295	0.00639867	-0.730827	0.000332123			0.517208	0.0010564			0.259258	0.00516941
ENSECAG00000005658	MT-ND1	NADH-ubiquinone oxidoreductase chain 1								-0.442289	2.07286e-06																			-0.649659	0.00154785			-0.393232	0.000438472
ENSECAG00000012839	TMC4	transmembrane channel-like 4								0.381036	2.09448e-06																			0.682326	2.67602e-05
ENSECAG00000010840	LIPA	lipase A, lysosomal acid, cholesterol esterase				0.409416	0.0108845	0.304635	0.00243901	0.344658	2.10315e-06									0.92353	0.00274443					0.761211	2.80775e-05			0.497933	0.00142806	0.376092	0.0385522
ENSECAG00000015644	SLC1A2	solute carrier family 1 (glial high affinity glutamate transporter), member 2								0.329165	2.18338e-06																			0.736307	6.51539e-08			0.194614	0.0375134
ENSECAG00000021499	LTF	lactotransferrin								-0.370013	2.18374e-06									-0.835532	0.0137765							-0.348951	0.00738103			-0.891555	3.66792e-10
ENSECAG00000013242	ABCA3	ATP-binding cassette, sub-family A (ABC1), member 3								0.327328	2.19858e-06																			0.447459	0.00304804			0.266211	0.00174278
ENSECAG00000011602		Uncharacterized protein		-0.801138	1.16765e-05			-0.788841	7.90323e-14	-0.415647	2.3284e-06	-1.05042	0.0110677	-1.05905	0.0483463									-1.02302	1.1228e-06	-0.778034	0.00348104	-0.565473	3.00309e-05	-0.610641	0.000437877	-0.586287	0.00518687
ENSECAG00000012156	USHBP1	Usher syndrome 1C binding protein 1						0.363566	0.00220202	0.41597	2.40103e-06					0.532757	0.0185103											0.339674	0.0417429			0.759048	3.49791e-05
ENSECAG00000022716		Uncharacterized protein								0.327019	2.43748e-06																			0.542908	0.000164556
ENSECAG00000012244		Uncharacterized protein				-0.499221	0.00868721	-0.439505	5.37307e-05	-0.384765	2.49912e-06					-0.795579	1.22455e-05					-1.03833	7.4385e-10			-0.914933	9.02372e-06	-0.873908	1.7324e-14			-0.415878	0.0433785	-0.856761	6.0163e-22
ENSECAG00000012744	ADAM12	ADAM metallopeptidase domain 12				-0.514456	0.00123369	-0.298169	0.00875784	-0.352526	2.52006e-06							-0.795277	0.0253676									-0.298801	0.0221588	-0.36476	0.0492955	-0.428499	0.014335	-0.264318	0.00391772
ENSECAG00000000381	DMXL2	Dmx-like 2								0.325315	2.53086e-06																			0.57782	4.54793e-05			0.265778	0.00172206
ENSECAG00000015616	IL-2	interleukin-2 precursor						-0.364212	0.000855006	-0.426724	2.57908e-06					-0.885448	2.48434e-06											-0.593434	9.22986e-07					-0.743009	1.23512e-12
ENSECAG00000003025	HLX	H2.0-like homeobox		0.433131	0.0118188			0.312663	0.00203682	0.328986	2.62311e-06	1.00561	0.00154733					0.788477	0.00984601					0.791089	2.44797e-05					0.561794	9.84777e-05
ENSECAG00000011361	SLC24A6	solute carrier family 24 (sodium/lithium/calcium exchanger), member 6		0.466197	0.00375595			0.353629	0.000196022	0.327351	2.64825e-06					0.41113	0.027485									0.529935	0.0126923			0.44929	0.00317035	0.406489	0.0133296
ENSECAG00000024705	MAFB	v-maf musculoaponeurotic fibrosarcoma oncogene homolog B (avian)						-0.227582	0.0441204	0.323101	2.65491e-06													-0.441554	0.0494314									0.406035	1.37055e-07
ENSECAG00000020491	CD84	CD84 molecule								0.326823	2.72778e-06																			0.515461	0.000434881			0.283462	0.000748481
ENSECAG00000010349	C1orf51	chromosome 1 open reading frame 51	PMID:19828020	0.401879	0.0429436			0.354518	0.000613842	0.350602	2.74736e-06															0.787069	4.5413e-05			0.677554	4.93257e-06	0.415478	0.0214971
ENSECAG00000012560		Uncharacterized protein								0.366196	2.78261e-06																			0.465167	0.00785119	0.408851	0.0338046	0.22457	0.0357474
ENSECAG00000008237	KLHL13	kelch-like family member 13								0.43109	3.08279e-06					0.401095	0.0473981													0.736036	0.000184995
ENSECAG00000006856		Uncharacterized protein						0.356378	0.0348625	0.52547	3.13186e-06																			0.554637	0.0313291	1.01646	1.26776e-05
ENSECAG00000009337	TSPAN9	tetraspanin 9								0.364541	3.13186e-06																			0.595247	0.000264688
ENSECAG00000013238	FAM83D	family with sequence similarity 83, member D								0.413715	3.19244e-06																			0.63417	0.000363933	0.454295	0.0452382
ENSECAG00000017681		Uncharacterized protein								0.409908	3.21318e-06													1.0058	0.000913035	-0.958401	1.34857e-05			1.64246	1.62805e-18
ENSECAG00000014377	CHAF1A	chromatin assembly factor 1, subunit A (p150)						0.261073	0.0229703	0.328444	3.50176e-06																					0.54482	0.000319568
ENSECAG00000017917	CYBB	cytochrome b-245, beta polypeptide								0.319513	3.59491e-06					0.397313	0.0347906					0.387129	0.0414511											0.452874	2.33725e-09
ENSECAG00000009913	CDC6	cell division cycle 6								0.340012	3.61028e-06																			0.4919	0.00149649			0.216094	0.029425
ENSECAG00000022046	LDLRAD1	low density lipoprotein receptor class A domain containing 1				0.740622	0.0207156	0.430795	0.0465462	0.593498	3.65496e-06															0.989924	0.000816306	0.697136	0.00379534			1.02558	1.30806e-06	0.819789	8.75802e-07
ENSECAG00000023820	CTSB	cathepsin B								0.318981	3.69276e-06																			0.38188	0.015316			0.315439	9.38065e-05
ENSECAG00000003260	ITIH5	inter-alpha-trypsin inhibitor heavy chain family, member 5				-0.681947	0.00284987			-0.377688	3.71396e-06							-1.4046	0.00138356											-0.394243	0.0483325	-0.738403	6.35979e-06
ENSECAG00000014293	TRAV10	T cell receptor alpha variable 10						0.695364	3.78076e-06	0.58341	3.78286e-06															1.02538	0.000741382	0.543057	0.0069494					0.600715	7.89331e-05
ENSECAG00000021342	CCT6B	chaperonin containing TCP1, subunit 6B (zeta 2)								0.427951	4.17289e-06											0.583575	0.00191693					0.628488	1.79065e-07	0.70337	0.000184995			0.523778	1.71039e-06
ENSECAG00000026827		Uncharacterized protein								0.344668	4.51225e-06																			0.623328	3.09607e-05
ENSECAG00000016721	KIAA0226L	KIAA0226-like								0.320881	4.52416e-06							0.659793	0.0418463			-0.514373	0.00211266					-0.61022	9.16494e-10	0.784474	6.1043e-09	0.445983	0.00509741	-0.267813	0.00197201
ENSECAG00000020448	UBE2T	ubiquitin-conjugating enzyme E2T (putative)								0.377227	4.52416e-06																			0.71908	9.0579e-06
ENSECAG00000007979										-0.474962	4.5817e-06																			-1.3549	4.59594e-15
ENSECAG00000003192	FTL	ferritin light chain								0.318112	4.60984e-06																			0.578408	4.34447e-05			0.23931	0.00602001
ENSECAG00000001910	GZMB	granzyme B		0.483321	0.00575501					-0.322583	5.08748e-06			1.21198	8.80677e-05							-0.752553	2.04313e-07			0.665026	0.00107539	-0.814993	5.33882e-17			-1.06539	2.34894e-15
ENSECAG00000018638	SLC16A14	solute carrier family 16, member 14 (monocarboxylic acid transporter 14)								0.372704	5.22245e-06																			0.65001	0.000167126
ENSECAG00000015370	MECR	mitochondrial trans-2-enoyl-CoA reductase								0.315031	5.44661e-06	0.749258	0.0451993																	0.505512	0.00049213
ENSECAG00000012700	PHF16	PHD finger protein 16								-0.331881	5.50513e-06													-0.553853	0.0143016					-0.786287	1.17666e-08
ENSECAG00000011353	MFSD7	major facilitator superfamily domain containing 7						0.240585	0.0330181	0.323528	5.61047e-06																			0.378663	0.0220706	0.490037	0.00159959
ENSECAG00000016155	KIF18A	kinesin family member 18A								0.353269	5.61101e-06																			0.475989	0.00430183	0.566049	0.000868735
ENSECAG00000007829	TPP1	tripeptidyl peptidase I								0.31604	5.63285e-06																			0.386273	0.0147926			0.305112	0.000199613
ENSECAG00000013228	GLT1D1	glycosyltransferase 1 domain containing 1								0.34217	5.6402e-06	0.876885	0.0185855																	0.765528	1.82296e-07
ENSECAG00000027624										0.313972	5.67451e-06																			-0.329579	0.047016	0.992781	1.88518e-14	0.278715	0.000815486
ENSECAG00000020625	MTMR14	myotubularin related protein 14								0.314696	5.74076e-06							0.898683	0.00123573					0.692788	0.000273754					0.887981	1.57418e-11			-0.2008	0.0289739
ENSECAG00000010613	KLF4	Kruppel-like factor 4 (gut)								0.331624	6.24466e-06																			0.528456	0.000632449			0.22578	0.0181447
ENSECAG00000007974	GALNT3	UDP-N-acetyl-alpha-D-galactosamine:polypeptide N-acetylgalactosaminyltransferase 3 (GalNAc-T3)								-0.320123	6.32127e-06																			-0.36984	0.0240103			-0.286111	0.000816486
ENSECAG00000000857	PRKCDBP	protein kinase C, delta binding protein								0.56112	6.37582e-06																							0.970479	5.20572e-09
ENSECAG00000012978	NECAP1	NECAP endocytosis associated 1								0.316651	6.61873e-06																							0.373679	2.81578e-06
ENSECAG00000024273	PDLIM4	PDZ and LIM domain 4		0.488479	0.0035276			0.306845	0.00595522	0.544087	6.67175e-06					0.618935	0.000231343											0.445484	0.000276518	0.772307	0.00148158
ENSECAG00000009317	PLBD2	phospholipase B domain containing 2								0.312838	6.77735e-06					0.424135	0.0194788													0.398618	0.010866			0.351032	1.01214e-05
ENSECAG00000021586	FBP1	fructose-1,6-bisphosphatase 1		-0.996637	7.64548e-14			-0.470453	1.72657e-07	-0.558854	7.19451e-06	-1.20132	9.40671e-05	-2.04052	3.52924e-14							-1.37055	2.0649e-15			-2.40461	6.03308e-48	0.962715	4.15023e-25					-0.87234	5.51057e-12
ENSECAG00000021500	HCFC1R1	host cell factor C1 regulator 1 (XPO1 dependent)								0.327941	7.21229e-06													-0.643958	0.00129427	0.527622	0.0245474	-0.454338	7.75292e-05			0.771975	9.21969e-08
ENSECAG00000024203	FIGLA	folliculogenesis specific basic helix-loop-helix								1.16258	7.40084e-06																					1.59194	0.00804716	0.740055	0.0388931
ENSECAG00000014760	RRBP1	ribosome binding protein 1								0.311483	7.65317e-06																					0.540348	0.000233532	0.214893	0.0165443
ENSECAG00000008497	KIFC3	kinesin family member C3								0.399044	7.68721e-06											-0.60632	0.0322124							0.6888	0.000157615	0.790614	7.00484e-06	-0.282282	0.0239669
ENSECAG00000012627	MRC2	mannose receptor, C type 2								0.371298	7.6912e-06																			0.487072	0.00845197	0.508276	0.00640039
ENSECAG00000018993		Uncharacterized protein						0.590251	0.00831753	0.596891	8.20411e-06													1.55013	1.21399e-05					1.29902	3.22375e-08	0.771283	0.0184776
ENSECAG00000006869	MAP9	microtubule-associated protein 9				-0.478654	0.00858201	-0.327371	0.00611111	-0.356127	8.74926e-06															-0.54765	0.0365127					-0.465439	0.0131616	-0.397114	2.5473e-05
ENSECAG00000018345	NPC2	Niemann-Pick disease, type C2								0.30865	8.7517e-06																			0.432043	0.00432906			0.395515	3.21281e-07
ENSECAG00000017963	E2F7	E2F transcription factor 7								0.370199	8.91788e-06																			0.450409	0.0127647	0.6951	9.71579e-05
ENSECAG00000014736	OFD1	oral-facial-digital syndrome 1				0.342952	0.0498042	0.352961	0.000198097	0.309858	9.49806e-06							0.80546	0.00575692					0.697049	0.000246033					0.645637	3.1167e-06
ENSECAG00000024888	CCL5	C-C motif chemokine 5	PMID:21447827							0.307493	9.52304e-06																			0.612842	1.00642e-05			0.214825	0.0159048
ENSECAG00000019284	NEU1	sialidase 1 (lysosomal sialidase)								0.310114	9.56437e-06																			0.45888	0.00224249			0.310247	0.000157399
ENSECAG00000026328	eca-mir-142	eca-mir-142		0.408634	0.0226069			0.374398	9.52508e-05	0.317295	9.72916e-06	1.05612	0.000781527					0.685357	0.0355649					0.718933	0.000209678					0.396942	0.0142163	0.476234	0.00267072
ENSECAG00000008760	RAD54L	RAD54-like (S. cerevisiae)								0.337571	1.05544e-05																			0.426578	0.0115133	0.489264	0.00522225
ENSECAG00000010906		Uncharacterized protein								-0.410303	1.08336e-05							-1.29385	0.00144407					-0.857208	0.00245649					-0.651205	0.000910989	-0.730548	8.24607e-05
ENSECAG00000005468										0.493937	1.12966e-05																			1.28389	9.7292e-12
ENSECAG00000008984	CROCC	ciliary rootlet coiled-coil, rootletin								0.334012	1.12966e-05																					1.02511	3.89522e-13
ENSECAG00000015514	PLEC	plectin								0.305505	1.12966e-05																					0.64476	3.58656e-06
ENSECAG00000018145	NT5DC3	5'-nucleotidase domain containing 3						-0.281165	0.0215542	-0.326952	1.23402e-05																	-0.38539	0.00269027	-0.540422	0.000391506			-0.254622	0.00704302
ENSECAG00000012217		Uncharacterized protein		0.378395	0.0454868	0.498796	0.000491848	0.335121	0.000690682	0.310387	1.27625e-05							0.691132	0.0317							0.591606	0.00364967			0.368931	0.0248162	0.403642	0.0153337
ENSECAG00000003049										0.324403	1.29445e-05																			0.572334	0.000169903			0.260121	0.0056627
ENSECAG00000015141	LIF	leukemia inhibitory factor						-0.254335	0.0380297	-0.333689	1.29445e-05																	-0.357765	0.00324853			-1.13786	1.88489e-15
ENSECAG00000021325										0.320781	1.2969e-05																					0.420775	0.0129854	0.360487	2.07234e-05
ENSECAG00000009370	ORC1	origin recognition complex, subunit 1								0.316137	1.30987e-05					0.608965	0.00188297											0.382753	0.00323632			0.410633	0.0168365	0.240088	0.00982996
ENSECAG00000025070		Uncharacterized protein								0.393794	1.32499e-05																	-0.361051	0.0122889	0.74993	4.42171e-05
ENSECAG00000025135	MOGAT2	monoacylglycerol O-acyltransferase 2						0.474795	0.00322522	0.590818	1.32781e-05	1.49913	0.000155961			-0.988857	7.11338e-05	1.94211	6.86326e-06					1.14908	2.25604e-06	1.23452	9.91911e-05	-0.959209	4.42817e-08	1.27123	5.05991e-09
ENSECAG00000016573				-0.498873	0.0467226			-0.61619	9.7361e-07	-0.447765	1.33696e-05	-1.01398	0.0374831													-1.24577	5.86481e-07			-0.570741	0.0132993			-0.598847	2.94077e-07
ENSECAG00000019853	AMIGO2	adhesion molecule with Ig-like domain 2						-0.295386	0.0489017	-0.332005	1.34088e-05																			-0.65356	1.24584e-05			-0.245573	0.0137296
ENSECAG00000019660	TRIB1	tribbles homolog 1 (Drosophila)								0.305596	1.34289e-05											-0.536245	0.000961943	0.523031	0.0146356			-0.45864	1.46202e-05	0.922038	2.74883e-12			-0.299532	0.000328254
ENSECAG00000014059	ECT2	epithelial cell transforming sequence 2 oncogene								0.341356	1.38942e-05																			0.440904	0.0101145	0.518432	0.00337373
ENSECAG00000005973										0.353713	1.40518e-05																					0.469194	0.0139545	0.24789	0.0196627
ENSECAG00000019300	CARD9	caspase recruitment domain family, member 9						0.24012	0.0496792	0.327098	1.41272e-05																			0.453173	0.00626889	0.435116	0.0121982
ENSECAG00000006957	BIN1	bridging integrator 1								0.309314	1.41839e-05																			0.413483	0.00886648
ENSECAG00000017619	NOXO1	NADPH oxidase organizer 1								0.471079	1.426e-05																			0.947331	1.332e-05			0.316238	0.0401361
ENSECAG00000006717	ASS1	argininosuccinate synthase 1		0.409268	0.0221606			0.275577	0.0115814	0.320783	1.43558e-05					0.513977	0.00350432									0.603958	0.00314313			0.452707	0.00460065
ENSECAG00000000141	PTCH1	patched 1								0.422197	1.44278e-05																					0.698268	0.000448124	0.269832	0.0394663
ENSECAG00000007900	ART3	ADP-ribosyltransferase 3		0.473691	0.00575501	0.461727	0.00290558	0.286649	0.00743436	0.336944	1.49438e-05	0.897679	0.0126541			0.444526	0.0200567	0.902197	0.00316844			0.516103	0.00250327					0.37378	0.00115332					0.445627	3.85644e-07
ENSECAG00000011155	ATP6V1G1	ATPase, H+ transporting, lysosomal 13kDa, V1 subunit G1								0.301988	1.55977e-05																			0.622378	7.24935e-06
ENSECAG00000023695	USP50	ubiquitin specific peptidase 50								0.357511	1.57229e-05																			0.595926	0.00049091			0.299586	0.00489326
ENSECAG00000011724	ADCY10	adenylate cyclase 10 (soluble)						-0.581972	1.17277e-07	-0.430604	1.59433e-05															-1.11313	3.30838e-07			-0.843023	2.63308e-05
ENSECAG00000003398		Uncharacterized protein								0.301265	1.60712e-05																			0.441888	0.00331326	0.439788	0.00511212
ENSECAG00000016826	SGPL1	sphingosine-1-phosphate lyase 1								0.303163	1.61614e-05																			0.342861	0.0391011			0.439731	1.07697e-08
ENSECAG00000009746	UBXN11	UBX domain protein 11						0.310579	0.0240559	0.356295	1.62939e-05																			0.650897	7.11277e-05			0.28101	0.00961217
ENSECAG00000023922	E2F2	E2F transcription factor 2								0.333029	1.6566e-05																			0.524765	0.000975553	0.562633	0.00073492
ENSECAG00000017804	UPB1	ureidopropionase, beta								0.306017	1.6784e-05	0.880947	0.010331			-0.418311	0.0323764					-0.392765	0.0446683	0.47376	0.0361313			-0.333896	0.00461486	0.749177	4.07195e-08	0.523687	0.000548458	-0.354813	1.43433e-05
ENSECAG00000007260	TRBV30	T cell receptor beta variable 30 (gene/pseudogene)		-0.786314	0.0134255					-0.487364	1.69855e-05																			-0.833642	0.00226772	-0.693854	0.000151041
ENSECAG00000009363	IRG1	immunoresponsive 1 homolog (mouse)		0.46918	0.00326442	0.402739	0.00924916	0.295139	0.00323127	0.299909	1.72213e-05	1.14421	0.000110816					1.02296	0.000117883					0.787277	1.66117e-05					0.78523	3.98302e-09
ENSECAG00000001669		Ferritin heavy chain								0.305692	1.82194e-05																			0.456249	0.00284237			0.430195	7.86091e-08
ENSECAG00000018996	PLEK	pleckstrin		0.43352	0.00953325			0.235357	0.0345293	0.299346	1.83849e-05	1.02474	0.000903882					0.69628	0.0241043					0.651141	0.000772792					0.637241	3.77792e-06	0.403763	0.0129737
ENSECAG00000015381	RIN2	Ras and Rab interactor 2								0.302826	1.84682e-05																							0.496422	6.2712e-11
ENSECAG00000008446	NCF2	neutrophil cytosolic factor 2								0.301563	1.85784e-05																			0.37759	0.0187795			0.27491	0.00113905
ENSECAG00000026372										0.432181	1.8941e-05																			0.572615	0.0244479			0.297969	0.00836747
ENSECAG00000006663		Uncharacterized protein		0.431495	0.0108418					0.302836	1.92504e-05	1.01682	0.00111425																	0.388816	0.015316			0.499701	5.09293e-11
ENSECAG00000003235	FANCI	Fanconi anemia, complementation group I								0.312736	1.94724e-05																			0.411858	0.0110314	0.404761	0.020783
ENSECAG00000016746	ATP13A2	ATPase type 13A2		0.391454	0.0281063	0.446392	0.00217066	0.326978	0.000751622	0.29965	2.04888e-05							0.656777	0.0400833					0.516813	0.0149548					0.340417	0.0403283	0.415808	0.0101714
ENSECAG00000009054	CKB	creatine kinase, brain								0.298954	2.12091e-05																			0.679295	7.33033e-07			0.225474	0.011079
ENSECAG00000012166	LRP1	low density lipoprotein receptor-related protein 1						-0.338592	0.000411628	0.299245	2.13596e-05	-1.05144	0.000822493					-1.08117	4.05849e-05	0.772875	0.0244684			-0.870133	7.40786e-07							0.57576	6.62125e-05	0.203505	0.0256233
ENSECAG00000007210	CTSL1	cathepsin L1						-0.388004	2.27923e-05	0.297175	2.15648e-05	-0.971928	0.00286815											-0.577269	0.00380297			-0.305089	0.00973619	0.355463	0.0282916	0.560455	0.000108588
ENSECAG00000005837	IRGC	immunity-related GTPase family, cinema								0.470921	2.18439e-05	1.24461	0.0396476																	0.829244	0.000384774	0.617782	0.00975589
ENSECAG00000008870	ABCC6	ATP-binding cassette, sub-family C (CFTR/MRP), member 6								0.397736	2.2134e-05																							0.565723	5.14712e-07
ENSECAG00000011822	SPTLC3	serine palmitoyltransferase, long chain base subunit 3								0.507863	2.22682e-05																	-0.323113	0.0197122	0.77154	0.00434233	0.690169	0.00976773
ENSECAG00000021949	RAD54B	RAD54 homolog B (S. cerevisiae)								0.384082	2.39974e-05																			0.672255	0.000146351
ENSECAG00000011874	FBLIM1	filamin binding LIM protein 1				0.661444	0.0143251	0.485854	0.00105378	0.48159	2.41606e-05															1.03915	0.000219739			0.762911	0.000432835	0.750854	0.00248461
ENSECAG00000009464	ANKMY1	ankyrin repeat and MYND domain containing 1								0.377498	2.48362e-05																	0.401072	0.0298635					0.540005	2.78747e-07
ENSECAG00000024980	HIST1H1C	histone cluster 1, H1c								0.350665	2.54248e-05																	-0.324052	0.0159287	0.415551	0.0313499			0.374635	0.000175874
ENSECAG00000015612	FAM212A	family with sequence similarity 212, member A								0.411888	2.56005e-05																	-0.464754	0.00374854	0.607276	0.00604443			0.315723	0.0190127
ENSECAG00000011044	TUFT1	tuftelin 1								0.351319	2.6078e-05																			0.547302	0.00237124			0.330885	0.00101258
ENSECAG00000014474	EPB41L3	erythrocyte membrane protein band 4.1-like 3						0.262608	0.0219594	0.329349	2.64178e-05					0.711828	6.76998e-06					0.431412	0.0284448					0.401462	0.000460083	0.469275	0.00760111			0.402766	3.81762e-06
ENSECAG00000005417	TMEM177	transmembrane protein 177								-0.370768	2.72268e-05													-0.794071	0.0233583					-0.991174	3.30256e-10
ENSECAG00000014082	SRGAP2	SLIT-ROBO Rho GTPase activating protein 2								0.296738	2.82554e-05																			0.382474	0.0170865			0.223906	0.0123025
ENSECAG00000023874	SPINT1	serine peptidase inhibitor, Kunitz type 1								0.337555	2.88969e-05																					0.429753	0.0232317	0.373889	9.55021e-05
ENSECAG00000013156	LAD1	ladinin 1								0.390859	2.9282e-05																			0.796539	3.81942e-05
ENSECAG00000023629	GJC1	gap junction protein, gamma 1, 45kDa								0.300862	2.99951e-05									0.794617	0.0366327	-0.633072	5.59821e-05							0.931968	3.30222e-12	0.603948	4.22278e-05	-0.63333	1.4006e-16
ENSECAG00000016219	KANK1	KN motif and ankyrin repeat domains 1								0.365186	3.12741e-05																					0.576704	0.00296682	0.382655	0.000425158
ENSECAG00000014348	C15orf43	chromosome 15 open reading frame 43		0.476126	0.0358892	0.691323	4.37174e-05	0.510015	1.57752e-06	0.392799	3.15348e-05	1.24205	0.000574126					1.41781	1.39551e-06	1.04062	0.0225849			0.977096	1.05985e-06	1.08568	4.03265e-07	-0.532736	2.54422e-05	1.15575	1.25349e-13	0.595847	0.0114252	-0.573201	7.04681e-08
ENSECAG00000022059	MYC	v-myc myelocytomatosis viral oncogene homolog (avian)								-0.293722	3.16153e-05																			-0.516651	0.00032039
ENSECAG00000024121	TCF7L2	transcription factor 7-like 2 (T-cell specific, HMG-box)								0.340258	3.16954e-05											0.464731	0.0130435					0.370805	0.00119607	0.423465	0.0263003			0.400496	3.19986e-05
ENSECAG00000022018	TRIM47	tripartite motif containing 47								0.371765	3.23886e-05																					0.451481	0.0261955	0.597251	4.17653e-09
ENSECAG00000021265	APLP2	amyloid beta (A4) precursor-like protein 2								0.292871	3.2626e-05																			0.335203	0.0441955			0.29181	0.000424369
ENSECAG00000017494	CYP11A1	cholesterol side-chain cleavage enzyme, mitochondrial precursor								-0.387894	3.51531e-05																			-0.519035	0.00605368			-0.287079	0.0346075
ENSECAG00000021110		Uncharacterized protein								0.3159	3.51531e-05							0.693892	0.0352894									-0.514316	9.23932e-07	0.404598	0.0210511	0.419611	0.0178155
ENSECAG00000009940	NRBP2	nuclear receptor binding protein 2								0.318868	3.53747e-05															0.721782	0.000468616	-0.345965	0.00843807	0.529949	0.000991164	0.563089	0.000441813
ENSECAG00000014698	SCD5	stearoyl-CoA desaturase 5						-0.480788	0.000466942	-0.438733	3.5729e-05	-1.08157	0.00949218											-1.03327	5.9944e-06					-1.12104	4.3825e-11
ENSECAG00000010990		Uncharacterized protein								0.290961	3.5928e-05													0.471299	0.0328021					0.692552	3.62349e-07			0.220682	0.0128856
ENSECAG00000005501		Uncharacterized protein						-0.363783	0.000770928	-0.333462	3.63509e-05													-1.19506	2.67297e-11	0.524229	0.0449022	-0.420518	0.00177501	-1.15789	4.67267e-16
ENSECAG00000010716	CLEC6A	C-type lectin domain family 6, member A		0.471985	0.00413484	0.465383	0.00384771	0.421383	4.83926e-06	0.581111	3.63509e-05					0.643164	3.08075e-05	0.972016	0.0021331			1.09207	2.17221e-15					0.791326	1.06617e-16	1.07633	0.00081544			0.383071	0.0192311
ENSECAG00000013745	SNX10	sorting nexin 10		0.437963	0.0084005	0.397742	0.0112155	0.230695	0.0403104	0.291061	3.63509e-05	1.10054	0.000250793					0.972838	0.000312862					0.594863	0.0029408					0.753672	2.05919e-08	0.465169	0.00257315	-0.345658	1.69905e-05
ENSECAG00000016139	TIGIT	T cell immunoreceptor with Ig and ITIM domains								0.308362	3.63509e-05																			0.502446	0.00130087			0.261884	0.00411334
ENSECAG00000017019	ARHGAP33	Rho GTPase activating protein 33								0.36131	3.63509e-05																			0.671943	0.000114854	0.691132	9.85824e-05	-0.279145	0.0209524
ENSECAG00000000063	PTCHD3	patched domain containing 3								0.328623	3.65473e-05			1.00996	0.0145787					1.2253	0.000127507					0.797788	0.000268466					1.20591	4.10965e-17
ENSECAG00000011459	NDNF	neuron-derived neurotrophic factor								-0.369103	3.77188e-05													0.597152	0.0477279	0.736178	0.0144947	-0.616278	7.18688e-06			-0.633985	0.000574501	-0.403853	0.000204417
ENSECAG00000019002	GAS7	growth arrest-specific 7								0.29102	3.77251e-05																			0.585058	3.46831e-05
ENSECAG00000022638	PLD1	phospholipase D1, phosphatidylcholine-specific								0.317159	3.77251e-05																			0.657954	2.67602e-05
ENSECAG00000025975	eca-mir-222	eca-mir-222								0.481218	4.01071e-05													1.39602	0.00127646					1.42678	4.4061e-15
ENSECAG00000021413	GPR56	G protein-coupled receptor 56						0.290935	0.00474789	0.294523	4.02924e-05																			0.445715	0.00375988
ENSECAG00000000519	RAB44	RAB44, member RAS oncogene family						0.288832	0.00948181	0.30647	4.05048e-05													0.609643	0.0048692					0.376236	0.0293042	0.554128	0.000373035
ENSECAG00000023211	EPHA3	EPH receptor A3								-0.58332	4.13215e-05																			-0.858265	0.00054926			-0.45336	0.00752899
ENSECAG00000021968	SAT1	spermidine/spermine N1-acetyltransferase 1				0.378257	0.0197173			0.288152	4.28015e-05							0.832082	0.00353239					0.448747	0.0468381			-0.295714	0.0134482	0.623603	6.61506e-06
ENSECAG00000021662	STMN1	stathmin 1								0.2921	4.45304e-05																			0.572312	6.17598e-05	0.363701	0.0374805
ENSECAG00000015356		Uncharacterized protein						-0.6503	0.000131872	-0.610003	4.49262e-05															-0.929549	0.0384238					-1.08166	0.00256295
ENSECAG00000007095	PLEKHG1	pleckstrin homology domain containing, family G (with RhoGef domain) member 1				-0.508603	0.00103654	-0.392557	8.19522e-05	-0.305289	4.69529e-05							-1.01898	0.000540476					-0.868645	3.54786e-06					-0.699329	7.39417e-07
ENSECAG00000019438	OSMR	oncostatin M receptor								-0.351428	4.71388e-05																			-1.45441	5.26301e-19			0.311107	0.00212261
ENSECAG00000010807	ACPL2	acid phosphatase-like 2		-0.474117	0.00847903	-0.394255	0.0300941	-0.436894	8.01421e-06	-0.308462	4.75996e-05															-0.547739	0.0233168	-0.313384	0.0160651			-0.384912	0.0409403	-0.268927	0.00364458
ENSECAG00000009556		Uncharacterized protein								0.292666	4.80192e-05			1.08481	0.000297419					1.12404	3.90529e-05					1.26938	1.72854e-14	-0.432331	6.07472e-05			1.27187	2.83827e-22
ENSECAG00000016138	PQLC2	PQ loop repeat containing 2								0.300068	4.80192e-05																			0.439978	0.00640091			0.327242	0.000131861
ENSECAG00000011878	DTL	denticleless E3 ubiquitin protein ligase homolog (Drosophila)						0.38271	0.0052196	0.311306	4.82878e-05					0.732134	0.00350432											0.531762	0.000321903			0.434074	0.0156933	0.238252	0.0167779
ENSECAG00000021942	TEX30	testis expressed 30								-0.295125	4.86729e-05																					-0.49689	0.00169108	-0.254581	0.00445662
ENSECAG00000005594	PAQR8	progestin and adipoQ receptor family member VIII						0.260755	0.0150957	0.292741	4.8963e-05					0.450432	0.0116264							0.554634	0.00797498			0.404076	0.000178702	0.415515	0.00872156			0.279464	0.00125406
ENSECAG00000004180	HSPA6	heat shock 70kDa protein 6 (HSP70B')								0.288273	4.90686e-05																					0.34896	0.0466002	0.344811	1.69748e-05
ENSECAG00000007524	NPM3	nucleophosmin/nucleoplasmin 3								-0.289129	5.1116e-05																			-0.389154	0.0132993	-0.468242	0.0030342
ENSECAG00000004710		Histone H2A								0.442325	5.11488e-05																			0.56374	0.0161791
ENSECAG00000018970	DNASE2	deoxyribonuclease II, lysosomal								0.287877	5.11488e-05																							0.296925	0.000351159
ENSECAG00000014126	C15orf26	chromosome 15 open reading frame 26								0.302602	5.17372e-05											0.686511	0.000125038											0.820354	2.46907e-26
ENSECAG00000014523	MYL5	myosin, light chain 5, regulatory								0.335799	5.36177e-05																			0.597415	0.00056867
ENSECAG00000021503	MLLT11	myeloid/lymphoid or mixed-lineage leukemia (trithorax homolog, Drosophila); translocated to, 11						0.317461	0.00728868	0.408368	5.44249e-05					0.472866	0.0267238					0.588789	0.0101443					0.704984	3.20796e-10	0.825377	2.0525e-05
ENSECAG00000005384	SPRY4	sprouty homolog 4 (Drosophila)								-0.427546	5.4832e-05																			-1.15422	2.02438e-08
ENSECAG00000009248	IL1RL1	interleukin 1 receptor-like 1		-0.480411	0.0189872	-0.494643	0.00444544			-0.329843	5.50327e-05							-0.822244	0.0216971									-0.391485	0.00378856					-0.554942	4.76556e-10
ENSECAG00000022890		Uncharacterized protein								0.336339	5.61861e-05																							0.42017	1.99959e-05
ENSECAG00000000565	NSMAF	neutral sphingomyelinase (N-SMase) activation associated factor								0.284935	5.80735e-05							0.702605	0.0230327											0.965291	1.64192e-13
ENSECAG00000022642										0.307862	5.8226e-05																			0.550969	0.000397787	0.438828	0.0121155
ENSECAG00000011948	FIGF	c-fos induced growth factor (vascular endothelial growth factor D)						-0.589634	0.000153356	0.697557	5.89145e-05	-1.38385	0.00154733											-1.58826	2.63651e-08					1.08886	0.0111267			1.16856	1.09447e-15
ENSECAG00000010196	TCIRG1	T-cell, immune regulator 1, ATPase, H+ transporting, lysosomal V0 subunit A3		0.425252	0.0118602			0.325701	0.000770928	0.283626	5.94861e-05	0.780025	0.0311681					0.730404	0.015732					0.652326	0.000754472					0.462546	0.00180472	0.349521	0.044478
ENSECAG00000011568	TRAF4	TNF receptor-associated factor 4								-0.291352	6.10524e-05																					-0.41973	0.0126167
ENSECAG00000016702	WDFY3	WD repeat and FYVE domain containing 3								0.283831	6.10524e-05																							0.329993	3.96241e-05
ENSECAG00000022513	NPAS1	neuronal PAS domain protein 1		0.745147	0.000105226	0.666847	0.0468041	0.620479	1.89259e-05	0.497183	6.16979e-05			1.33948	0.00039492					1.74869	0.00484748					1.56916	2.70767e-09			0.681847	0.0129456	0.682622	0.00859466
ENSECAG00000020949	ATP9A	ATPase, class II, type 9A								-0.316715	6.2006e-05																			-0.437464	0.012478			-0.211297	0.0453977
ENSECAG00000003626								0.589913	4.66951e-07	0.422306	6.27104e-05	0.978898	0.037858			-0.77172	0.000284849							1.01991	3.54786e-06	1.25947	9.29776e-08	-0.509641	0.00102946	0.708778	0.00081544	0.533343	0.0381151
ENSECAG00000018878	RCVRN	recoverin								0.605167	6.27104e-05																			1.18745	5.35769e-07	1.07797	0.00405412	-0.449918	0.0288086
ENSECAG00000010395	RIN1	Ras and Rab interactor 1								0.370469	6.49645e-05																					0.474425	0.0288651	0.336687	0.00415601
ENSECAG00000021698	IQSEC2	IQ motif and Sec7 domain 2								0.30159	6.51248e-05																			0.424836	0.0122064			0.325831	0.000175262
ENSECAG00000024886	CCL14	chemokine (C-C motif) ligand 14						-0.386301	7.34432e-05	0.302487	6.55516e-05									0.891255	0.00902904			-0.691509	0.000560726			-0.5768	4.32466e-08	0.533302	0.000909715
ENSECAG00000000893		Uncharacterized protein								0.291159	6.60217e-05																			0.406837	0.012514			0.291395	0.000609553
ENSECAG00000020587	GM2A	ganglioside GM2 activator						0.256007	0.0185757	0.333589	6.78952e-05											0.508846	0.00258662							0.599235	0.000523895
ENSECAG00000009958	DUSP1	dual specificity phosphatase 1								0.282158	6.95953e-05																	-0.322334	0.00582211	1.05624	4.92094e-16
ENSECAG00000023478	PRAM1	PML-RARA regulated adaptor molecule 1						0.295729	0.00581965	0.304726	7.00477e-05																			0.494753	0.00250646	0.425265	0.0141443
ENSECAG00000015835	NT5DC2	5'-nucleotidase domain containing 2						-0.277624	0.0115196	0.284267	7.10074e-05	-0.80496	0.0346841					-0.748432	0.0172586					-0.885922	1.29426e-06									0.483489	2.48581e-10
ENSECAG00000012629	MASTL	microtubule associated serine/threonine kinase-like								0.307885	7.11696e-05																							0.266198	0.00535291
ENSECAG00000010357		Uncharacterized protein								0.299955	7.23283e-05																							0.271031	0.00302503
ENSECAG00000003343	RAB20	RAB20, member RAS oncogene family		0.456362	0.00561751			0.239962	0.032017	0.287056	7.35742e-05	0.804034	0.0259186			0.442789	0.0143936					0.456118	0.00846907					0.494127	1.26441e-06	0.372613	0.0237551			0.424683	8.28425e-08
ENSECAG00000016978		Uncharacterized protein								0.387329	8.07348e-05					0.590601	0.0203019															0.73112	0.000596084	0.282245	0.0362069
ENSECAG00000019035	LIPT1	lipoyltransferase 1								-0.306471	8.35684e-05																			-0.445904	0.00689406			-0.233868	0.0217197
ENSECAG00000003599	GK	glycerol kinase								0.280382	8.39159e-05																			0.721883	1.04569e-07
ENSECAG00000011700	PLCB3	phospholipase C, beta 3 (phosphatidylinositol-specific)								0.288701	8.46774e-05																					0.378863	0.0301916	0.254424	0.00477039
ENSECAG00000008109	BANK1	B-cell scaffold protein with ankyrin repeats 1								-0.281263	8.64144e-05													-0.445575	0.0482572					-0.714839	1.18427e-07
ENSECAG00000011063	MOV10L1	Mov10l1, Moloney leukemia virus 10-like 1, homolog (mouse)								0.634836	8.71809e-05																			1.14358	0.000111596
ENSECAG00000006600	ZSWIM4	zinc finger, SWIM-type containing 4								0.282127	8.81981e-05																			0.485724	0.00110005
ENSECAG00000006494	HRH4	histamine H4 receptor		-0.781179	0.0222736	-0.733181	0.0135586	-0.628493	8.90675e-05	-0.535968	9.12439e-05													-0.786832	0.0308225	-1.01298	0.00703016			-0.723212	0.0130918	-0.709058	0.0499024
ENSECAG00000008852	ABCA1	ATP-binding cassette, sub-family A (ABC1), member 1								0.277838	9.12439e-05							-0.73402	0.0152104											0.353787	0.0295367			0.239941	0.00550735
ENSECAG00000009819	RBM24	RNA binding motif protein 24								0.447129	9.25653e-05																			0.576503	0.0166191	0.806862	0.000599472
ENSECAG00000019351	CENPP	centromere protein P								0.309494	9.44142e-05																			0.535078	0.000813557
ENSECAG00000024970	KCNQ1	potassium voltage-gated channel, KQT-like subfamily, member 1								0.407286	9.44142e-05																							0.739233	1.0167e-11
ENSECAG00000013111	LGR4	leucine-rich repeat containing G protein-coupled receptor 4						-0.432341	0.0144676	-0.430246	9.62388e-05													-0.818276	0.00938069					-1.1691	2.07388e-10			-0.338626	0.0192881
ENSECAG00000013515		Uncharacterized protein						0.257261	0.0322547	0.301736	9.91558e-05	0.959295	0.00635542					0.8733	0.00586722					0.801058	6.71674e-05			-0.35533	0.00533997	0.751058	3.48954e-07	0.423646	0.0185377	-0.269497	0.00525477
ENSECAG00000014323	SKA3	spindle and kinetochore associated complex subunit 3								0.301943	0.000101914																			0.570263	0.000221522	0.389774	0.0407149
ENSECAG00000015050	CTH	cystathionase (cystathionine gamma-lyase)						-0.51325	0.00131805	-0.354021	0.000102203													-1.07079	0.00026404					-0.805569	1.17833e-06
ENSECAG00000011097	LMNA	lamin A/C								0.285558	0.000104492					0.531289	0.00136884																	0.417002	2.43694e-07
ENSECAG00000017703	SLC35F6	solute carrier family 35, member F6								0.279639	0.000108276																			0.376758	0.0204537			0.27305	0.00144317
ENSECAG00000019355	ZEB2	zinc finger E-box binding homeobox 2								0.275648	0.000108276																			0.387639	0.013684			0.322089	6.50252e-05
ENSECAG00000021675	BMP1	bone morphogenetic protein 1								0.275628	0.000111035																			0.349729	0.0326085			0.340903	1.95492e-05
ENSECAG00000022786	GBA	glucosidase, beta, acid								0.276232	0.000112089					0.411403	0.0273099													0.408185	0.00864483			0.320878	7.79637e-05
ENSECAG00000015606	CSRP2	cysteine and glycine-rich protein 2						-0.590889	0.00135336	-0.312095	0.000112441																	-0.60784	0.00882173			-0.943954	9.14279e-10	0.266363	0.00817257
ENSECAG00000012922	KLHL14	kelch-like family member 14								-0.293069	0.00011265																			-0.658244	3.90999e-06
ENSECAG00000015369	NID2	nidogen 2 (osteonidogen)		-1.20063	7.64548e-14	-0.498176	0.00598668	-1.02588	1.53401e-26	-0.283999	0.000112795	-2.1582	5.12186e-11	-1.8429	1.15046e-08			-1.06439	0.000555544					-1.18474	7.19835e-10	-1.84232	2.23736e-21			-0.536883	0.000268984	-0.575454	0.000154522	0.26034	0.00315851
ENSECAG00000012573	DENND5B	DENN/MADD domain containing 5B						-0.241792	0.0370955	-0.287017	0.000114836							-0.763788	0.0148248					-0.692216	0.000371828					-0.672665	1.75586e-06
ENSECAG00000016962	APOBR	apolipoprotein B receptor								0.278579	0.000115213																					0.568991	0.000107817
ENSECAG00000024795	CPVL	carboxypeptidase, vitellogenic-like								0.287137	0.000121573																			0.480442	0.00191648
ENSECAG00000000068	ALAS2	aminolevulinate, delta-, synthase 2		0.827117	3.65629e-05			0.520494	0.00042768	0.409741	0.000122404	1.54856	0.000913106	0.97046	0.0206265			1.09692	0.0442281			-0.733196	0.0121767	0.901719	0.0144869	0.938127	3.07268e-05			1.35592	5.39471e-10			-0.464554	0.000827456
ENSECAG00000005451	RAB9A	RAB9A, member RAS oncogene family								0.276073	0.000122404																			0.545393	0.00015291
ENSECAG00000019173	FAM13A	family with sequence similarity 13, member A	PMID:19828020							0.312196	0.000122955																			0.514095	0.00308663
ENSECAG00000018228	IGSF6	immunoglobulin superfamily, member 6		0.379164	0.038002	0.352046	0.0382813	0.269111	0.0100299	0.274158	0.000123318	0.916573	0.00505592					0.78689	0.0071418					0.912158	2.8496e-07					0.741953	4.01282e-08
ENSECAG00000000309	TRDV3	T cell receptor delta variable 3						0.360138	0.00321109	0.330226	0.000126482													0.65994	0.0119919					0.639043	0.000384183
ENSECAG00000022438	CTSS	cathepsin S								0.272731	0.0001293																			0.486366	0.000879013			0.213304	0.0169977
ENSECAG00000011907	C19orf54	chromosome 19 open reading frame 54						0.263324	0.0235507	0.291215	0.0001295																					0.45657	0.00702924
ENSECAG00000019765						0.390476	0.0174864			0.275047	0.00013347	0.810108	0.0239867					1.44205	7.47831e-09											0.493511	0.000807929
ENSECAG00000011101	PTK7	protein tyrosine kinase 7								-0.292725	0.000136222																			-0.83785	2.15136e-09
ENSECAG00000014650	INSRR	insulin receptor-related receptor								0.298266	0.000139928															0.528459	0.0372127	-0.369375	0.00425375	0.600519	0.000108806	0.665442	1.95837e-05	-0.371163	3.12906e-05
ENSECAG00000019506	ARRDC3	arrestin domain containing 3	PMID:21447827					0.250897	0.0207322	0.275082	0.000141742													0.543829	0.00920049					0.753605	2.85934e-08
ENSECAG00000011704	TNFAIP2	tumor necrosis factor, alpha-induced protein 2						0.365766	0.000115586	0.294957	0.000144093					0.418329	0.0258796					0.531502	0.00104024					0.605078	6.79202e-10	0.40948	0.0184189	0.374111	0.0458754
ENSECAG00000020204	TMEM176B	transmembrane protein 176B								0.276183	0.000147603																			0.47433	0.00162918
ENSECAG00000022842	PLOD1	procollagen-lysine, 2-oxoglutarate 5-dioxygenase 1								0.274251	0.000148776																							0.24093	0.00624219
ENSECAG00000004022	KCNG3	potassium voltage-gated channel, subfamily G, member 3								-0.418767	0.000150401																			-0.618501	0.00379655
ENSECAG00000017005	NOD2	nucleotide-binding oligomerization domain containing 2		0.399858	0.0232427					0.272459	0.000152293	0.942913	0.00348155											0.730724	0.000101404					0.545153	0.000147401	0.440424	0.00541956
ENSECAG00000000775	CD8B	CD8b molecule								0.276299	0.000153183																			0.545631	0.000193693			0.231606	0.0102752
ENSECAG00000021849	TFPI	tissue factor pathway inhibitor (lipoprotein-associated coagulation inhibitor)		-0.574959	0.0118188			-0.882413	1.89327e-16	-0.280934	0.000153597	-1.13457	0.010331					-0.9516	0.00608924					-1.2935	5.47703e-10	-0.865225	0.000802551	-0.488511	0.00100961	-0.651837	4.75697e-06
ENSECAG00000012040	ST6GALNAC6	ST6 (alpha-N-acetyl-neuraminyl-2,3-beta-galactosyl-1,3)-N-acetylgalactosaminide alpha-2,6-sialyltransferase 6								0.289994	0.000153691															0.524088	0.0251924			0.507668	0.00128863
ENSECAG00000017185	ZBP1	Z-DNA binding protein 1								0.269967	0.000157521							0.750007	0.011933					0.538198	0.00984275					0.470987	0.00140886
ENSECAG00000020641	TNFRSF13C	tumor necrosis factor receptor superfamily, member 13C						-0.257693	0.0197502	-0.273243	0.000161348													-0.582654	0.00438647					-0.813926	8.88301e-10
ENSECAG00000017900	CCDC88B	coiled-coil domain containing 88B								0.270628	0.000163242																					0.668377	1.44256e-06
ENSECAG00000012883	CEBPE	CCAAT/enhancer binding protein (C/EBP), epsilon								0.28798	0.00016422							0.884711	0.00663223															0.403423	7.64238e-06
ENSECAG00000014108	TNFRSF8	tumor necrosis factor receptor superfamily, member 8								0.289395	0.000166281																					0.527263	0.00100015
ENSECAG00000000343	PTPLAD2	protein tyrosine phosphatase-like A domain containing 2								0.276069	0.000169459																			0.54535	0.000235097			0.247242	0.00523459
ENSECAG00000018756	GPLD1	glycosylphosphatidylinositol specific phospholipase D1								0.325449	0.000169459																			0.558748	0.00153822	0.513564	0.00718764
ENSECAG00000016449	ILT11A	immunoglobulin-like transcript 11 A								0.275485	0.000170203																			0.504783	0.000731536
ENSECAG00000017647	RAD51	RAD51 homolog (S. cerevisiae)								0.289017	0.000170203																					0.372873	0.0499024
ENSECAG00000021260	BYSL	bystin-like								-0.273244	0.000171101																			-0.453969	0.00250646
ENSECAG00000016615	NID1	nidogen 1								0.447614	0.000171894	1.95488	0.00664751					1.70328	0.00233917			-1.36334	4.90298e-06	1.24307	0.00741168					2.71554	8.52745e-57			-0.78497	2.0684e-13
ENSECAG00000009575	IGHE	immunoglobulin heavy constant epsilon		-0.564124	0.000170681			-0.315297	0.00134162	-0.269988	0.000174043	-0.971819	0.00280489					-0.729813	0.0162179			-0.522839	0.00117115	-0.94532	4.22768e-08			-0.386358	0.000365794	-0.922153	1.56692e-12	0.447929	0.00416149	-0.335739	3.34126e-05
ENSECAG00000008300	ALS2CR12	amyotrophic lateral sclerosis 2 (juvenile) chromosome region, candidate 12								-0.322721	0.000174307																			-0.635777	0.00010812
ENSECAG00000011161		Uncharacterized protein		1.09151	2.61601e-10	1.41428	1.38653e-14	0.829704	4.78492e-13	0.985041	0.000177759	1.63899	4.13006e-05			1.00658	1.50692e-07	2.41953	5.03288e-09			1.10421	2.43754e-08	1.57845	4.46064e-10			0.47514	0.000637721					1.8426	1.60214e-10
ENSECAG00000027676		s-rRNA						0.346234	0.000387535	0.270295	0.000179715					-0.412004	0.0289813											0.390559	0.000328445	0.647784	3.13324e-06
ENSECAG00000014226		Uncharacterized protein				-0.367626	0.0394378			0.280879	0.000187056													-0.576566	0.00633605							0.583455	0.000117745	0.267695	0.00339802
ENSECAG00000019433	CDKN3	cyclin-dependent kinase inhibitor 3								0.456639	0.000187911																			0.794316	0.000729166	0.836508	0.00138723
ENSECAG00000023566	DHRS9	dehydrogenase/reductase (SDR family) member 9								0.347454	0.0001947																			0.467736	0.0151058
ENSECAG00000023732										0.268973	0.0001947																			0.498687	0.000663982			0.187549	0.0479451
ENSECAG00000021233	MSANTD3	Myb/SANT-like DNA-binding domain containing 3	PMID:19828020							0.273705	0.000197707																			0.442227	0.00463975			0.378122	2.73137e-06
ENSECAG00000026985	IL9	interleukin 9				1.12198	0.00575787	-0.50292	0.0053011	-0.992137	0.000200121					-1.36527	0.000169905			3.75225	1.62192e-09							-0.908139	7.25539e-06			-2.05563	4.47983e-10
ENSECAG00000004817	CDKN2C	cyclin-dependent kinase inhibitor 2C (p18, inhibits CDK4)								0.293427	0.000205777																			0.478604	0.00360204
ENSECAG00000003554	AKR1E2	aldo-keto reductase family 1, member E2						0.385727	4.28605e-05	0.272587	0.000206387													0.768927	4.63095e-05	0.647637	0.000898257			0.397844	0.0128801	0.755832	4.85732e-08	-0.335915	6.592e-05
ENSECAG00000008913	CPQ	carboxypeptidase Q								0.305838	0.000209554																			0.490665	0.00696039			0.210352	0.0479176
ENSECAG00000023927	CCL1	chemokine (C-C motif) ligand 1		-0.514529	0.00461047	-0.434944	0.0226648	-0.560671	2.51899e-09	-0.296198	0.000211034			-2.18902	5.85707e-14					-1.39433	7.56657e-06					-1.69915	1.34162e-21			-0.527412	0.000970184
ENSECAG00000010710	WDR75	WD repeat domain 75								-0.269621	0.000211929																			-0.421958	0.00613565
ENSECAG00000017970		Uncharacterized protein								0.272962	0.000213124																			0.541439	0.000234016
ENSECAG00000016643	VMO1	vitelline membrane outer layer 1 homolog (chicken)								0.387284	0.000213389																					0.552892	0.0162405
ENSECAG00000020104	ARSA	arylsulfatase A								0.269101	0.000215122																			0.385984	0.0157299
ENSECAG00000024189	LIMD1	LIM domains containing 1						-0.287618	0.0052196	-0.268318	0.000215122							-0.748853	0.0142704					-0.783293	1.63462e-05					-0.785664	3.79443e-09
ENSECAG00000007058		Uncharacterized protein						-0.352874	0.0424744	-0.356458	0.000217012													-0.698616	0.0287986					-0.576098	0.00176905			-0.379044	0.00176075
ENSECAG00000011895	ILT11B	immunoglobulin-like transcript 11 protein				0.534908	0.000125807	0.319075	0.00137523	0.273562	0.000219058			0.880302	0.0115682	-0.605691	0.000130477	1.05712	8.129e-05	0.991245	0.000876978	-0.443638	0.0163483	0.63807	0.00121062	0.965515	2.65802e-08	-0.64636	4.86538e-11	0.61805	1.34923e-05	0.716555	5.60164e-07	-0.513918	6.67711e-11
ENSECAG00000016787										0.281606	0.000230618																			0.478879	0.00268821			0.271576	0.00404955
ENSECAG00000020282	FAM71F2	family with sequence similarity 71, member F2								0.389511	0.000234614																			0.980807	3.53501e-07
ENSECAG00000000229	GNAI1	guanine nucleotide binding protein (G protein), alpha inhibiting activity polypeptide 1		0.423477	0.0163483			0.239715	0.0380851	0.2709	0.000238992					0.570563	0.000526564											0.273711	0.0366356	0.477295	0.00168578			0.450671	1.23437e-08
ENSECAG00000024064	AKAP4	A kinase (PRKA) anchor protein 4								-0.430772	0.000239616					-0.85259	0.0241475																	-0.70019	3.25026e-07
ENSECAG00000015894	ANGPT2	angiopoietin 2						-0.692241	0.00875784	-0.492394	0.000243931			-1.9966	0.00420422											-1.54616	0.000317814			-1.35582	9.2526e-07
ENSECAG00000008811	KCNJ15	potassium inwardly-rectifying channel, subfamily J, member 15								0.269506	0.000244199			1.02408	0.00095285	-0.412232	0.032118			1.15467	1.9162e-05	-0.643044	1.82273e-05			0.652237	0.000921629	-0.682196	2.2559e-12	0.804221	2.77773e-09	0.754915	6.35005e-08	-0.750619	2.02839e-23
ENSECAG00000020171										0.321313	0.000248714																			0.596502	0.00100397
ENSECAG00000010852	RPS4	40S ribosomal protein S4								-0.263564	0.00025044																					-0.491751	0.00125642
ENSECAG00000015483		Uncharacterized protein		0.469817	0.00387517					0.266082	0.000254781	1.0229	0.00107646											0.605073	0.00270214			-0.374237	0.000716533	0.818277	1.04701e-09			-0.362469	6.93154e-06
ENSECAG00000006133	NXPH4	neurexophilin 4								0.303031	0.000267719																	-0.398365	0.00138654	0.730218	1.4681e-06	0.510127	0.00553822	-0.331252	0.00162788
ENSECAG00000004439	GDPGP1	GDP-D-glucose phosphorylase 1								-0.279962	0.000271988																			-0.55343	0.000213688
ENSECAG00000010536	BCL2L2	BCL2-like 2								0.30668	0.00028022																					0.424712	0.0306408
ENSECAG00000017220	MX2	myxovirus (influenza virus) resistance 2 (mouse)								0.261645	0.000280335																							0.313007	0.000111742
ENSECAG00000020076	ASAH1	N-acylsphingosine amidohydrolase (acid ceramidase) 1								0.262452	0.000280335																			0.385666	0.0146456			0.204598	0.0245157
ENSECAG00000000527	SLC4A1	band 3 anion transport protein						0.370404	0.00873682	0.345646	0.000281788													0.851887	0.00627937	0.655303	0.00465017	-0.395977	0.0175999	1.02959	9.17476e-08	0.47803	0.010077	-0.470683	3.78522e-05
ENSECAG00000017346	GCLC	glutamate-cysteine ligase, catalytic subunit								-0.263219	0.000285791																			-0.589154	2.54363e-05
ENSECAG00000021683	LGALS4	lectin, galactoside-binding, soluble, 4						-0.682282	0.00356948	-0.694299	0.000287201															-1.09826	0.0473721					-0.917473	0.0257979
ENSECAG00000009273	SLC45A3	solute carrier family 45, member 3								0.369152	0.000292963																			0.739908	0.000406237
ENSECAG00000017903	PSAT1	phosphoserine aminotransferase 1						-0.303885	0.017909	0.27746	0.000294205													-0.716735	0.00214249					0.346476	0.0477644			0.201602	0.0499447
ENSECAG00000011735	ITGA7	integrin, alpha 7						0.369228	0.00524965	0.368994	0.000298359															0.678117	0.0152333			0.879091	4.23506e-06	0.506676	0.0340435
ENSECAG00000011962	CDS1	CDP-diacylglycerol synthase (phosphatidate cytidylyltransferase) 1								0.27627	0.000300101																			0.448595	0.00573725			0.23034	0.0151558
ENSECAG00000016537	IL12RB2	interleukin 12 receptor, beta 2						-0.241583	0.0321585	-0.262905	0.000304895
ENSECAG00000014732	ATP10A	ATPase, class V, type 10A								0.272593	0.000306185																			0.499935	0.000995082	0.380428	0.0347105
ENSECAG00000021368	FGGY	FGGY carbohydrate kinase domain containing								0.297645	0.000307329					0.444482	0.0243921													0.671346	3.09607e-05
ENSECAG00000024306	DENND4A	DENN/MADD domain containing 4A						-0.230085	0.0423371	-0.262121	0.000307329																			-0.476658	0.00117021
ENSECAG00000018590	RPLP1	ribosomal protein, large, P1		-0.805259	2.86798e-05					-0.342542	0.000309811					-0.747373	0.00360093							0.599749	0.0350943	-0.972496	5.0409e-05					-0.725188	0.00020104	-0.439702	0.00039762
ENSECAG00000020524	C5orf45	chromosome 5 open reading frame 45								0.270108	0.000309947							0.734214	0.0232589			-0.51245	0.00414627	0.555735	0.0127324			-0.348979	0.00545626	0.823544	1.55272e-09			-0.352751	2.38382e-05
ENSECAG00000024702	PTPRJ	protein tyrosine phosphatase, receptor type, J								0.260047	0.000311667																			0.45797	0.00208848
ENSECAG00000020970	SLC25A23	solute carrier family 25 (mitochondrial carrier; phosphate carrier), member 23								0.412623	0.000311891																			0.491164	0.0431968	0.730612	0.00532699
ENSECAG00000012400		Uncharacterized protein								-0.270736	0.000311921																					-0.715467	9.24467e-07	-0.279895	0.00254927
ENSECAG00000014515	CILP	cartilage intermediate layer protein, nucleotide pyrophosphohydrolase		0.436259	0.0460442			0.37725	0.0018917	0.312517	0.000313582	0.976287	0.0143702											0.817874	0.000447512					0.509594	0.00539955	0.53993	0.00348885
ENSECAG00000008158	FKTN	fukutin								-0.302443	0.000316271																			-0.57868	0.000368633
ENSECAG00000013750	HTR3E	5-hydroxytryptamine (serotonin) receptor 3E, ionotropic								0.292683	0.000316686													-0.843352	0.00448663					0.443817	0.0128801
ENSECAG00000016273	DPP7	dipeptidyl-peptidase 7								0.262076	0.000327662																			0.369071	0.0232202	0.355362	0.0421691
ENSECAG00000020042	GAS8	growth arrest-specific 8								0.328255	0.000327662																			0.544021	0.00404438	0.53788	0.00657007
ENSECAG00000014526	PPIL6	peptidylprolyl isomerase (cyclophilin)-like 6				0.473088	0.0145487	0.262201	0.0458283	0.361556	0.000330526							0.994451	0.00595683					0.631674	0.00909138			-0.357576	0.0137352	0.456759	0.0497231
ENSECAG00000017462	TMEM150A	transmembrane protein 150A								-0.27123	0.00033386																			-0.388961	0.0176904
ENSECAG00000019444		Uncharacterized protein								0.37109	0.000338612																			0.842843	2.84374e-05
ENSECAG00000002867	F2RL1	coagulation factor II (thrombin) receptor-like 1		-0.471977	0.0444063			-0.272067	0.0451843	-0.290759	0.000340221					-0.528598	0.0214464											-0.448074	0.000392022			-0.413686	0.0313211	-0.321373	0.000566859
ENSECAG00000012199		Uncharacterized protein		0.389394	0.0331896			0.348407	0.000325935	0.266004	0.00034412	1.20171	4.44961e-05			-0.6206	7.42974e-05	0.768693	0.0108585			-0.530632	0.00131475	0.986289	2.47996e-08	0.732769	9.30379e-05	-0.673838	5.01794e-12	0.794466	5.6576e-09	0.696184	1.13946e-06	-0.692639	9.78132e-20
ENSECAG00000022504										0.307393	0.00034635																			0.432173	0.025291	0.455059	0.0191994
ENSECAG00000008759	DRAM1	DNA-damage regulated autophagy modulator 1								0.263836	0.000347679											0.413786	0.0252121					0.354062	0.00167206	0.387039	0.0171812			0.292393	0.000574032
ENSECAG00000022769	RAB30	RAB30, member RAS oncogene family								-0.268454	0.000356425																			-0.632561	7.62513e-06
ENSECAG00000008025	LRRC16B	leucine rich repeat containing 16B								0.287667	0.000367258																					0.446424	0.0129737
ENSECAG00000015841	SLC27A3	solute carrier family 27 (fatty acid transporter), member 3								0.261944	0.000383994																	-0.27729	0.0297814	0.634037	6.78525e-06
ENSECAG00000020210	RIC3	resistance to inhibitors of cholinesterase 3 homolog (C. elegans)						0.291493	0.00906614	0.27801	0.000383994																					0.532062	0.00130729
ENSECAG00000021745	POLE4	polymerase (DNA-directed), epsilon 4, accessory subunit								-0.26269	0.000383994																			-0.41722	0.00732503
ENSECAG00000014973	TNFSF8	tumor necrosis factor (ligand) superfamily, member 8						-0.298079	0.00389512	-0.263624	0.000385668															-0.489065	0.0366523	-0.265924	0.0411851			-0.515647	0.000885876
ENSECAG00000023408	SMPDL3A	sphingomyelin phosphodiesterase, acid-like 3A								0.257958	0.000388979																			0.357063	0.028802			0.251458	0.00351053
ENSECAG00000012338	URB2	URB2 ribosome biogenesis 2 homolog (S. cerevisiae)								-0.258472	0.000394041																			-0.519947	0.000303405
ENSECAG00000021598	ZFAND2A	zinc finger, AN1-type domain 2A								0.263893	0.000397018																	0.406692	0.000226564	0.530593	0.000325874			0.355545	1.43627e-05
ENSECAG00000010739	ITGA2	integrin, alpha 2 (CD49B, alpha 2 subunit of VLA-2 receptor)								-0.31248	0.000399317																			-0.426928	0.0308124			-0.417212	1.7545e-05
ENSECAG00000017682	LRRC25	leucine rich repeat containing 25						-0.434439	1.9633e-06	0.258515	0.000399813							-0.913193	0.00138356					-0.807739	1.01892e-05							0.362934	0.0353059	0.460719	1.8852e-09
ENSECAG00000019150	FAM162B	family with sequence similarity 162, member B								-0.349745	0.000399813																			-0.898639	1.09802e-07
ENSECAG00000012200	GPR137C	G protein-coupled receptor 137C						0.259307	0.0323337	0.293531	0.000409069							0.848221	0.00967348					0.768617	0.000183558					0.77537	5.37441e-07			-0.27907	0.00680319
ENSECAG00000018012	SELENBP1	selenium binding protein 1						0.359836	0.0234805	0.381638	0.000409225																			0.644529	0.00323586
ENSECAG00000018404	DHRS7C	dehydrogenase/reductase (SDR family) member 7C								0.282899	0.000410852											0.570692	0.00219848					0.345698	0.0190364					0.642548	7.32682e-14
ENSECAG00000016606	LPAR1	lysophosphatidic acid receptor 1						-0.280219	0.0288742	0.290962	0.000417639															-0.85268	8.77987e-05			0.722234	5.7717e-06			0.317298	0.000915547
ENSECAG00000011440	MYO18B	myosin XVIIIB								0.290568	0.000418652			0.935846	0.0132064															0.386965	0.0367676	0.519788	0.00332311
ENSECAG00000012907		Uncharacterized protein								0.461036	0.000419636																			0.708521	0.0129159
ENSECAG00000024950	SDS	serine dehydratase		0.625574	0.00631915			0.86605	7.21068e-12	0.43623	0.000425664					0.800334	0.00147814							1.30863	2.24223e-06			0.667729	0.000133886
ENSECAG00000020437	BCL2	B-cell CLL/lymphoma 2						-0.317273	0.00134446	-0.258115	0.000427085																			-0.33875	0.0416147	-0.427229	0.00892865
ENSECAG00000023548	C3orf70	chromosome 3 open reading frame 70								0.323968	0.000443531					0.412136	0.0426398																	0.392492	0.000181257
ENSECAG00000009744	IRF7	interferon regulatory factor 7						0.238687	0.0306817	0.253982	0.00045066	0.923821	0.00433665											0.466228	0.0350943									0.214237	0.0162712
ENSECAG00000011471	AXL	AXL receptor tyrosine kinase				0.718672	3.92025e-05			0.535103	0.000473766							0.960669	0.0190351													0.779984	0.0257611
ENSECAG00000017707	HCK	hemopoietic cell kinase								0.25907	0.000476044																							0.260262	0.00299161
ENSECAG00000003252	GP5	glycoprotein V (platelet)								0.394272	0.000481844																			0.693916	0.00216896			0.323669	0.0336155
ENSECAG00000019559	DFNB31	deafness, autosomal recessive 31								0.271885	0.000484987													0.499512	0.0369234					0.6862	2.87851e-06
ENSECAG00000023203	TYMS	thymidylate synthetase								0.258981	0.000492655																			0.398651	0.0122683
ENSECAG00000009653	SSH3	slingshot protein phosphatase 3								0.274859	0.000505543																			0.386369	0.0291985			0.210447	0.0412799
ENSECAG00000022346	BCL2L11	BCL2-like 11 (apoptosis facilitator)								-0.256431	0.000505543																			-0.594296	2.47058e-05
ENSECAG00000024525		Uncharacterized protein								-0.281672	0.000505543																			-0.35737	0.0483703
ENSECAG00000002764		Uncharacterized protein						-0.478339	0.00159566	-0.416328	0.000514019	-1.91303	7.90306e-08					-1.92878	5.76224e-11					-2.17019	2.40607e-28	0.861436	0.0129771			-1.93562	4.77166e-33
ENSECAG00000011144	PUS7	pseudouridylate synthase 7 homolog (S. cerevisiae)								-0.257318	0.000515687																			-0.626612	6.95397e-06
ENSECAG00000005409	GPR31	G protein-coupled receptor 31		-0.430763	0.0226223			-0.306211	0.00321109	0.257641	0.000534509					-0.534226	0.00265776									-0.553603	0.0120306			0.404938	0.0116151			0.303714	0.00030146
ENSECAG00000020485	PCOLCE2	procollagen C-endopeptidase enhancer 2		-0.846201	6.25828e-09			-0.949896	8.51188e-29	0.254751	0.000535523	-2.20881	1.4041e-14					-0.89848	0.0018707					-1.2094	3.57827e-12	-1.49514	5.83107e-18							0.442047	9.34178e-09
ENSECAG00000016330	TNFRSF1A	tumor necrosis factor receptor superfamily, member 1A								0.253244	0.000547733																			0.356625	0.0291364	0.350359	0.0461092
ENSECAG00000012899	ESCO2	establishment of cohesion 1 homolog 2 (S. cerevisiae)								0.273242	0.000555106																			0.377837	0.0298288
ENSECAG00000018699	CHTF18	CTF18, chromosome transmission fidelity factor 18 homolog (S. cerevisiae)								0.26171	0.000556319																					0.394379	0.0246788
ENSECAG00000016428		Uncharacterized protein						0.227994	0.0456083	0.252451	0.000556336													0.486534	0.0266504					0.462479	0.0019464
ENSECAG00000017567	NMUR1	neuromedin U receptor 1								0.325615	0.000556336			0.96167	0.0390979									-0.950253	0.000621854	1.2008	5.54876e-07	-0.377123	0.044824			0.888081	1.14211e-07
ENSECAG00000001640	P2RY13	purinergic receptor P2Y, G-protein coupled, 13								0.259165	0.000558099							0.914348	0.00103115			-0.595595	9.94665e-05	0.511651	0.0169685			-0.451539	1.5767e-05	1.09957	8.65395e-17	0.629161	2.11692e-05	-0.951234	2.46348e-36
ENSECAG00000012853	SP6	Sp6 transcription factor								0.28048	0.00056955													-0.845606	0.0454571									0.500023	1.47629e-08
ENSECAG00000012797	RXFP3	relaxin/insulin-like family peptide receptor 3								-0.421038	0.000570276																			-0.568906	0.0236982	-0.679623	0.0207756
ENSECAG00000019977	C19orf38	chromosome 19 open reading frame 38								0.269293	0.000572225													0.48809	0.0446358					0.412964	0.0172479			0.527501	1.213e-10
ENSECAG00000004913	LPAR6	lysophosphatidic acid receptor 6								-0.279095	0.000581196																					-0.45604	0.011228
ENSECAG00000005866	PMCH	pro-melanin-concentrating hormone								0.437089	0.000581196																			0.553363	0.0490996
ENSECAG00000016802	PEG3	paternally expressed 3								0.313156	0.000593225											0.459128	0.0326438									0.546337	0.00523231
ENSECAG00000010036	SLC15A3	solute carrier family 15, member 3						0.257707	0.0156453	0.250355	0.000593586							0.681878	0.0292413					0.582934	0.00395681					0.437756	0.00376382
ENSECAG00000021012	UAP1L1	UDP-N-acteylglucosamine pyrophosphorylase 1-like 1						0.236233	0.0402511	0.25578	0.000604816					0.56794	0.000450478					0.393249	0.0446683					0.457004	1.71202e-05			0.415847	0.0121982	0.264101	0.00267119
ENSECAG00000023942		Uncharacterized protein						-0.319019	0.0183409	-0.300786	0.000608739																	-0.378854	0.0158568	-0.574769	0.00101025			-0.386044	0.000143633
ENSECAG00000004570	OR4C3	olfactory receptor, family 4, subfamily C, member 3						0.70982	0.000680931	0.526302	0.000624826											0.796213	0.0146088					0.789326	7.75292e-05					0.744849	3.08703e-06
ENSECAG00000009027	WBSCR27	Williams Beuren syndrome chromosome region 27								-0.310328	0.000625782																			-0.50206	0.00367396	-0.454574	0.0432275
ENSECAG00000017109	QSOX1	quiescin Q6 sulfhydryl oxidase 1								-0.302985	0.000625782																			-0.819553	4.95807e-07	0.689178	6.68953e-05	-0.77858	1.4006e-16
ENSECAG00000016196	PIGR	polymeric immunoglobulin receptor								0.28209	0.000640099																	-0.386306	0.011058	0.803442	7.43053e-08			-0.258627	0.0195016
ENSECAG00000008751	TNFRSF14	tumor necrosis factor receptor superfamily member 14								0.25142	0.000652066													0.461637	0.0410647					0.367452	0.0241156
ENSECAG00000014225	BAIAP3	BAI1-associated protein 3						0.333843	0.00417441	0.302112	0.000657448															0.575429	0.0208565			0.545629	0.00195341	0.512349	0.00788807
ENSECAG00000000358		Metallothionein				0.402371	0.0241691			0.55621	0.000662544	0.948316	0.0142489			0.534732	0.0101933	0.852123	0.008123			0.479361	0.010505	0.589716	0.0161697			0.284141	0.0463405	0.715047	0.0425336
ENSECAG00000011834	TIMP2	TIMP metallopeptidase inhibitor 2								0.267822	0.000675057															0.475583	0.0461235							0.294891	0.00122703
ENSECAG00000016535	TUBB6	tubulin, beta 6 class V								0.251915	0.000678338																			0.393629	0.013818			0.222622	0.0141121
ENSECAG00000007888	TYW3	tRNA-yW synthesizing protein 3 homolog (S. cerevisiae)								-0.264808	0.000679859																			-0.438117	0.00645252
ENSECAG00000019726		Uncharacterized protein		0.399584	0.0234998					0.248717	0.000683801	0.834542	0.0164339					1.00131	0.000204604					0.493051	0.0233431					0.549215	0.000120309			0.195506	0.0351624
ENSECAG00000009535	FCER1G	Fc fragment of IgE, high affinity I, receptor for; gamma polypeptide				0.358735	0.0312208			0.247784	0.000684196							0.79625	0.00611523											0.505822	0.000479824
ENSECAG00000025078	SUSD2	sushi domain containing 2						0.387279	0.00049009	0.310537	0.000686379															0.759289	0.000336711					0.729646	4.49655e-05
ENSECAG00000025656	eca-mir-23a	eca-mir-23a								0.294394	0.000688035																			0.649479	5.20482e-05
ENSECAG00000000237	DGKH	diacylglycerol kinase, eta								0.278744	0.00069087																					0.43019	0.0205416	0.241505	0.0145868
ENSECAG00000004897	PRNP	major prion protein								0.248252	0.000691141																			0.484355	0.000965875	0.383874	0.0214699
ENSECAG00000000505		Uncharacterized protein								0.27639	0.000702769																					0.992309	1.66324e-11	-0.259558	0.00978177
ENSECAG00000013965	SLC6A8	solute carrier family 6 (neurotransmitter transporter, creatine), member 8								0.255383	0.000712833																	0.282407	0.0307667					0.326919	0.000111218
ENSECAG00000021232	CYP2U1	cytochrome P450, family 2, subfamily U, polypeptide 1								-0.261968	0.000714489																			-0.686716	1.62755e-06
ENSECAG00000019830	NLRC4	NLR family, CARD domain containing 4								0.249252	0.000716378											0.438858	0.0126348					0.320834	0.00592876					0.340006	2.38824e-05
ENSECAG00000012081	HMGN5	high mobility group nucleosome binding domain 5								0.351892	0.000717045																			0.582948	0.0118189			0.361951	0.00457819
ENSECAG00000016383	USP53	ubiquitin specific peptidase 53								-0.263831	0.00073894							-0.720313	0.0459472											-0.600872	6.5749e-05
ENSECAG00000024630	EPCAM	epithelial cell adhesion molecule						-0.335467	0.00748517	-0.327032	0.00073894					-0.628048	0.00123857					-0.485425	0.0345471					-0.695198	4.01556e-09					-0.57455	1.78881e-09
ENSECAG00000001581	MAP7D1	MAP7 domain containing 1								0.248365	0.000743739
ENSECAG00000009460	NTRK1	neurotrophic tyrosine kinase, receptor, type 1		-0.786356	6.76195e-08			-0.536557	1.04156e-08	-0.288533	0.00076048	-1.15807	0.000678027	-1.65105	6.95256e-09	0.45005	0.0157095									-1.54861	3.59235e-19	0.325397	0.0084602	-0.429716	0.0208976			-0.284153	0.00254932
ENSECAG00000011650	BLVRA	biliverdin reductase A								0.248062	0.000762199																			0.534763	0.000214002			0.215368	0.0172254
ENSECAG00000001333	RBBP9	retinoblastoma binding protein 9								-0.303582	0.000765317							-0.86146	0.0400402											-0.411939	0.037175			-0.25513	0.0278838
ENSECAG00000015147	ZNF683	zinc finger protein 683				0.39358	0.0152101	0.298356	0.00318698	0.252454	0.000765317							0.952223	0.000601558					0.499012	0.0216926					0.529015	0.000333716
ENSECAG00000020188	CNN3	calponin 3, acidic				-0.514537	0.00406166	-0.35392	0.00272745	-0.287792	0.000765317															-0.589957	0.0358913			-0.377283	0.0436676			-0.230973	0.0381474
ENSECAG00000027699		l-rRNA						0.32498	0.000818994	0.245938	0.000770012															0.546099	0.00878665			0.477854	0.00114403
ENSECAG00000012054	ITSN1	intersectin 1 (SH3 domain protein)								0.248916	0.000774632							-0.752879	0.0145702					-0.785369	2.16653e-05									0.42298	4.96837e-08
ENSECAG00000021220		Uncharacterized protein				0.402075	0.00941836	0.249619	0.0206647	0.245522	0.000774632	0.982781	0.00175927					1.20652	1.78229e-06					0.603238	0.00240354					0.590475	2.47656e-05
ENSECAG00000022078	CHST15	carbohydrate (N-acetylgalactosamine 4-sulfate 6-O) sulfotransferase 15								0.250555	0.000774632	0.801031	0.0272466			-0.74246	9.77115e-07							0.512785	0.0180363	0.561278	0.00911769	-0.571718	1.4905e-08	0.692825	5.23866e-07			-0.252925	0.0042833
ENSECAG00000004960		Uncharacterized protein				0.392274	0.0460227			0.279994	0.000793311	-0.884876	0.0252447							1.57215	1.16063e-07			-1.2988	1.28152e-12	1.1271	9.85913e-09			-1.01476	2.71313e-12	1.45006	2.83827e-22	0.404681	3.33174e-06
ENSECAG00000017969		Uncharacterized protein								0.245625	0.000814608																			0.392142	0.0124769
ENSECAG00000024202	XKR8	XK, Kell blood group complex subunit-related family, member 8								0.268191	0.000818896																							0.232657	0.0220739
ENSECAG00000008596	THEMIS2	thymocyte selection associated family member 2								0.259089	0.000825192																					0.395874	0.0257897
ENSECAG00000027691	MT-ND4L	mitochondrially encoded NADH dehydrogenase 4L								-0.248004	0.000825854																			-0.496468	0.000706319
ENSECAG00000000288	IL-1RII	interleukin-1 receptor type II				-0.632092	2.04593e-06	-0.465261	3.29795e-07	-0.245766	0.000826491	-1.00997	0.0022605					-0.800987	0.00763833			-0.68119	4.90298e-06	-0.708739	0.0002081			-0.346372	0.00359872	-0.452904	0.00234702
ENSECAG00000012710	C9orf153	chromosome 9 open reading frame 153						0.576084	0.00447104	0.483038	0.000828334	1.31782	0.00832857					1.16868	0.00663223					1.22053	1.10433e-05	1.17938	0.0321358	-0.671658	0.000375903	0.970406	2.92075e-05	1.14454	0.000660448	-0.66583	1.87319e-05
ENSECAG00000009398	STS	steryl-sulfatase								-0.266341	0.000828501																			-0.418135	0.0127225
ENSECAG00000015971	DUT	deoxyuridine triphosphatase								0.249462	0.000832547																			0.367303	0.0248627
ENSECAG00000019215	ITGB8	integrin, beta 8		-0.475212	0.00670534			-0.361366	0.000220907	0.248806	0.000842235	-0.943594	0.00795171													-0.749683	8.99354e-05			0.40479	0.0113584			0.419454	7.27056e-08
ENSECAG00000019613	RAB37	RAB37, member RAS oncogene family								0.265985	0.000847375																			0.485543	0.00274167	0.426282	0.0176269
ENSECAG00000020638	NEB	nebulin						-0.417358	0.00172845	-0.355222	0.000863493													-0.726606	0.00882545			-0.369202	0.0336451					-0.447942	0.000306199
ENSECAG00000010484	VEPH1	ventricular zone expressed PH domain-containing 1		0.953211	0.000409596	0.778861	0.00824133	0.400919	0.0433938	0.47437	0.000863793	3.11318	6.65877e-17					2.62113	7.41845e-15			-1.01112	2.84702e-05	1.74779	7.93796e-14			-1.04229	4.76623e-10	1.89557	2.78889e-23			-0.770264	3.269e-07
ENSECAG00000015462		Uncharacterized protein								0.440483	0.000870553																					0.757684	0.00701177
ENSECAG00000001141	NAIP	NLR family, apoptosis inhibitory protein								0.247184	0.000871679																					0.374297	0.0285573
ENSECAG00000014773	QTRT1	queuine tRNA-ribosyltransferase 1								-0.255201	0.000873524																			-0.477758	0.00168859
ENSECAG00000009572	PLIN3	perilipin 3								0.247559	0.000890121																					0.547923	0.000244818
ENSECAG00000025328						-0.394828	0.0124705			0.243145	0.000890569																	0.252113	0.049058			0.67593	9.05128e-07
ENSECAG00000015509	SYT8	synaptotagmin VIII		0.971325	1.33385e-08	0.860358	8.8765e-07	0.855613	9.49236e-16	0.525651	0.000927999	1.97655	1.24153e-07			1.00209	1.41896e-07	1.93424	2.48519e-07			0.775149	3.11684e-05	1.49354	4.06356e-10			0.974622	3.47678e-16	0.757821	0.0461783
ENSECAG00000003667		Uncharacterized protein								-0.255153	0.000928271																					-0.481531	0.00345975
ENSECAG00000023535	PKDCC	protein kinase domain containing, cytoplasmic								0.325181	0.000929774																			0.500099	0.0166234
ENSECAG00000014285	INHBB	inhibin, beta B								0.353229	0.000947492																			0.537232	0.0154629
ENSECAG00000024532										0.244994	0.000957127																					0.679403	1.06591e-06
ENSECAG00000015012	MARCH1	membrane-associated ring finger (C3HC4) 1, E3 ubiquitin protein ligase								0.254489	0.000958827											0.419379	0.0250402											0.394348	1.48866e-06
ENSECAG00000024899	PLA2G7	phospholipase A2, group VII (platelet-activating factor acetylhydrolase, plasma)								0.250429	0.000958827																							0.246577	0.00594848
ENSECAG00000015256	SPAG9	sperm associated antigen 9								0.243446	0.000962677																			0.625952	6.74639e-06
ENSECAG00000024375	HS6ST2	heparan sulfate 6-O-sulfotransferase 2								-0.353499	0.000988935																			-0.528932	0.0181739
ENSECAG00000004349	IFIT5	interferon-induced protein with tetratricopeptide repeats 5		0.441712	0.007921	0.515201	0.000176545	0.326454	0.000770928	0.242269	0.00100639			1.11294	0.000126291	-0.485815	0.00429985			0.939813	0.00142167			0.528154	0.0121656	0.899169	1.83528e-07	-0.447962	1.66422e-05			0.531697	0.000321393
ENSECAG00000020816	PDLIM1	PDZ and LIM domain 1								-0.267847	0.00101169																					-0.617086	0.000229847	-0.244151	0.0164837
ENSECAG00000018056	BATF2	basic leucine zipper transcription factor, ATF-like 2		0.602415	2.86798e-05	0.387413	0.0205214	0.552808	1.56203e-10	0.246948	0.00101728	1.76415	6.03091e-11					1.35661	1.21121e-07					1.27809	1.04269e-13					0.587686	4.49993e-05
ENSECAG00000024436	ANK2	ankyrin 2, neuronal								0.354485	0.00101728					-0.512915	0.0266902													0.534359	0.0180744			0.478384	7.6036e-05
ENSECAG00000008662	DPYSL2	dihydropyrimidinase-like 2	PMID:21447827							0.243786	0.00101957																							0.226571	0.0110482
ENSECAG00000023599	HPSE	heparanase		0.414182	0.0176123			0.391573	2.59975e-05	0.285724	0.00101957																	0.347723	0.00238244	0.456248	0.0118189	0.53262	0.00433367
ENSECAG00000003418	TMEM140	transmembrane protein 140		0.367661	0.0497341	0.370218	0.024169	0.300556	0.00265246	0.241645	0.00102851	1.20374	3.67652e-05					0.921892	0.000831924					0.893369	5.54781e-07					0.556392	9.04505e-05
ENSECAG00000019517	TRIM56	tripartite motif containing 56								0.242624	0.00104418																					0.722117	1.36516e-07
ENSECAG00000012334	TMLHE	trimethyllysine hydroxylase, epsilon						0.378156	0.0081844	0.38363	0.00106091
ENSECAG00000016927	SULF1	sulfatase 1								-0.283991	0.00107585																							-0.508011	9.97635e-08
ENSECAG00000027394										0.424328	0.00107596																					1.09097	8.77195e-07
ENSECAG00000007941	MYO10	myosin X								-0.244849	0.00107708							-0.780002	0.015116					-0.530468	0.0160917					-0.703741	2.96836e-07			-0.223566	0.0138894
ENSECAG00000009971	AJUBA	ajuba LIM protein								0.298869	0.00109149																					0.52666	0.0119719
ENSECAG00000021423	DZIP1	DAZ interacting protein 1						-0.29995	0.00323483	-0.245022	0.00109149													-0.49158	0.0242739					-0.464792	0.00199278
ENSECAG00000011486	ATF3	activating transcription factor 3								0.241302	0.00110254																			0.487512	0.000917826			0.218129	0.0148413
ENSECAG00000016476	VPS18	vacuolar protein sorting 18 homolog (S. cerevisiae)								0.24389	0.00110254																							0.265974	0.00220607
ENSECAG00000018514	ADAM23	ADAM metallopeptidase domain 23						-0.29097	0.0179859	-0.255782	0.00110254													-0.647099	0.00428316					-0.382118	0.0244846	-0.457511	0.0067447
ENSECAG00000020605	TRIM2	tripartite motif containing 2				-0.451907	0.0224919			-0.296939	0.00110254	-0.909258	0.0259186					-0.971474	0.00452835					-0.803567	0.000141085					-0.774658	1.19276e-06
ENSECAG00000008787	CCNB3	cyclin B3								0.303633	0.00112295
ENSECAG00000006218	C5AR2	complement component 5a receptor 2						-0.430191	0.000114003	0.25642	0.00112785	-0.878486	0.0369595					-1.07377	0.00076912					-1.30646	1.81664e-11							0.464305	0.00518687	0.262779	0.00449846
ENSECAG00000018057	IL2RA	interleukin-2 receptor subunit alpha								-0.240122	0.00114717
ENSECAG00000005231		Uncharacterized protein						-0.379098	0.00140287	-0.304729	0.00114913													-0.814922	9.87185e-05					-0.681961	3.51979e-05
ENSECAG00000016666	OMG	oligodendrocyte myelin glycoprotein								0.247131	0.00114913													0.500412	0.0224414					0.51262	0.000608728
ENSECAG00000007922	KCNJ2	potassium inwardly-rectifying channel, subfamily J, member 2	PMID:21447827	0.394965	0.028548					0.240645	0.00116377																			0.517973	0.000358038	0.519281	0.000510708	-0.31532	0.000127314
ENSECAG00000011728	PYGL	glycogen phosphorylase, liver form								0.239905	0.00116377																			0.363118	0.0247358			0.284433	0.000649943
ENSECAG00000023236	CLCN7	chloride channel, voltage-sensitive 7						0.319513	0.00105295	0.239356	0.00116477	0.887048	0.00776208											0.789794	1.61923e-05					0.551035	0.000108783	0.383713	0.0212887	-0.21668	0.0158371
ENSECAG00000017470	MAFG	v-maf musculoaponeurotic fibrosarcoma oncogene homolog G (avian)								0.241224	0.00118067																							0.207276	0.0237279
ENSECAG00000016258	ENTPD1	ectonucleoside triphosphate diphosphohydrolase 1								0.26945	0.00118702
ENSECAG00000005767	CLDN12	claudin 12								0.483567	0.00119082																					0.752124	0.0285573
ENSECAG00000022931	TCF7L1	transcription factor 7-like 1 (T-cell specific, HMG-box)		0.596879	0.000197985			0.370378	0.000463968	0.263185	0.00121077	1.26318	6.7616e-05					0.981019	0.00191233					0.79064	0.000120674					0.484676	0.00275905
ENSECAG00000008293	AVPI1	arginine vasopressin-induced 1								0.25096	0.00124214																			0.357753	0.0397243
ENSECAG00000012602	KANK4	KN motif and ankyrin repeat domains 4								0.280494	0.00124214
ENSECAG00000009271		Uncharacterized protein						-0.368983	0.00113805	-0.280344	0.00124419													-0.755766	0.00133476							-0.449372	0.00858783
ENSECAG00000009621	INCENP	inner centromere protein antigens 135/155kDa								0.241444	0.0012442																			0.375406	0.0202766
ENSECAG00000011033	MPI	mannose phosphate isomerase								0.240853	0.00126278															0.499215	0.0269954	-0.294451	0.0163151					0.211799	0.0210691
ENSECAG00000019334	SLC24A3	solute carrier family 24 (sodium/potassium/calcium exchanger), member 3								0.337304	0.00126385																			0.530698	0.0164564	0.637606	0.00285727
ENSECAG00000019478	CCDC158	coiled-coil domain containing 158						0.376164	0.00287571	0.378463	0.00129289													0.674303	0.013563					0.890801	7.58095e-05
ENSECAG00000008967		Uncharacterized protein						0.449487	0.000818651	0.363648	0.00130055													0.833415	0.00200396	0.628385	0.0442277					0.619955	0.00975589
ENSECAG00000009111	RUFY3	RUN and FYVE domain containing 3								0.239068	0.00130367																							0.219208	0.0145148
ENSECAG00000020855	MYO18A	myosin XVIIIA								0.238829	0.00132178																					0.467067	0.0025713
ENSECAG00000019232		Uncharacterized protein				0.433623	0.00384771			0.238343	0.00132945							1.64206	1.40256e-11															0.431694	3.13188e-08
ENSECAG00000002061	NEURL2	neuralized homolog 2 (Drosophila)								0.259764	0.00133606																	0.327399	0.014628					0.282994	0.003309
ENSECAG00000015275		Metallothionein				0.36824	0.0312208			0.26255	0.00133606					0.47392	0.0110107	0.763632	0.0134872			0.538172	0.000868786	0.627627	0.00232644			0.316974	0.00911992	0.551091	0.000534266			0.326858	0.000564096
ENSECAG00000022914	CENPM	centromere protein M								0.256741	0.00136569																					0.477403	0.0056618
ENSECAG00000016232	IL22RA1	interleukin 22 receptor, alpha 1				0.422803	0.0236153			0.304976	0.00138004							0.852671	0.0157369											0.613359	0.00111432			0.296962	0.0115071
ENSECAG00000011069										0.411734	0.00138156																			0.683567	0.0216775			0.347063	0.037934
ENSECAG00000014920	SLC10A1	solute carrier family 10 (sodium/bile acid cotransporter family), member 1								0.329229	0.00140399																			0.672723	0.000893322
ENSECAG00000012668	PTPRF	protein tyrosine phosphatase, receptor type, F				-0.466839	0.00303174	-0.321125	0.00265246	-0.246988	0.00142714							-0.931999	0.00190733					-0.741293	0.000196054					-0.367482	0.0295511			-0.244442	0.0085026
ENSECAG00000005870	RAPGEF3	Rap guanine nucleotide exchange factor (GEF) 3								0.241556	0.00143653
ENSECAG00000023698	PEPD	peptidase D								0.240678	0.00144141																							0.204582	0.0294094
ENSECAG00000006098	ANKRD9	ankyrin repeat domain 9				0.606234	0.00273264			0.289314	0.00145907	0.903311	0.0265722					2.13303	4.53171e-12											0.748197	1.84632e-06
ENSECAG00000016936		Uncharacterized protein				-0.70434	0.0076096	-0.492717	0.00550855	-0.42602	0.00145907							-1.39641	0.00240166					-1.47338	8.70794e-08					-1.26753	2.99663e-09			-0.540087	0.00247263
ENSECAG00000001088		Uncharacterized protein						-0.274433	0.0230724	-0.260947	0.00149835					-0.470908	0.0307789											-0.459421	0.000115373					-0.332145	0.000330309
ENSECAG00000004168	ADORA2A	adenosine receptor A2a								0.238337	0.00151131											-0.393242	0.0454499							0.573586	5.97993e-05	0.433928	0.007135	-0.292503	0.000574032
ENSECAG00000013201	MMP17	matrix metallopeptidase 17 (membrane-inserted)								0.359768	0.00152276																					0.700484	0.00265951	0.377783	0.0120281
ENSECAG00000014645	OASL	59 kDa 2'-5'-oligoadenylate synthase-like protein								0.2344	0.00152276							0.670943	0.0328088					0.513537	0.0155251					0.376441	0.0175782
ENSECAG00000017398	CD180	CD180 molecule								0.240122	0.00152276																					0.375989	0.0314499	0.40375	3.72573e-07
ENSECAG00000000650	NPL	N-acetylneuraminate pyruvate lyase (dihydrodipicolinate synthase)								0.242197	0.00156043																			0.375965	0.0241156
ENSECAG00000020294	DCLK3	doublecortin-like kinase 3								0.30377	0.00156043																			0.686689	0.000263499			0.448336	1.77973e-05
ENSECAG00000008690		Uncharacterized protein								-0.369745	0.00158978																			-0.572512	0.0241156
ENSECAG00000020891	SLC29A3	solute carrier family 29 (nucleoside transporters), member 3								0.244273	0.0016044																			0.366257	0.0322081			0.215786	0.0231204
ENSECAG00000024798	TBC1D30	TBC1 domain family, member 30								-0.266491	0.0016133													-0.601437	0.00668838					-0.752489	3.46323e-07
ENSECAG00000020682	TTLL11	tubulin tyrosine ligase-like family, member 11	PMID:21447827							-0.314506	0.00163046																			-0.61318	0.00104201
ENSECAG00000023754	SHE	Src homology 2 domain containing E								-0.269613	0.0016328																	-0.434485	0.0032345	-0.407182	0.0279306			-0.257343	0.0150704
ENSECAG00000009626	TNFAIP3	tumor necrosis factor, alpha-induced protein 3								0.233474	0.00163579																			0.507237	0.000459912
ENSECAG00000003104	TECPR1	tectonin beta-propeller repeat containing 1								0.235211	0.00163686																			0.353038	0.0315893	0.368626	0.0313227
ENSECAG00000010153	IFIT3	interferon-induced protein with tetratricopeptide repeats 3				0.407271	0.00804323			0.233087	0.00164827					-0.412455	0.0266344	0.753581	0.0111971					0.449707	0.0460638			-0.34862	0.00177831	0.344034	0.0358328			0.198586	0.0296132
ENSECAG00000012942	TRBV11-1	T cell receptor beta variable 11-1						-0.343655	0.00499852	-0.28089	0.00164827													-0.656214	0.00550338					-0.498499	0.0050199
ENSECAG00000004942	RGS1	Regulator of G-protein signaling 1								-0.233711	0.0016516					-0.4489	0.0115103							0.489056	0.0242739	-0.550331	0.00859361	-0.337896	0.00286352			-0.507727	0.000785691	-0.285425	0.000629924
ENSECAG00000012321	ANXA4	annexin A4	PMID:19828020							0.233858	0.00167516																							0.247787	0.00411334
ENSECAG00000001072	TYMP	thymidine phosphorylase								0.237613	0.00171707																					0.489951	0.00152843
ENSECAG00000025146	CDCP1	CUB domain containing protein 1								-0.243294	0.00172048			1.12342	0.00279217	-0.7447	7.42899e-05									0.889394	0.00010036	-0.351129	0.0174164	-0.618906	2.239e-05
ENSECAG00000020945	MNS1	meiosis-specific nuclear structural 1								0.294745	0.00172484																			0.412855	0.0410618
ENSECAG00000014222		Uncharacterized protein								0.238154	0.0017272																							0.426708	8.13084e-08
ENSECAG00000001796		Uncharacterized protein								-0.483642	0.00172985													-0.744866	0.0110145					-0.990858	9.18627e-06
ENSECAG00000005682	CNR2	cannabinoid receptor 2 (macrophage)						-0.241633	0.0380297	-0.249455	0.0017517													-0.786358	2.64463e-05					-0.492786	0.00152728
ENSECAG00000008937	CAMKK1	calcium/calmodulin-dependent protein kinase kinase 1, alpha								0.258656	0.00175925															0.532274	0.0215425					0.441251	0.0134558
ENSECAG00000020368	RBP1	retinol binding protein 1, cellular								0.272203	0.00176472																			0.444026	0.0145843
ENSECAG00000023808	ATAD2	ATPase family, AAA domain containing 2								0.237012	0.00177785																					0.362565	0.0407149
ENSECAG00000009261	AOAH	acyloxyacyl hydrolase (neutrophil)						0.23402	0.0356433	0.231991	0.00178597													0.477177	0.0294674					0.577559	4.14593e-05
ENSECAG00000022353	B4GALNT4	beta-1,4-N-acetyl-galactosaminyl transferase 4								0.233639	0.00178615																			0.411129	0.00813706
ENSECAG00000024691	RAB6B	RAB6B, member RAS oncogene family								0.326716	0.00183865																	0.538276	0.000303844			0.573515	0.0176269
ENSECAG00000006641										-0.271316	0.00186416											-0.570924	0.00767142					-0.394668	0.00693613			-0.57029	0.00150778
ENSECAG00000008569	TMTC1	transmembrane and tetratricopeptide repeat containing 1								-0.32371	0.00187168																			-0.5941	0.00346792	-0.542246	0.0260591
ENSECAG00000019199		Uncharacterized protein								0.233073	0.00187168																			0.399329	0.0112507
ENSECAG00000018516		Uncharacterized protein				-0.495642	0.0112391	-0.327726	0.0129544	-0.290027	0.00187561							-1.15794	0.00176933					-0.600639	0.0358017			-0.421032	0.00111931					-0.430852	4.08658e-06
ENSECAG00000020664	ROBO4	roundabout, axon guidance receptor, homolog 4 (Drosophila)						-0.279422	0.0489017	-0.242153	0.00187561							-0.962354	0.0052395									-0.524642	5.2324e-05	-0.482087	0.00225003
ENSECAG00000007185		Uncharacterized protein								0.410864	0.00187734																	0.692892	0.00302687					0.793642	3.43622e-06
ENSECAG00000021666	YES1	v-yes-1 Yamaguchi sarcoma viral oncogene homolog 1						-0.281755	0.0204397	-0.259509	0.00187734													-0.514503	0.04029					-0.407857	0.0224013			-0.211422	0.0463319
ENSECAG00000018501	ROGDI	rogdi homolog (Drosophila)								0.255049	0.00192425
ENSECAG00000014546		Uncharacterized protein								0.239377	0.00194234					0.49919	0.00365827					0.394397	0.0446683					0.386903	0.000486399					0.510072	6.33373e-11
ENSECAG00000011240	CNTN1	contactin 1								0.47927	0.00197337																					1.5241	2.37596e-08
ENSECAG00000022197	CASP3	caspase-3		0.390291	0.0289683	0.511324	0.000211176	0.266694	0.0112383	0.231895	0.00199222	0.975457	0.00205904			-0.494917	0.00335101	1.36245	3.84249e-08					0.784967	1.87924e-05	0.478566	0.0352391	-0.46345	6.75559e-06	0.809244	1.47331e-09			-0.355501	1.01289e-05
ENSECAG00000013457	CSF3R	colony stimulating factor 3 receptor (granulocyte)		0.398556	0.0229299	0.428633	0.00385962			0.230232	0.00200543	0.825117	0.0177817	0.847293	0.0145787	-0.476742	0.00528005	1.02697	0.000111284	0.992957	0.000477376	-0.73403	2.16022e-07	0.759686	3.9613e-05	0.500985	0.0220395	-0.848614	9.3228e-20	0.801293	1.83295e-09	0.640157	4.73833e-06	-0.750754	1.6118e-24
ENSECAG00000024442	FAM129B	family with sequence similarity 129, member B	PMID:19828020					-0.259145	0.0185835	0.235229	0.00202005	-0.814033	0.0283825					-0.704581	0.0333472															0.361646	8.0965e-06
ENSECAG00000018978	SAFB2	scaffold attachment factor B2	PMID:21447827							0.230296	0.0020573																					0.503471	0.000779719
ENSECAG00000020612	SLC7A3	solute carrier family 7 (cationic amino acid transporter, y+ system), member 3								0.31573	0.0020573																			0.44115	0.0348396
ENSECAG00000009470	ZNF503	zinc finger protein 503								0.316935	0.00205947																							0.387042	0.00270638
ENSECAG00000015658										-0.236005	0.00206457																			-0.440311	0.00419506
ENSECAG00000016202	SEMA4C	sema domain, immunoglobulin domain (Ig), transmembrane domain (TM) and short cytoplasmic domain, (semaphorin) 4C								-0.259274	0.00206457																			-0.800209	2.06129e-07
ENSECAG00000018168	ATF5	activating transcription factor 5						0.242038	0.0392799	0.239958	0.00208311
ENSECAG00000023766	VSIG4	V-set and immunoglobulin domain containing 4						0.508116	0.00402444	-0.738882	0.00209712															1.25221	9.99918e-05							-1.68021	1.90761e-09
ENSECAG00000024254	MAFF	v-maf musculoaponeurotic fibrosarcoma oncogene homolog F (avian)								0.23788	0.00209977
ENSECAG00000017084	DPYSL4	dihydropyrimidinase-like 4								-0.25562	0.00210524																			-0.620859	4.76997e-05
ENSECAG00000008893	PARVB	parvin, beta								0.235249	0.00210616																			0.368449	0.026876			0.248606	0.00532615
ENSECAG00000013830	FBXO27	F-box protein 27								0.249804	0.00210786																					0.749277	9.00202e-07
ENSECAG00000020614	DCBLD2	discoidin, CUB and LCCL domain containing 2								-0.257781	0.00212615																	-0.305077	0.0272595
ENSECAG00000023524	DKC1	dyskeratosis congenita 1, dyskerin								-0.230603	0.00212615																			-0.328905	0.0490573
ENSECAG00000016491	ARAP1	ArfGAP with RhoGAP domain, ankyrin repeat and PH domain 1								0.228684	0.00215118																			0.3441	0.0359301	0.379621	0.0231519
ENSECAG00000001394	MPEG1	macrophage expressed 1								0.229926	0.00215291																			0.562766	7.58267e-05
ENSECAG00000000907		Uncharacterized protein								-0.30722	0.00215681																	-0.563197	0.000192556					-0.31273	0.0123925
ENSECAG00000019432	NLRX1	NLR family member X1								0.238488	0.00215681																					0.474099	0.00331778
ENSECAG00000006696	TMTC4	transmembrane and tetratricopeptide repeat containing 4								-0.237419	0.00218867																							-0.355636	2.4831e-05
ENSECAG00000027675	MT-ND4	mitochondrially encoded NADH dehydrogenase 4								-0.228661	0.00223293																			-0.463724	0.00167389
ENSECAG00000012071	TCP11	t-complex 11, testis-specific								0.373922	0.00224364																			0.962822	1.37343e-05
ENSECAG00000002017	ATHL1	ATH1, acid trehalase-like 1 (yeast)		0.409711	0.0220922	0.375667	0.029265	0.399183	2.25611e-05	0.238305	0.00225046	1.14155	0.000172734					0.796125	0.0086337					0.938521	2.03426e-07	0.690654	0.000345258	-0.431625	8.40172e-05	0.418349	0.00947078	0.36587	0.0445827
ENSECAG00000024652	FUCA1	fucosidase, alpha-L- 1, tissue								0.229571	0.00225522																							0.262731	0.00220607
ENSECAG00000019120		Uncharacterized protein								-0.239369	0.00227108																			-0.461916	0.00291323
ENSECAG00000020173	ENG	endoglin	PMID:12228247							0.230553	0.00227821					0.424016	0.0236447																	0.335412	3.73143e-05
ENSECAG00000000271	APBA1	amyloid beta (A4) precursor protein-binding, family A, member 1								0.257703	0.00229721															0.562499	0.0212656			0.384156	0.0390877	0.418688	0.0282047
ENSECAG00000003573	CLDN23	claudin 23								0.303694	0.00231296																	-0.335031	0.016924	0.462913	0.0323275			0.328479	0.014216
ENSECAG00000021750		Uncharacterized protein				0.347967	0.0428302			0.227653	0.0023298	0.755913	0.0418665					0.733539	0.0154336											0.501051	0.000570632
ENSECAG00000017573	HYAL1	hyaluronoglucosaminidase 1								0.234718	0.00235753																			0.498192	0.000960695
ENSECAG00000012025								-0.267179	0.0380297	-0.265662	0.00239345																							-0.224689	0.0366166
ENSECAG00000011900	KCNQ5	potassium voltage-gated channel, KQT-like subfamily, member 5								-0.237282	0.00240635																			-0.370353	0.0268422			-0.204231	0.0363375
ENSECAG00000011404	SAA1	serum amyloid A protein						0.363722	0.0128177	0.384859	0.00242412											1.15853	1.79456e-12					0.92501	1.10863e-13	0.928018	0.000158782
ENSECAG00000021543	CDKN1A	cyclin-dependent kinase inhibitor 1A (p21, Cip1)								0.227127	0.00246248																	0.290635	0.0165596					0.197757	0.0317674
ENSECAG00000020528	TJP1	tight junction protein 1								0.258043	0.00247212																					0.473956	0.00909163
ENSECAG00000014509		Uncharacterized protein								0.391936	0.00247636			1.77923	0.00320385					1.60526	0.0349457			-0.787378	0.00611831	1.40996	5.0409e-05			-0.660817	0.0028523	1.56054	1.22109e-09
ENSECAG00000012116	CARNS1	carnosine synthase 1								0.239786	0.0025133																					0.425281	0.0141642
ENSECAG00000012734	BAIAP2L1	BAI1-associated protein 2-like 1								0.256351	0.00252804																			0.450866	0.0116873
ENSECAG00000003634	RHNO1	RAD9-HUS1-RAD1 interacting nuclear orphan 1								0.245152	0.0025523																			0.59038	0.000127065
ENSECAG00000010321	FNIP2	folliculin interacting protein 2								0.227246	0.00255678																			0.466275	0.0017917
ENSECAG00000001069	CCRL2	chemokine (C-C motif) receptor-like 2		0.438167	0.0084005	0.478196	0.000713537	0.366158	8.71799e-05	0.22581	0.00256188	1.38003	7.24537e-07			-0.501266	0.00280148	1.49716	7.66788e-10					1.13112	4.01972e-11			-0.481896	2.244e-06	0.827032	4.54975e-10			-0.41706	7.91499e-08
ENSECAG00000016107	TBKBP1	TBK1 binding protein 1								-0.241488	0.00261163																			-0.694355	1.31707e-06
ENSECAG00000006038	SGOL2	shugoshin-like 2 (S. pombe)								0.243787	0.00263076													0.573704	0.0116608			-0.376774	0.0026124	0.385314	0.0247358
ENSECAG00000008985	NBEA	neurobeachin						-0.322682	0.00499962	-0.24386	0.00263684													-0.585353	0.0106958					-0.375838	0.0280662
ENSECAG00000011760	RGS6	regulator of G-protein signaling 6	PMID:21447827					0.31582	0.0079424	0.281226	0.00263684																			0.484794	0.0106424
ENSECAG00000024928	C1orf85	chromosome 1 open reading frame 85								0.225662	0.00267053																							0.313382	0.000119484
ENSECAG00000019695	PALD1	phosphatase domain containing, paladin 1								0.339664	0.00270692
ENSECAG00000018686	PPA1	pyrophosphatase (inorganic) 1								-0.225352	0.00271442																					-0.353977	0.0435088
ENSECAG00000013998	SQLE	squalene epoxidase								-0.226628	0.0027209
ENSECAG00000020165	PPP1R1B	protein phosphatase 1, regulatory (inhibitor) subunit 1B								0.383364	0.00273494	-1.12569	0.0305947											-0.934934	0.000695087							0.828903	0.00165297	0.461512	0.0181196
ENSECAG00000009285										0.237232	0.00274607					-0.498724	0.0238982					-0.55829	0.00219848					-0.450094	0.000310451	0.738007	2.20682e-07			-0.379414	9.60641e-06
ENSECAG00000004810	ADRB2	adrenoceptor beta 2, surface								0.299622	0.00277063															0.686955	0.00723595					0.547646	0.0116775	0.300547	0.0147396
ENSECAG00000011831	INTU	inturned planar cell polarity protein								-0.259325	0.00278113																			-0.498503	0.00292263
ENSECAG00000011703	STYK1	serine/threonine/tyrosine kinase 1								0.262055	0.00280697																			0.594436	0.000833809
ENSECAG00000016911	HEBP1	heme binding protein 1								0.226565	0.00283272																			0.485207	0.00106667
ENSECAG00000014967	TMEM106B	transmembrane protein 106B						-0.237887	0.0389603	-0.230753	0.00284079																							-0.236876	0.00912196
ENSECAG00000019131	MICAL1	microtubule associated monooxygenase, calponin and LIM domain containing 1								0.224274	0.00284079																					0.423852	0.00795545
ENSECAG00000012002	LRRC8B	leucine rich repeat containing 8 family, member B						-0.231585	0.0483485	-0.230506	0.00284972													-0.49178	0.027599					-0.39868	0.0129456
ENSECAG00000023182	PDE4A	phosphodiesterase 4A, cAMP-specific								0.230368	0.00289075
ENSECAG00000009732	IL-13	interleukin-13								-0.273815	0.00293964															-0.898352	6.04163e-05	0.418923	0.000843921			-0.776854	2.62491e-05
ENSECAG00000024671	IL12A	interleukin-12 subunit alpha precursor	PMID:21447827							-0.244517	0.00293964
ENSECAG00000022408	CD244	CD244 molecule, natural killer cell receptor 2B4								0.235914	0.00294674																			0.537056	0.000468605
ENSECAG00000021354	NOP16	NOP16 nucleolar protein								-0.226767	0.00309656																					-0.421615	0.0112865
ENSECAG00000022969	ELOVL4	ELOVL fatty acid elongase 4								0.254694	0.00311838																							0.299324	0.00315647
ENSECAG00000000537		Uncharacterized protein						0.240481	0.0294842	0.222718	0.00312634																			0.464163	0.00177928
ENSECAG00000008094	BCL11A	B-cell CLL/lymphoma 11A (zinc finger protein)						-0.263637	0.0165744	-0.228895	0.00319018													-0.511491	0.0185759					-0.607234	1.96176e-05
ENSECAG00000002971	LAG3	lymphocyte-activation gene 3								0.222422	0.00320566																			0.394449	0.0118439			0.208082	0.0216081
ENSECAG00000024290	ATP6V0B	ATPase, H+ transporting, lysosomal 21kDa, V0 subunit b								0.222529	0.00320631																			0.450109	0.00272352			0.185974	0.048754
ENSECAG00000021813	AIM1L	absent in melanoma 1-like						0.277211	0.0134886	0.250298	0.00320933																			0.444067	0.011582
ENSECAG00000008559	CCDC9	coiled-coil domain containing 9								0.224409	0.00322644																					0.476181	0.00207413
ENSECAG00000010810	DDX21	DEAD (Asp-Glu-Ala-Asp) box helicase 21								-0.2223	0.00327381																			-0.463194	0.00171484
ENSECAG00000014016	FGD2	FYVE, RhoGEF and PH domain containing 2								-0.224426	0.00327546																			-0.577017	4.34924e-05
ENSECAG00000005344	FEN1	flap structure-specific endonuclease 1								0.224546	0.00335538																	0.30058	0.0187409					0.21241	0.0215081
ENSECAG00000008648	PPAP2C	phosphatidic acid phosphatase type 2C								0.253071	0.00335538
ENSECAG00000009941	NEK6	NIMA-related kinase 6								0.224957	0.00335538
ENSECAG00000002892	TIMELESS	timeless circadian clock								0.225036	0.00336374
ENSECAG00000013723	SLC7A8	solute carrier family 7 (amino acid transporter light chain, L system), member 8						-0.402214	1.14729e-05	0.22303	0.00336374	-1.0726	0.000637341					-0.986405	0.000286809					-1.12904	2.13051e-11			-0.3976	0.000260764
ENSECAG00000013913	PCK2	phosphoenolpyruvate carboxykinase 2 (mitochondrial)								0.223241	0.00342623																					0.356803	0.0421691
ENSECAG00000011271	IGFBP4	insulin-like growth factor binding protein 4						-0.312052	0.0340511	0.353537	0.00342794	-1.02736	0.00793726											-1.21777	2.8155e-09
ENSECAG00000009297	PLOD2	procollagen-lysine, 2-oxoglutarate 5-dioxygenase 2	PMID:19828020							0.228134	0.00344445																	-0.290074	0.0229366	0.482692	0.00163748
ENSECAG00000015959	MYBL1	v-myb myeloblastosis viral oncogene homolog (avian)-like 1						-0.302142	0.00323127	-0.230221	0.00348074					-0.476839	0.00765832					-0.579031	0.000294813					-0.641922	7.83344e-11					-0.505495	1.68168e-10
ENSECAG00000021876	RASGRP4	RAS guanyl releasing protein 4								0.229413	0.00348947																					0.429939	0.0107254
ENSECAG00000004572	CH25H	cholesterol 25-hydroxylase		-0.672866	0.0320815			-0.483372	0.0163349	0.41389	0.0034979			-1.38507	0.00643393							0.63941	0.0377068			-1.13043	0.000326726							0.787343	1.43035e-07
ENSECAG00000017915	TRIM36	tripartite motif containing 36								0.228757	0.00350423																			0.409805	0.0116764			0.243214	0.00737383
ENSECAG00000012359	NXPE4	neurexophilin and PC-esterase domain family, member 4								0.236977	0.0035051																			0.482021	0.00332345			0.293602	0.00245783
ENSECAG00000005675	NFE2L2	nuclear factor (erythroid-derived 2)-like 2						0.240331	0.0293487	0.220467	0.00350664																			0.44534	0.00304804
ENSECAG00000006213	PDK1	pyruvate dehydrogenase kinase, isozyme 1								0.224916	0.00350665																	-0.380639	0.000903552					0.298494	0.00043477
ENSECAG00000014660	IFNGR2	interferon gamma receptor 2 (interferon gamma transducer 1)								0.220913	0.00350946																			0.541521	0.000157615			-0.19377	0.0379131
ENSECAG00000009648	CLIP1	CAP-GLY domain containing linker protein 1								0.219828	0.00354825	0.758849	0.0400462											0.549949	0.00779964					0.692885	3.40832e-07
ENSECAG00000024764	ARHGAP18	Rho GTPase activating protein 18								0.226474	0.0035763
ENSECAG00000007457										0.360569	0.00358792																							0.402268	0.0106812
ENSECAG00000020009		Uncharacterized protein								0.222656	0.00359752							0.702931	0.0245722					0.56259	0.00668894					0.44577	0.00347549
ENSECAG00000023828	AGPAT9	1-acylglycerol-3-phosphate O-acyltransferase 9								0.229863	0.00366193					-0.537883	0.00692334											-0.567971	6.62337e-07	0.414614	0.0114329
ENSECAG00000015482	MAMLD1	mastermind-like domain containing 1								0.284568	0.00366459																	-0.318371	0.0244087					0.382574	0.000295996
ENSECAG00000013762	NCR1	Natural cytotoxicity triggering receptor 1; Uncharacterized protein								0.280361	0.00367022			0.986824	0.0147549							-0.526036	0.0123049			0.702554	0.0025666	-0.674047	1.95318e-09	0.576474	0.0017917
ENSECAG00000018138	CCL22	chemokine (C-C motif) ligand 22		-0.88591	3.19826e-11			-0.598013	1.1943e-12	-0.219571	0.00368057	-0.992395	0.00217188	-1.51047	6.0476e-08									-0.610351	0.00179745	-1.32409	1.05013e-15
ENSECAG00000008721		Uncharacterized protein						0.366934	0.000153356	0.228337	0.00371451																			0.373912	0.025723			0.269595	0.0023755
ENSECAG00000009168	GADD45B	growth arrest and DNA-damage-inducible, beta		0.388555	0.0315564					0.220093	0.00374745	0.96442	0.00251946					0.845793	0.00310201											0.643417	3.21448e-06
ENSECAG00000021867	MRPS7	mitochondrial ribosomal protein S7								-0.223335	0.00374745																			-0.350449	0.0338963
ENSECAG00000004671	RPL7	Uncharacterized protein								-0.219594	0.00375815																	0.299932	0.0121085	-0.370541	0.0198154	-0.547525	0.000230225	0.259284	0.00238105
ENSECAG00000019861	CCDC80	coiled-coil domain containing 80								0.221573	0.0037944																	0.295664	0.0270862					0.365575	5.23086e-06
ENSECAG00000006662	MPO	myeloperoxidase								0.394737	0.00380544									1.02296	0.000438521			-0.886451	1.52088e-05	0.844786	2.69653e-06			0.609598	0.0477842	1.35328	5.67328e-18	-0.778661	6.55063e-05
ENSECAG00000016385	GPR152	G protein-coupled receptor 152						-0.442171	0.00610032	-0.269753	0.00383847													-0.762942	0.0140078					-0.757222	1.15742e-06			-0.258959	0.0235291
ENSECAG00000013162	PCNA	proliferating cell nuclear antigen								0.220082	0.003844																			0.337689	0.0426144
ENSECAG00000013077	PACSIN1	protein kinase C and casein kinase substrate in neurons 1								-0.233315	0.00386272																			-0.769558	3.22375e-08
ENSECAG00000021538	CKAP2L	cytoskeleton associated protein 2-like								0.226849	0.00391863																			0.482723	0.00161617
ENSECAG00000011211	CECR1	cat eye syndrome chromosome region, candidate 1								0.233211	0.00392324																					0.477734	0.00415763
ENSECAG00000010620	C10orf11	chromosome 10 open reading frame 11								0.325186	0.00394952																	0.325653	0.0396108					0.322264	0.0245157
ENSECAG00000011504	PRRG2	proline rich Gla (G-carboxyglutamic acid) 2								0.278252	0.00395513
ENSECAG00000024167	DDX60	DEAD (Asp-Glu-Ala-Asp) box polypeptide 60								0.218131	0.00400249																			0.343611	0.037175			0.204794	0.0239049
ENSECAG00000000531	SOGA2	SOGA family member 2		-0.80251	0.0137295			-0.707774	8.19522e-05	-0.321099	0.00401304			-1.57254	0.0139082									-0.901814	0.0296458					-1.33956	5.33957e-12			0.283239	0.0444795
ENSECAG00000017418	ITGAM	integrin, alpha M (complement component 3 receptor 3 subunit)						0.275946	0.0100299	0.240402	0.00401304					-0.554675	0.000738441									0.770299	3.10253e-05					0.604937	0.000146528
ENSECAG00000014896	VAV1	vav 1 guanine nucleotide exchange factor								0.217482	0.00401312																			0.345263	0.0349912
ENSECAG00000000264	DCT	dopachrome tautomerase								0.274504	0.00403552																			0.730848	6.06276e-05
ENSECAG00000008062	DDHD2	DDHD domain containing 2								-0.22049	0.00406571																	-0.287523	0.0210107					-0.324395	8.4362e-05
ENSECAG00000017713	FKBP15	FK506 binding protein 15, 133kDa	PMID:19828020							0.217948	0.00406872																			0.38562	0.01453
ENSECAG00000021504	SPATA22	spermatogenesis associated 22								0.469673	0.0041324															1.04141	0.00183169					1.92255	6.67362e-13
ENSECAG00000016708	HSF4	heat shock transcription factor 4						0.401318	0.0443223	0.408067	0.00413963															0.973799	0.00358024					0.861896	0.00180659
ENSECAG00000002412	BRI3	brain protein I3								0.220297	0.00415353							0.733974	0.0174632					0.465167	0.0395837					0.541874	0.00018922
ENSECAG00000010158	PHLDB3	pleckstrin homology-like domain, family B, member 3								0.232091	0.00415503																			0.354697	0.0461783
ENSECAG00000020601	ZYG11A	zyg-11 family member A, cell cycle regulator								0.311207	0.0041934																							0.708145	2.30693e-10
ENSECAG00000016430	DNAJC6	DnaJ (Hsp40) homolog, subfamily C, member 6								0.372607	0.00424154																							0.316637	0.0385799
ENSECAG00000027681	MT-ND2	mitochondrially encoded NADH dehydrogenase 2								-0.216665	0.00426344																			-0.326467	0.0497683			-0.207454	0.0219074
ENSECAG00000024457	SPI1/PU.1	Uncharacterized protein								0.216993	0.00426448					0.408228	0.0281896											0.312035	0.00752316					0.32557	5.59027e-05
ENSECAG00000019921		Uncharacterized protein								-0.228275	0.00429581
ENSECAG00000017015	MYH11	myosin, heavy chain 11, smooth muscle								0.222541	0.00429818
ENSECAG00000013272	MRPS22	mitochondrial ribosomal protein S22								-0.220822	0.00434586																			-0.449719	0.00312826
ENSECAG00000015218	DBF4B	DBF4 homolog B (S. cerevisiae)								0.256975	0.0043768																					0.432101	0.0377336
ENSECAG00000015550	JAM3	junctional adhesion molecule 3								0.375671	0.00448334																	0.373494	0.0201381	0.550249	0.0339643
ENSECAG00000006474	LGALS3	lectin, galactoside-binding, soluble, 3						0.226283	0.0464591	0.216014	0.00457039																	0.422486	5.85601e-05	0.468915	0.00158748
ENSECAG00000007758	XRRA1	X-ray radiation resistance associated 1						0.379377	8.7304e-05	0.227178	0.00457919							0.715685	0.0287162					0.756612	9.74358e-05					0.528458	0.000529207
ENSECAG00000015571		Uncharacterized protein								0.370877	0.00457919							-1.30632	0.0428803															0.550478	0.000128597
ENSECAG00000018481	ZMYM6NB	ZMYM6 neighbor								0.246757	0.0046145																							0.305646	0.00273556
ENSECAG00000024194	POLA2	polymerase (DNA directed), alpha 2, accessory subunit								0.222297	0.0046145
ENSECAG00000006082										0.249837	0.00463312																					0.465615	0.0103035	0.430698	2.07571e-05
ENSECAG00000025109	EEF1A2	eukaryotic translation elongation factor 1 alpha 2		0.799166	6.25828e-09	1.04946	5.04564e-17	0.971487	1.16549e-29	-0.254805	0.00463552	1.76897	1.80849e-10			0.664432	4.66834e-05	2.31243	2.27605e-19			0.728867	1.01259e-06	1.53501	1.56962e-17	0.895585	6.68997e-07	0.483871	1.11221e-05	-0.592292	0.000302567
ENSECAG00000023651	SLC18B1	solute carrier family 18, subfamily B, member 1								0.28001	0.00466336																			0.610855	0.000566037	0.646704	0.00141167	-0.41753	0.000345261
ENSECAG00000005022	SSTR5	somatostatin receptor 5								-0.368522	0.00467741																			-0.74705	0.000790769
ENSECAG00000013225	TMEM150B	transmembrane protein 150B		0.497385	0.00227219			0.466717	4.5633e-07	0.246129	0.00473735					0.634606	7.53269e-05					0.411243	0.0446683	0.564066	0.0106045			0.460237	2.74625e-05			0.406202	0.0364541
ENSECAG00000027695	MT-ND3	mitochondrially encoded NADH dehydrogenase 3								-0.217309	0.00479707																					-0.455733	0.00433441
ENSECAG00000013820	SUV420H2	suppressor of variegation 4-20 homolog 2 (Drosophila)						0.238013	0.0423951	0.22695	0.00481267
ENSECAG00000022935	ABCD1	ATP-binding cassette, sub-family D (ALD), member 1								0.219659	0.00481267																							0.225371	0.0138894
ENSECAG00000023644	PPAT	amidophosphoribosyltransferase								-0.218099	0.00482619																			-0.440324	0.00386594
ENSECAG00000010918	SELP	P-selectin		0.458517	0.00704498	0.578111	0.000411533	0.28045	0.0130352	0.325342	0.00485254			1.42599	1.82418e-07	-0.712927	7.77253e-06	1.2073	4.04585e-05	0.927634	0.0181117			0.654581	0.00100874	0.749236	0.000244782	-0.562468	5.90252e-07	0.94361	2.59658e-07
ENSECAG00000007692	BEST1	bestrophin 1								0.312355	0.00489338																					0.598852	0.0117474
ENSECAG00000022511	PDLIM7	PDZ and LIM domain 7 (enigma)								0.217129	0.00493183	0.874646	0.00993894					0.69963	0.02575					0.697886	0.000269402			-0.394882	0.000335852	0.550368	0.000136622	0.416716	0.0112865	-0.315697	0.000157808
ENSECAG00000019327	RGS16	regulator of G-protein signaling 16						-0.272636	0.0215542	-0.218648	0.0049529													-0.502402	0.0359778							-0.430099	0.00909946
ENSECAG00000022014	RAVER2	ribonucleoprotein, PTB-binding 2								0.231567	0.00495494
ENSECAG00000008507	SNX7	sorting nexin 7								0.294218	0.00496345																							0.462948	5.26723e-05
ENSECAG00000011152	STIL	SCL/TAL1 interrupting locus								0.226984	0.00503186																	0.288419	0.0364941
ENSECAG00000019854	VAX2	ventral anterior homeobox 2								0.329985	0.00503186																							0.392448	0.0104761
ENSECAG00000017840	PAK1	p21 protein (Cdc42/Rac)-activated kinase 1						0.291949	0.00474789	0.220884	0.00507254							0.729946	0.0200137					0.633422	0.0014804					0.587292	5.40189e-05
ENSECAG00000023351	LY49B	killer cell lectin-like receptor						0.455108	0.00156985	0.318488	0.00507635													0.967269	0.000174834					0.662526	0.00169927	0.639244	0.0108199	-0.346307	0.00912196
ENSECAG00000010675	SPATA7	spermatogenesis associated 7								-0.228895	0.00517307															-0.517182	0.0419385					-0.595418	0.000197404
ENSECAG00000018888	RENBP	renin binding protein								0.218596	0.00519126																	0.263036	0.0457294
ENSECAG00000023456	NDUFAF4	NADH dehydrogenase (ubiquinone) complex I, assembly factor 4								-0.233816	0.00519126																			-0.462413	0.00464657
ENSECAG00000008472	ZNF821	zinc finger protein 821								0.229879	0.00521997																			0.419916	0.0129738
ENSECAG00000023067	MVK	mevalonate kinase								-0.218528	0.00521997																			-0.534529	0.00023881
ENSECAG00000024586										0.234898	0.00521997																					0.399598	0.0314499	0.385525	5.09364e-05
ENSECAG00000010628	PPP1R14B	protein phosphatase 1, regulatory (inhibitor) subunit 14B								-0.216282	0.00527083																			-0.3602	0.0272605
ENSECAG00000025096	TMEM117	transmembrane protein 117								-0.246999	0.00532105																			-0.536226	0.00225003
ENSECAG00000023066	CD109	CD109 molecule						-0.250294	0.0311192	-0.22627	0.00534166													-0.473328	0.0431247									-0.297287	0.000928502
ENSECAG00000022042		Uncharacterized protein								0.235849	0.00535261																							0.340147	0.000300936
ENSECAG00000024210	EXOSC5	exosome component 5								-0.218209	0.00538926
ENSECAG00000016973	FILIP1L	filamin A-interacting protein 1-like								0.25257	0.0054115					0.492835	0.00902508																	0.493039	1.75915e-07
ENSECAG00000004670		Uncharacterized protein								0.248275	0.00544269							0.797633	0.0400402					0.604512	0.0123512					0.722084	3.40385e-05
ENSECAG00000013945	RAB7L1	RAB7, member RAS oncogene family-like 1								-0.214324	0.00553274																			-0.383176	0.0156874
ENSECAG00000005163	SLC38A6	solute carrier family 38, member 6								0.21531	0.00561212																			0.39315	0.0143327			0.218109	0.0167779
ENSECAG00000020451	SELRC1	Sel1 repeat containing 1								-0.229579	0.00561212																			-0.399814	0.0172397
ENSECAG00000018373	KIAA1467	KIAA1467								0.235214	0.00565452																							0.377444	3.0138e-05
ENSECAG00000005178	CCSAP	centriole, cilia and spindle-associated protein								0.263406	0.00566863
ENSECAG00000024961	XAF1	XIAP associated factor 1				0.38087	0.0185954	0.228422	0.0433938	0.2114	0.00566863	0.795404	0.0265722					0.968979	0.000337401					0.710423	0.000167078					0.486211	0.000900195
ENSECAG00000002619	GREM1	gremlin 1, DAN family BMP antagonist						0.794393	8.70943e-06	0.468576	0.00568016													1.09068	0.0115086	0.829483	0.0497789			1.25427	0.000182391
ENSECAG00000019174	FXN	frataxin								-0.229436	0.00570196
ENSECAG00000008322	GZMH	granzyme H (cathepsin G-like 2, protein h-CCPX)								0.21526	0.00571127																			0.356545	0.0316561
ENSECAG00000014405	LXN	latexin								0.226984	0.00571127
ENSECAG00000006840	B3GNT7	UDP-GlcNAc:betaGal beta-1,3-N-acetylglucosaminyltransferase 7						-0.247454	0.041703	-0.228983	0.00572131													-0.55631	0.011122					-0.738076	2.23655e-07
ENSECAG00000010893										-0.22353	0.00579689																					-0.413903	0.0200829
ENSECAG00000000458	LTBR	lymphotoxin beta receptor (TNFR superfamily, member 3)								0.213956	0.0058018																							0.270279	0.00166399
ENSECAG00000011632	SNX30	sorting nexin family member 30								0.215956	0.00581463																							0.215515	0.0191469
ENSECAG00000011439	DHX58	DEXH (Asp-Glu-X-His) box polypeptide 58								0.210516	0.00581475																							0.223939	0.0110482
ENSECAG00000003998		Uncharacterized protein								0.218415	0.00584633											0.398936	0.0430442											0.328162	0.000110892
ENSECAG00000006117	PLEKHG3	pleckstrin homology domain containing, family G (with RhoGef domain) member 3						0.304772	0.00252865	0.215739	0.00586651	0.800139	0.0265722					0.734578	0.0174632					0.701166	0.00024663					0.349966	0.0372738
ENSECAG00000015236		Uncharacterized protein								0.211927	0.00586826																	0.310759	0.0084602	0.330282	0.0493164
ENSECAG00000010281	OCSTAMP	osteoclast stimulatory transmembrane protein								-0.224304	0.00586861															-0.555139	0.019534	0.753053	3.67222e-13	-0.829585	8.41878e-09			0.199626	0.0461805
ENSECAG00000007576	SLC38A1	solute carrier family 38, member 1						-0.237405	0.0382921	-0.214445	0.00587376																	-0.265639	0.0407284					-0.220831	0.0152415
ENSECAG00000019691	LTBP1	latent transforming growth factor beta binding protein 1								0.321229	0.00593408																			1.03541	2.24114e-08
ENSECAG00000013832	DES	desmin								0.216791	0.00595605																							0.288039	0.000947113
ENSECAG00000015216	KCNH7	potassium voltage-gated channel, subfamily H (eag-related), member 7								-0.389046	0.00600783																					-0.76232	0.00618835
ENSECAG00000015206	SYNE3	spectrin repeat containing, nuclear envelope family member 3								0.210556	0.00603176																					0.59616	2.87854e-05
ENSECAG00000008830	WNT5A	wingless-type MMTV integration site family, member 5A		-0.883091	0.00910734			-0.73973	9.79975e-07	0.426605	0.00607281	-1.95584	0.00123441													-1.34077	2.32379e-06			0.724093	0.0461783
ENSECAG00000018831		Uncharacterized protein								0.218802	0.00612376							0.807347	0.00863513
ENSECAG00000020788	MECOM	MDS1 and EVI1 complex locus								-0.413586	0.00618926																			-0.764134	0.00812178
ENSECAG00000014186		Uncharacterized protein								0.218106	0.00620236							-1.18851	2.9582e-05					-0.659019	0.00135894	0.606245	0.00399575					0.881548	1.35554e-10	-0.251865	0.00493332
ENSECAG00000015986	OAF	OAF homolog (Drosophila)		-0.432816	0.0453265			-0.58392	8.84491e-09	-0.222997	0.0062051	-1.09892	0.00192291					-1.11463	0.000258925					-1.03098	1.43707e-07	-0.854512	0.000126177			-0.763604	8.67693e-08
ENSECAG00000024236	POP1	processing of precursor 1, ribonuclease P/MRP subunit (S. cerevisiae)								-0.216566	0.00622834																			-0.403845	0.011573
ENSECAG00000026397	eca-mir-24-1	eca-mir-24-1								0.235537	0.00623093											-0.561943	0.0359646							0.583084	0.000164726			-0.26219	0.00800423
ENSECAG00000018500	GLA	galactosidase, alpha								0.212006	0.00626759																			0.371355	0.0224013
ENSECAG00000016183	STARD4	StAR-related lipid transfer (START) domain containing 4								-0.219223	0.00628133																			-0.362745	0.0324843
ENSECAG00000007542	SH3D19	SH3 domain containing 19								0.315573	0.00628318
ENSECAG00000027524						-0.369606	0.0244427			0.208691	0.00634265																	0.405371	0.000130532			0.628332	7.04925e-06
ENSECAG00000005751	GYG2	glycogenin 2				-0.562996	0.0344192	-0.430066	0.00906614	-0.313543	0.00634307																	-0.454818	0.00668281					-0.459796	5.8415e-05
ENSECAG00000017217	CA12	carbonic anhydrase 12								0.225611	0.00634513																					0.378571	0.0413677
ENSECAG00000001653	POLE	polymerase (DNA directed), epsilon, catalytic subunit								0.211714	0.00638773																					0.396353	0.0179422
ENSECAG00000007837	FGR	Gardner-Rasheed feline sarcoma viral (v-fgr) oncogene homolog								0.210226	0.00647559																			0.397472	0.0116821	0.349251	0.0473804
ENSECAG00000018937	LY49F	killer cell lectin-like receptor								0.284294	0.00647559																					0.737243	0.00137674
ENSECAG00000007403	SNX24	sorting nexin 24								0.232437	0.00648935																							0.306154	0.000881944
ENSECAG00000005021	ZNF70	zinc finger protein 70								-0.265131	0.0065086																			-0.519324	0.00432944
ENSECAG00000012441	PRF1	perforin 1 (pore forming protein)						0.273138	0.00859367	0.208357	0.00651173															0.525807	0.0133819
ENSECAG00000026874	HSPE1	heat shock 10kDa protein 1 (chaperonin 10)								-0.20945	0.00660274																	0.27912	0.025228			-0.421655	0.00967364
ENSECAG00000012801	KBTBD3	kelch repeat and BTB (POZ) domain containing 3								-0.27075	0.00666467
ENSECAG00000015228	RANGRF	RAN guanine nucleotide release factor								-0.226837	0.00670693																			-0.375779	0.0297153
ENSECAG00000026963	PTPRR	protein tyrosine phosphatase, receptor type, R								-0.215338	0.00674792															-0.71656	0.000244782					-0.540697	0.000477857
ENSECAG00000008878		Uncharacterized protein								-0.209594	0.00677324																			-0.331795	0.0468478
ENSECAG00000021994	UBXN6	UBX domain protein 6								0.209216	0.00679181
ENSECAG00000021057	GPR98	G protein-coupled receptor 98				0.526963	0.00108907			0.320381	0.00679829							1.15317	0.000309508			0.635584	6.95665e-05	0.572098	0.0350943									0.574704	5.64608e-07
ENSECAG00000010751	SCN8A	sodium channel, voltage gated, type VIII, alpha subunit								0.211441	0.00680406																			0.517623	0.000442764
ENSECAG00000016648	IL5	interleukin-5 precursor								-0.302385	0.00683643															-1.06205	0.000504791			-0.667418	0.000553025
ENSECAG00000023711	FAAH	fatty acid amide hydrolase								0.313893	0.00683643															0.870726	0.00888189					0.819279	0.000289594
ENSECAG00000022659	CCL26	chemokine (C-C motif) ligand 26						-1.59464	2.75954e-12	-0.487465	0.00684045			-4.4962	1.51025e-18	2.46176	4.50166e-14									-4.94174	3.73752e-48	1.10258	0.000460083
ENSECAG00000014267	NINJ1	ninjurin 1		0.439715	0.0084005			0.271125	0.0097248	0.209708	0.00684219	0.760597	0.0403957															0.260079	0.0416358	0.410965	0.00864483
ENSECAG00000019365	RXRA	retinoid X receptor, alpha								0.209816	0.00688108
ENSECAG00000017826	TMEM26	transmembrane protein 26								0.213018	0.00695223																	-0.258891	0.0497622					0.278995	0.00116761
ENSECAG00000021048	ALDH1L1	aldehyde dehydrogenase 1 family, member L1								0.207656	0.0070219
ENSECAG00000015622	CDHR4	cadherin-related family member 4						0.354113	0.0134886	0.31313	0.00702295													1.14044	2.34942e-06			-0.381281	0.0244087	0.892999	4.65916e-05
ENSECAG00000007961	ABCC5	ATP-binding cassette, sub-family C (CFTR/MRP), member 5								0.210811	0.00705565															0.466926	0.0462109			0.418183	0.0079021
ENSECAG00000004234		Uncharacterized protein								0.307631	0.00708448																			0.561882	0.00986697
ENSECAG00000009742	S100A12	S100 calcium binding protein A12						-0.420406	1.35466e-05	-0.223786	0.00712698													-0.721266	0.000406767					-0.44843	0.00855415
ENSECAG00000010132	HMGB2	high mobility group box 2								0.206961	0.00715701																			0.493357	0.000729472
ENSECAG00000021257	KCNQ4	potassium voltage-gated channel, KQT-like subfamily, member 4								0.238355	0.00722464																			0.389238	0.0436743
ENSECAG00000024727	CYTH4	cytohesin 4								0.208077	0.00723419																	-0.336693	0.00324647	0.394434	0.0124658
ENSECAG00000010072										0.261347	0.00724855																			0.436748	0.0349355			0.364378	0.00223778
ENSECAG00000011234	COL7A1	collagen, type VII, alpha 1								0.225203	0.00729232																			0.383148	0.0298435	0.474408	0.0056618
ENSECAG00000023416	F3	coagulation factor III (thromboplastin, tissue factor)		-0.798314	1.99369e-06	-0.713232	1.09945e-07	-0.786444	1.15084e-18	-0.206476	0.0073066	-0.993475	0.0283825			-0.519944	0.0185103	-1.97324	1.74714e-15			0.614106	6.04111e-05			-1.68964	2.5168e-21	-0.350163	0.00615976	-0.407007	0.00812178
ENSECAG00000019241		Uncharacterized protein								0.228033	0.00732139													-0.729119	0.000575575									0.29505	0.00185261
ENSECAG00000027689	MT-CO1	mitochondrially encoded cytochrome c oxidase I								-0.206132	0.00733441																			-0.330066	0.0462561
ENSECAG00000016548	WDR46	WD repeat domain 46								-0.20814	0.00738445
ENSECAG00000012946	CYP7A1	cytochrome P450, family 7, subfamily A, polypeptide 1		0.880985	3.01431e-09	0.717139	5.12669e-05	0.903586	1.6392e-20	0.279934	0.00739635	1.55918	6.76428e-07					1.59398	5.61041e-07					1.54253	5.50776e-15	0.766806	0.000527579	0.401424	0.00631664	0.750655	2.18545e-05
ENSECAG00000004216	VIM	vimentin								0.205692	0.00740662																			0.350937	0.0309735			0.253383	0.00296903
ENSECAG00000018942	XPO4	exportin 4								-0.209923	0.00742695
ENSECAG00000012621	DAPK2	death-associated protein kinase 2								0.221636	0.00746005																			0.418079	0.0124838
ENSECAG00000000697	BLVRB	biliverdin reductase B (flavin reductase (NADPH))								0.208356	0.00748558					0.413374	0.0273099																	0.409822	1.80377e-07
ENSECAG00000020043	IL17F	interleukin 17F								-0.213525	0.00748558													0.793443	0.00076994			-0.527791	0.000293721			-0.38269	0.0302772	-0.332098	0.000143633
ENSECAG00000000054	CCL17	chemokine (C-C motif) ligand 17						-0.292953	0.00620238	-0.248961	0.00752748			-1.32352	9.16655e-06							0.752045	1.19495e-06			-1.52042	3.59235e-19	0.985352	5.43093e-26			-1.02979	1.03966e-11
ENSECAG00000024992	HSD17B7	hydroxysteroid (17-beta) dehydrogenase 7								-0.21465	0.00753488
ENSECAG00000018048	TRPC1	transient receptor potential cation channel, subfamily C, member 1								-0.278044	0.00755698																	-0.35027	0.0465354	-0.708328	0.000187498			-0.373273	0.00149658
ENSECAG00000011885	TJP3	tight junction protein 3								0.220512	0.00765813																					0.495775	0.0025713
ENSECAG00000018332	AK4	adenylate kinase 4								0.222326	0.00766388													-0.633499	0.00668838									0.48084	8.68279e-09
ENSECAG00000022097		Uncharacterized protein						-0.420891	0.000318443	-0.228804	0.00766388																	-0.352036	0.0270054			-0.601384	0.000229847
ENSECAG00000004055	F2R	coagulation factor II (thrombin) receptor						-0.242963	0.0264821	-0.205611	0.00766665																	-0.256116	0.0454163					-0.259106	0.002486
ENSECAG00000023455	NUMA1	nuclear mitotic apparatus protein 1								0.205172	0.00766665																					0.387067	0.0194775
ENSECAG00000014470	EEPD1	endonuclease/exonuclease/phosphatase family domain containing 1								0.232432	0.00777035
ENSECAG00000022378	IGSF3	immunoglobulin superfamily, member 3		-0.39195	0.0362969	-0.40577	0.0112812	-0.303489	0.00306011	-0.208459	0.00778017	-0.825921	0.0240419					-0.986728	0.000338191					-0.66023	0.000673755					-0.553851	0.000117919
ENSECAG00000023437	ALDH16A1	aldehyde dehydrogenase 16 family, member A1								0.206552	0.00781462																					0.424858	0.00832721
ENSECAG00000000757		Uncharacterized protein								0.235219	0.0079014
ENSECAG00000008606	GZMK	granzyme K (granzyme 3; tryptase II)								-0.208671	0.00793843																							-0.370752	4.68568e-06
ENSECAG00000000173	SEMA7A	semaphorin 7A, GPI membrane anchor (John Milton Hagen blood group)								-0.205098	0.00794396																			-0.555808	8.12579e-05
ENSECAG00000003315	IRS2	insulin receptor substrate 2								0.20907	0.00804756																			0.495252	0.000909715
ENSECAG00000017675	FAM136A	family with sequence similarity 136, member A								-0.213489	0.00805032																			-0.517205	0.000525928
ENSECAG00000010655	STX4	syntaxin 4								0.206114	0.00806878																	0.283753	0.0210759	0.399846	0.0111723
ENSECAG00000019713	SRM	spermidine synthase								-0.20903	0.00809829																			-0.407367	0.00950328
ENSECAG00000021787	CNPY4	canopy 4 homolog (zebrafish)								0.221273	0.00810392																							0.270897	0.00419456
ENSECAG00000018490	HIVEP3	human immunodeficiency virus type I enhancer binding protein 3								-0.205091	0.00815265																			-0.635134	3.78481e-06
ENSECAG00000022185	C13H16orf93	chromosome 16 open reading frame 93 ortholog								0.229207	0.00815265													0.581794	0.0143726					0.507989	0.00220458
ENSECAG00000002482	PQLC1	PQ loop repeat containing 1								0.219938	0.00825248																							0.223785	0.0254624
ENSECAG00000022305	TSPAN1	tetraspanin 1						-0.332114	0.0187246	-0.343279	0.00829071													-0.635819	0.012431					-0.523903	0.0199196
ENSECAG00000010186	TBX19	T-box 19				0.835626	0.00387305			0.384726	0.00835005	1.53035	0.00809995					1.53249	0.00385283											0.632881	0.0279559
ENSECAG00000014010	NINJ2	ninjurin 2				-0.767076	0.0224919			-0.25732	0.00835659							-1.8363	0.00122927					-0.989305	0.0217589					-0.498121	0.00692642
ENSECAG00000020363	eca-mir-703	eca-mir-703								-0.203563	0.00841829																					-0.50914	0.000741238
ENSECAG00000010185				0.428473	0.0109125	0.509624	0.000211176	0.269215	0.009816	0.203459	0.00844484	0.787001	0.0283825	0.924119	0.0039634	-0.425702	0.0193656	0.951992	0.000468913					0.595022	0.00289534	0.692921	0.000180446	-0.480298	2.37207e-06					0.241997	0.00513318
ENSECAG00000024650	FADS2	fatty acid desaturase 2								0.227061	0.00854251																							0.259824	0.0101836
ENSECAG00000020606	FAM186B	family with sequence similarity 186, member B								0.228625	0.00855981																			0.51525	0.00204636
ENSECAG00000007598	GIMAP2	GTPase, IMAP family member 2								0.206909	0.008614																							0.307239	0.000237514
ENSECAG00000009407	ALDH3A1	aldehyde dehydrogenase 3 family, member A1								-0.422379	0.008614			1.09527	0.038094											1.04232	0.00861037	-0.699741	0.00160337	-0.739165	0.00692642
ENSECAG00000015544	ARAP3	ArfGAP with RhoGAP domain, ankyrin repeat and PH domain 3								0.205765	0.00862769	0.893537	0.00815805											0.671773	0.000575575			-0.421094	0.000120652	0.524678	0.00031731	0.386177	0.0230496	-0.293559	0.000522445
ENSECAG00000011061	ZNF789	zinc finger protein 789								0.20592	0.00864246																			0.431356	0.00536166
ENSECAG00000020232	EDAR	ectodysplasin A receptor						0.57455	0.00224902	0.362018	0.00870673																							0.501221	0.00993787
ENSECAG00000008899	LSS	lanosterol synthase (2,3-oxidosqualene-lanosterol cyclase)								-0.207267	0.00871804																			-0.461548	0.00218333
ENSECAG00000022802	WDR65	WD repeat domain 65								0.218943	0.00876708					0.899398	0.00328412	-1.04156	0.00173734							-0.904534	0.000580899							0.20431	0.0411456
ENSECAG00000022074	VGLL2	vestigial like 2 (Drosophila)								-0.283026	0.00877883					-0.887975	8.40061e-06													-0.776224	1.62763e-05
ENSECAG00000018420	MYO15A	myosin XVA								0.206986	0.00881852													0.454687	0.0477279					0.580128	6.14106e-05	0.359388	0.0420096	-0.318558	0.000141233
ENSECAG00000010118	SRGAP3	SLIT-ROBO Rho GTPase activating protein 3								0.220175	0.00883718															0.512132	0.033908
ENSECAG00000014906	CC2D1A	coiled-coil and C2 domain containing 1A						0.242033	0.0324187	0.206704	0.00883718															0.49717	0.0284708			0.48724	0.00111959
ENSECAG00000010719	RPL35A	60S ribosomal protein L35a								-0.20255	0.00893783																					-0.512928	0.000672244
ENSECAG00000013002	C1GALT1	core 1 synthase, glycoprotein-N-acetylgalactosamine 3-beta-galactosyltransferase, 1								-0.206068	0.00899154																			-0.347119	0.0371834
ENSECAG00000018727	EFCAB11	EF-hand calcium binding domain 11								-0.239613	0.0090459
ENSECAG00000010343	EHBP1L1	EH domain binding protein 1-like 1								0.202371	0.00905455																					0.423231	0.00804716
ENSECAG00000010249	NOP10	NOP10 ribonucleoprotein								-0.203596	0.00908592																					-0.441035	0.00599768
ENSECAG00000000248										0.202976	0.00909368																							0.262114	0.00223284
ENSECAG00000027679	MT-ATP8	mitochondrially encoded ATP synthase 8								-0.20392	0.00909368
ENSECAG00000016985	IL36G	interleukin 36, gamma								0.23391	0.00910192																			0.556056	0.000878426			0.263779	0.0108769
ENSECAG00000024334	LRRC16A	leucine rich repeat containing 16A								0.205167	0.00918061
ENSECAG00000007926	EDARADD	EDAR-associated death domain								-0.238534	0.00927837
ENSECAG00000021672	PSAP	prosaposin								0.201109	0.00931475																							0.208219	0.0205622
ENSECAG00000021685	DCLRE1B	DNA cross-link repair 1B								0.238604	0.00931475																					0.462273	0.0222041
ENSECAG00000006876	UTP20	UTP20, small subunit (SSU) processome component, homolog (yeast)								-0.202811	0.00932737																			-0.374694	0.0186398
ENSECAG00000015014	ACADL	acyl-CoA dehydrogenase, long chain								-0.218617	0.00932737
ENSECAG00000020562	AXDND1	axonemal dynein light chain domain containing 1								0.331229	0.00934637																			0.791633	0.000530013
ENSECAG00000014713	ADAMTS14	ADAM metallopeptidase with thrombospondin type 1 motif, 14								0.285033	0.00939581																					0.643828	0.00597388
ENSECAG00000007642	IL20RA	interleukin 20 receptor, alpha								-0.262427	0.00948207											-0.639044	0.0118226											-0.36715	0.000716024
ENSECAG00000006011	RALGPS2	Ral GEF with PH domain and SH3 binding motif 2						-0.256244	0.018828	-0.205299	0.00970118													-0.627996	0.00135894					-0.524505	0.000323717
ENSECAG00000013653	TPMT	thiopurine S-methyltransferase								0.210702	0.00972191																			0.365701	0.0334064
ENSECAG00000023027	CD69	CD69 molecule								-0.201512	0.00976307
ENSECAG00000005838	MOGAT1	monoacylglycerol O-acyltransferase 1		0.674726	1.5672e-05			0.352646	0.000987879	0.212399	0.00977952	1.51455	3.78138e-07							0.893845	0.0128156			0.953504	5.11392e-07					0.533433	0.000392668	0.565324	0.000319591	-0.46156	4.70399e-08
ENSECAG00000007527	ADAMTS7	ADAM metallopeptidase with thrombospondin type 1 motif, 7								0.22881	0.00981336																					0.388492	0.0407149
ENSECAG00000010380	HAP1	huntingtin-associated protein 1								0.33363	0.00982607
ENSECAG00000021388	TMEM8A	transmembrane protein 8A								0.210126	0.00983116																							0.262824	0.00423529
ENSECAG00000021733	USP35	ubiquitin specific peptidase 35								0.256457	0.00988968																					0.554468	0.00479823
ENSECAG00000018964		Uncharacterized protein						0.27848	0.0431246	0.241958	0.00997635																	0.342964	0.0318464					0.249742	0.031626
ENSECAG00000011657	HEXB	hexosaminidase B (beta polypeptide)						0.23879	0.0315972	0.201571	0.00998642																			0.348479	0.0349355
ENSECAG00000013756		Uncharacterized protein								-0.207021	0.0100927																					-0.451749	0.00622589
ENSECAG00000015464										-0.200177	0.0100944																					-0.458	0.00349935
ENSECAG00000000158	SPATA6	spermatogenesis associated 6								0.229777	0.0101032																							0.215554	0.0489069
ENSECAG00000014294	TLR9	toll-like receptor 9								0.207624	0.010147																					0.406797	0.0182965
ENSECAG00000012476	PROSER2	proline and serine-rich protein 2								0.214889	0.0101996																			0.386843	0.0288907			0.484796	1.61391e-09
ENSECAG00000000847	SLC16A9	solute carrier family 16, member 9 (monocarboxylic acid transporter 9)								0.253592	0.0102321							0.780613	0.0458095	-0.867991	0.0311372	0.468872	0.0202892							1.12229	3.18152e-11	-0.69424	0.000145222	0.332722	0.00202682
ENSECAG00000011407	STON2	stonin 2								-0.313503	0.0102363	-1.07182	0.0399482
ENSECAG00000010932	AGPAT2	1-acylglycerol-3-phosphate O-acyltransferase 2								0.200582	0.0102586																			0.34905	0.0339643
ENSECAG00000012367	TMEM92	transmembrane protein 92								0.342196	0.0103011	1.21546	0.0277196											0.929492	0.00473251							1.04885	3.49223e-05
ENSECAG00000013938	ZDHHC13	zinc finger, DHHC-type containing 13								0.202613	0.0103727																			0.490102	0.000993503
ENSECAG00000000939	FAH	fumarylacetoacetate hydrolase (fumarylacetoacetase)								0.228099	0.010386
ENSECAG00000019875		Uncharacterized protein								0.199485	0.0104711
ENSECAG00000012692	FAM81A	family with sequence similarity 81, member A								0.343458	0.0105772																			0.545868	0.0274268
ENSECAG00000016257		Uncharacterized protein								-0.399221	0.0106096																							-0.537655	0.00114641
ENSECAG00000024756	DSEL	dermatan sulfate epimerase-like								-0.326684	0.0106689																							-1.28713	2.71767e-31
ENSECAG00000018772	KIF26A	kinesin family member 26A								0.21891	0.0106934																	-0.387889	0.00212763	0.371161	0.0417854
ENSECAG00000012496	P4HA1	prolyl 4-hydroxylase, alpha polypeptide I								0.199885	0.0107027																	-0.292778	0.0160651					0.380882	1.27293e-06
ENSECAG00000016121	ADAMTS12	ADAM metallopeptidase with thrombospondin type 1 motif, 12				-0.685476	0.00141908	-0.452683	0.0103706	-0.217244	0.0107316							-1.18622	0.00685713									-0.805641	4.63626e-08	-0.535115	0.000680646	-0.410439	0.0299292	0.293824	0.00115431
ENSECAG00000013659	TUBB4A	tubulin, beta 4A class IVa								0.207186	0.0108766
ENSECAG00000018469	CAMKMT	calmodulin-lysine N-methyltransferase								-0.229454	0.0108823
ENSECAG00000018649	UCP2	uncoupling protein 2 (mitochondrial, proton carrier)								0.198523	0.0108925																							0.209462	0.0202683
ENSECAG00000001211		Uncharacterized protein						-0.232607	0.0456196	0.201135	0.0109712							-0.736848	0.0190954					-0.57655	0.00532892									0.344305	2.16623e-05
ENSECAG00000016770	TRIM8	tripartite motif containing 8								0.199179	0.011																							0.254009	0.00321928
ENSECAG00000011506	TTPA	tocopherol (alpha) transfer protein								-0.427428	0.0110381																			-1.09834	4.69018e-05			-0.471905	0.0263089
ENSECAG00000002370	GPR141	G protein-coupled receptor 141								0.207604	0.0110478																	-0.296172	0.0162074	0.767644	3.46707e-08	0.459474	0.00620631	-0.604306	1.19396e-14
ENSECAG00000021951	RHBDF2	rhomboid 5 homolog 2 (Drosophila)								0.19858	0.0110478
ENSECAG00000007363	ZFYVE9	zinc finger, FYVE domain containing 9								-0.204554	0.0110573																			-0.337792	0.0475156
ENSECAG00000021419		Uncharacterized protein								0.201045	0.0110854																	-0.297588	0.0330124	0.467771	0.00181197	0.385386	0.0240262	-0.25002	0.00481419
ENSECAG00000006109	SECTM1	secreted and transmembrane 1								0.224169	0.0111392
ENSECAG00000022117	ARHGEF11	Rho guanine nucleotide exchange factor (GEF) 11								0.198718	0.0111392
ENSECAG00000016867	CISH	cytokine inducible SH2-containing protein								-0.198523	0.0114496																	-0.2649	0.0364365					-0.194689	0.0369897
ENSECAG00000008861	RRN3	RRN3 RNA polymerase I transcription factor homolog (S. cerevisiae)								-0.199806	0.0114572																			-0.359002	0.0275499
ENSECAG00000011541	PRDX2	peroxiredoxin 2								0.202182	0.0114717																							0.37031	5.77287e-06
ENSECAG00000009689	GAMT	guanidinoacetate N-methyltransferase				0.484361	0.0197173	0.359028	0.000691208	0.25531	0.0114977							0.862344	0.0427293							0.702752	0.000458957					0.508339	0.0157604
ENSECAG00000018230	MYL6B	myosin, light chain 6B, alkali, smooth muscle and non-muscle						0.411332	0.00134446	0.238577	0.0114978																			0.439159	0.0200342
ENSECAG00000009634	IL17RC	interleukin 17 receptor C								0.200559	0.0115155																							0.222031	0.0145868
ENSECAG00000024696	NOP58	NOP58 ribonucleoprotein	PMID:19828020							-0.198244	0.0115318
ENSECAG00000008644	TLDC1	TBC/LysM-associated domain containing 1	PMID:21447827							0.201362	0.0115708
ENSECAG00000012449	EFCAB4A	EF-hand calcium binding domain 4A						0.275785	0.0382921	0.262815	0.011617															0.721697	0.00168367					0.66692	0.000801099
ENSECAG00000019154	ADAMTSL4	ADAMTS-like 4								0.198075	0.011617																			0.388904	0.0139102
ENSECAG00000019821	GPR137B	G protein-coupled receptor 137B								0.200196	0.011617																			0.486462	0.00116725
ENSECAG00000015007	SKA2	spindle and kinetochore associated complex subunit 2								0.215909	0.0116348																			0.418224	0.0139102
ENSECAG00000024391	CD58	CD58 molecule								-0.199167	0.0118209																			-0.331792	0.0486563
ENSECAG00000004706		Uncharacterized protein				-0.526321	0.0432623			-0.300901	0.0118299							-1.20324	0.0107579			-0.864396	0.000620815	-0.725227	0.024663	0.673128	0.0327064	-0.585012	0.000611686	-0.706479	0.00191763	0.516541	0.0381151	-0.712766	2.10211e-07
ENSECAG00000005670		Uncharacterized protein								0.316024	0.0118882																							0.37264	0.0272308
ENSECAG00000005570	VMP1	vacuole membrane protein 1								0.196794	0.0119022
ENSECAG00000004647	KCNJ10	potassium inwardly-rectifying channel, subfamily J, member 10		0.449412	0.0189872			0.349341	0.0053011	0.521151	0.0119627					0.438461	0.04195									0.674209	0.00364967			1.39127	0.000431364
ENSECAG00000009611	SLC15A4	solute carrier family 15, member 4								0.19716	0.0119994																			0.501923	0.000573745
ENSECAG00000007948	PPM1J	protein phosphatase, Mg2+/Mn2+ dependent, 1J								0.287482	0.012009																							0.38574	0.00510196
ENSECAG00000002943		Uncharacterized protein								-0.299087	0.0120149																							-0.473112	0.00046912
ENSECAG00000025630	SNORD100	Small nucleolar RNA SNORD100								-0.318331	0.0120669													0.868187	0.0316663									-0.577868	0.000146386
ENSECAG00000021989	DDX58	DEAD (Asp-Glu-Ala-Asp) box polypeptide 58				0.343461	0.0468125			0.195756	0.0121194							0.653803	0.0404093											0.372085	0.0194768
ENSECAG00000010288	LRRK2	leucine-rich repeat kinase 2				-0.389453	0.0200919			-0.201312	0.0121648							-0.845694	0.00413234					-0.449332	0.0485683					-0.459693	0.00241541
ENSECAG00000011512		Uncharacterized protein								0.248293	0.0121648																			0.426585	0.0371289
ENSECAG00000018324	SLC43A2	solute carrier family 43, member 2								0.196375	0.0121648
ENSECAG00000008511	HSP90AB1	Heat shock protein HSP 90-beta								-0.195886	0.012171																			-0.371646	0.019005
ENSECAG00000007843		Histone H2B								0.211416	0.012255							0.722535	0.0292768											0.412799	0.0156874			0.205939	0.0407879
ENSECAG00000017284	ANKDD1A	ankyrin repeat and death domain containing 1A								0.362594	0.012273																			0.752508	0.0113584
ENSECAG00000004339		Uncharacterized protein								0.221339	0.0122784
ENSECAG00000017503	BNC2	basonuclin 2								0.24377	0.012444													-0.761844	0.0197301									0.310278	0.00479812
ENSECAG00000025956										0.197896	0.0124917																			0.355231	0.0308684
ENSECAG00000027684	MT-ND1	mitochondrially encoded NADH dehydrogenase 1								-0.195477	0.0124917
ENSECAG00000011765	C1QBP	complement component 1, q subcomponent binding protein								-0.196211	0.0125607
ENSECAG00000016056	CCDC64B	coiled-coil domain containing 64B								0.216869	0.0125769	0.828047	0.0384292																			0.486216	0.0053181
ENSECAG00000027669	MT-CYB	mitochondrially encoded cytochrome b								-0.195293	0.0126385																							-0.188055	0.0450232
ENSECAG00000018128										-0.213236	0.01285																			-0.507836	0.00133724
ENSECAG00000023261	TMEM258	transmembrane protein 258								-0.197701	0.0129032																					-0.464774	0.00345107
ENSECAG00000017127	CENPO	centromere protein O								0.228669	0.0129182
ENSECAG00000011429	TOX3	TOX high mobility group box family member 3						-0.360901	0.00075217	-0.199152	0.0130756													-0.491045	0.0410647	-0.562888	0.0240305			-0.459564	0.00225003
ENSECAG00000011836	TTC27	tetratricopeptide repeat domain 27								-0.199318	0.0130984																			-0.355292	0.0315893
ENSECAG00000018085		Uncharacterized protein								-0.478175	0.0130984																	-0.570968	0.0456823					-0.542979	0.0148714
ENSECAG00000024978	ZNHIT6	zinc finger, HIT-type containing 6								-0.205831	0.0130984																			-0.347195	0.0452839
ENSECAG00000008177	FAM213B	family with sequence similarity 213, member B								0.441849	0.0132023													0.847545	0.0233373									0.506307	0.0137692
ENSECAG00000026431	eca-mir-27a	eca-mir-27a								0.213315	0.0133106	1.18331	0.0113547																	0.601614	6.76565e-05			-0.251067	0.00999419
ENSECAG00000010546	KLF5	Kruppel-like factor 5 (intestinal)								0.216006	0.0133167																			0.615466	5.56475e-05			-0.231634	0.0239669
ENSECAG00000019266	SLC35F2	solute carrier family 35, member F2								-0.200615	0.0134501
ENSECAG00000024977	IDI1	isopentenyl-diphosphate delta isomerase 1								-0.194918	0.0135573
ENSECAG00000014399	OSM	oncostatin M								-0.203342	0.0136523	1.17157	0.000181135					0.899049	0.00316353			-0.494993	0.00804383									-0.551589	0.000441898	-0.3784	9.29571e-06
ENSECAG00000006776	IL15RA	interleukin 15 receptor, alpha								-0.20519	0.0136975
ENSECAG00000011663	NPTX1	neuronal pentraxin I		-0.548413	0.00653753			-0.456388	0.000448109	0.233231	0.013781													-1.13615	2.3715e-07									0.381524	0.000297261
ENSECAG00000015068		Uncharacterized protein						-0.395384	0.0145155	-0.292448	0.0139516					-0.964771	8.2048e-06					-0.823053	0.000273436					-0.98778	1.68312e-11					-1.11164	2.40777e-25
ENSECAG00000019025	PSTPIP2	proline-serine-threonine phosphatase interacting protein 2						0.284531	0.00634628	0.199792	0.0139516	0.775119	0.0384292															0.44265	2.94044e-05	0.365813	0.0311066			0.202324	0.0336902
ENSECAG00000021502	HS1BP3	HCLS1 binding protein 3								0.201933	0.0139609																							0.252248	0.00592802
ENSECAG00000012309	SFXN4	sideroflexin 4								-0.198026	0.0141315
ENSECAG00000023934	ZNF593	zinc finger protein 593								-0.204121	0.0141692
ENSECAG00000012078		Uncharacterized protein								-0.234331	0.0142889																	-0.426955	0.0019385					-0.552744	1.28366e-09
ENSECAG00000019774	SLC48A1	solute carrier family 48 (heme transporter), member 1								0.204409	0.0143295																							0.304391	0.000637308
ENSECAG00000024215	GINS2	GINS complex subunit 2 (Psf2 homolog)								0.237346	0.0143295
ENSECAG00000006518	SLC39A10	solute carrier family 39 (zinc transporter), member 10								-0.195065	0.0144631
ENSECAG00000020916		Uncharacterized protein				0.535085	0.00231889	0.345069	0.00410918	0.282609	0.0145073							0.822304	0.0368267			0.683979	0.000151289					0.623547	1.35755e-07
ENSECAG00000000713	MDM1	Mdm1 nuclear protein homolog (mouse)						0.294431	0.00474789	0.197781	0.0145709	0.842531	0.019146											0.726134	0.000175655					0.347402	0.0411052
ENSECAG00000020699	PABPC3	poly(A) binding protein, cytoplasmic 3								-0.191879	0.0148889																			-0.360509	0.0244846
ENSECAG00000018696	PDE2A	phosphodiesterase 2A, cGMP-stimulated	PMID:21447827					0.255155	0.0318096	0.209936	0.014952							1.00039	0.000904972					0.682896	0.00100919					0.691925	3.15021e-06
ENSECAG00000014912	CCDC91	coiled-coil domain containing 91								-0.195332	0.0150026
ENSECAG00000019803	GALK1	galactokinase 1								0.199565	0.0150306																							0.24786	0.00690032
ENSECAG00000020691	PRPF40B	PRP40 pre-mRNA processing factor 40 homolog B (S. cerevisiae)								0.194805	0.0150406													0.516092	0.0180226					0.634053	6.09752e-06			-0.214046	0.0204858
ENSECAG00000007983		Uncharacterized protein		0.96403	0.000407541					0.25456	0.0150432	2.25879	3.75524e-08									-0.60227	0.0430331	1.10903	0.000125276					0.422495	0.0384131	0.681078	0.00110144	-0.339892	0.00542506
ENSECAG00000016664	PPARG	peroxisome proliferator-activated receptor gamma								0.203084	0.0151333																			0.419156	0.0111267
ENSECAG00000014594	EPAS1	endothelial PAS domain protein 1						-0.408082	5.37307e-05	-0.201986	0.015184													-0.515731	0.0293602			-0.403947	0.000670259
ENSECAG00000016966	VWA3B	von Willebrand factor A domain containing 3B								-0.213683	0.015184																			-0.498548	0.00215806
ENSECAG00000004492	RRS1	RRS1 ribosome biogenesis regulator homolog (S. cerevisiae)								-0.195074	0.0153023																			-0.472926	0.00151878
ENSECAG00000006852		Uncharacterized protein						0.254192	0.0372889	0.214166	0.0153023							0.717148	0.044645					0.526653	0.0257712					0.474101	0.0049882
ENSECAG00000013488	TMEM38B	transmembrane protein 38B								-0.195481	0.0153023															-0.517356	0.0211628
ENSECAG00000013872		Uncharacterized protein		0.548557	0.0130896	0.465742	0.0302198	0.265515	0.0428673	0.214791	0.0153394					0.742716	0.000169905							-0.927526	4.15259e-06			1.49279	1.18791e-47	0.63589	3.98445e-05			0.343894	0.000185223
ENSECAG00000008957	NCF4	neutrophil cytosolic factor 4, 40kDa								0.194506	0.0154786																							0.261185	0.00282712
ENSECAG00000012930	ALOX5	arachidonate 5-lipoxygenase								-0.223508	0.0154786					-0.521305	0.00588938															-0.510848	0.00459655
ENSECAG00000016070	ABI3	ABI family, member 3								0.197147	0.0154786																							0.307172	0.000338231
ENSECAG00000014957	IL27	interleukin 27								0.192921	0.0154803											0.419004	0.0246063					0.278442	0.0299334					0.483777	2.25677e-10
ENSECAG00000018783	WDR54	WD repeat domain 54	PMID:19828020							0.203511	0.0155149
ENSECAG00000022390	PLVAP	plasmalemma vesicle associated protein						0.324533	0.00885782	0.260583	0.0155248																	0.348965	0.0282067					0.485355	0.000144284
ENSECAG00000006162	GRINA	glutamate receptor, ionotropic, N-methyl D-aspartate-associated protein 1 (glutamate binding)								0.19083	0.0156657																			0.341109	0.0384131
ENSECAG00000024918	ANGPTL6	angiopoietin-like 6								0.19643	0.0156657							0.662136	0.0479949					0.492429	0.0299216
ENSECAG00000008523	NLRP1	NLR family, pyrin domain containing 1								0.196661	0.0157815																							0.321537	0.000133986
ENSECAG00000015199		Uncharacterized protein								0.261698	0.015809
ENSECAG00000003774		Uncharacterized protein						-0.250074	0.0214345	-0.191876	0.0158107	-1.91879	2.23694e-12	1.43676	3.48535e-08			-2.23806	5.81926e-21	1.24247	1.61276e-06	0.448671	0.0101518	-2.34241	2.10694e-48	1.47324	4.12908e-20			-2.02918	3.7395e-57	1.12314	4.28629e-18	0.330406	4.65051e-05
ENSECAG00000020929	SQSTM1	sequestosome 1								0.190335	0.0159189													0.557385	0.00674123					0.516468	0.000340072
ENSECAG00000009314	TMEM132A	transmembrane protein 132A								0.192219	0.0159931																					0.364197	0.035322
ENSECAG00000006300	FUT11	fucosyltransferase 11 (alpha (1,3) fucosyltransferase)								0.196094	0.0160505
ENSECAG00000012862	LYN	v-yes-1 Yamaguchi sarcoma viral related oncogene homolog								0.190112	0.0160658
ENSECAG00000017850	TAF1D	TATA box binding protein (TBP)-associated factor, RNA polymerase I, D, 41kDa								-0.193523	0.0160658																							-0.285858	0.000823308
ENSECAG00000019594	DENND2C	DENN/MADD domain containing 2C								0.330483	0.0160658
ENSECAG00000020379	RFX2	regulatory factor X, 2 (influences HLA class II expression)								0.194331	0.0161028																			0.352215	0.0358328			0.247708	0.0054558
ENSECAG00000013870	CERCAM	cerebral endothelial cell adhesion molecule								0.252517	0.0161902															0.68153	0.0253665
ENSECAG00000017717		Uncharacterized protein								0.452144	0.0162047					0.731063	0.0101933											0.482832	0.0319762					0.756801	1.63007e-05
ENSECAG00000006391	ST14	suppression of tumorigenicity 14 (colon carcinoma)								0.195413	0.0162218																					0.389273	0.0231519
ENSECAG00000013863	LEPR	leptin receptor								0.375763	0.0162437													0.862346	0.0388364					1.06871	8.27588e-05			-0.423864	0.0142491
ENSECAG00000007193	HIST1H2AE	histone cluster 1, H2ae								0.31419	0.0162753																			0.596205	0.0169553
ENSECAG00000010409	LRP3	low density lipoprotein receptor-related protein 3								0.191946	0.0163916
ENSECAG00000017722	GHSR	growth hormone secretagogue receptor						0.338813	0.0449871	0.303457	0.0163961
ENSECAG00000000021	FAM120C	family with sequence similarity 120C								-0.205056	0.0168545							-0.888151	0.00620695											-0.375002	0.0323673
ENSECAG00000017436	TREM1	triggering receptor expressed on myeloid cells 1								0.189066	0.0168545	1.02133	0.000947817			-0.473017	0.00649187			0.753862	0.0330875	-0.419044	0.0219999					-0.467344	5.68803e-06	0.675566	7.24372e-07			-0.367742	3.41525e-06
ENSECAG00000016645	MCOLN1	mucolipin 1								0.190682	0.0168896
ENSECAG00000014178	GSR	glutathione reductase								0.191113	0.0170442																							0.312611	0.000150139
ENSECAG00000019619	TPCN2	two pore segment channel 2								0.191955	0.017155																			0.36014	0.0291426
ENSECAG00000023420	NFKBIA	nuclear factor of kappa light polypeptide gene enhancer in B-cells inhibitor, alpha		0.369664	0.0467226					0.188584	0.017155	0.966115	0.00229473					0.652583	0.041073					0.635154	0.00112984					0.520866	0.000292748
ENSECAG00000017115										-0.212189	0.0171559
ENSECAG00000019531	TTC26	tetratricopeptide repeat domain 26								0.234647	0.0171576																			0.687346	2.48419e-05	0.587192	0.00415763	-0.570599	3.05632e-09
ENSECAG00000008240	HMBOX1	homeobox containing 1								-0.199221	0.0173183							-0.708238	0.0381471
ENSECAG00000016536										-0.27618	0.0173876											-0.872327	0.0392678											-0.65615	2.40018e-07
ENSECAG00000027056						-0.362545	0.0293098			0.188262	0.0173876																	0.731479	7.0046e-15			0.528679	0.000328619
ENSECAG00000024719		Uncharacterized protein						-0.229426	0.0419821	0.188231	0.0174432							-0.773512	0.00861852					-0.478039	0.0268477			-0.566237	8.12659e-09					0.355804	6.44791e-06
ENSECAG00000012172	PFKFB3	6-phosphofructo-2-kinase/fructose-2,6-biphosphatase 3	PMID:19828020							0.188255	0.0175643							-0.760346	0.0106487					-0.449504	0.0448058									0.21374	0.0168086
ENSECAG00000024822	SERP1	stress-associated endoplasmic reticulum protein 1								-0.189204	0.0176262																			-0.358006	0.0267213
ENSECAG00000014783										0.201712	0.0176738																					0.530964	0.000992948
ENSECAG00000019644	DNAJC28	DnaJ (Hsp40) homolog, subfamily C, member 28								-0.209246	0.0176738																			-0.580992	0.000182976
ENSECAG00000012962	SAMD12	sterile alpha motif domain containing 12								-0.272171	0.0176892																			-0.579874	0.00709843
ENSECAG00000015956	TMEM196	transmembrane protein 196								0.340273	0.0178038															-0.953625	0.0105624			0.730688	0.015316			0.722459	6.54497e-08
ENSECAG00000022772								0.355599	0.025922	0.266045	0.0178046													0.883843	0.00153534					0.513104	0.0220706
ENSECAG00000004973		Uncharacterized protein						-0.297802	0.00309218	-0.189237	0.017848													-1.08412	1.11742e-10					-0.924487	1.38268e-12
ENSECAG00000005666	ZBED6	zinc finger, BED-type containing 6								-0.189716	0.017848							-0.714707	0.0212567									-0.282438	0.0219435					-0.319205	0.000100949
ENSECAG00000008727	CLEC5A	C-type lectin domain family 5, member A				-0.46171	0.024517			-0.204942	0.0178752	-1.19387	0.000913106					-1.686	1.65711e-08					-0.656269	0.00482001					-0.558516	0.00035094			-0.31859	0.000749467
ENSECAG00000019817	SNRPF	small nuclear ribonucleoprotein polypeptide F								-0.190127	0.0178899																					-0.451331	0.00485929
ENSECAG00000016939	RPS24	ribosomal protein S24								-0.187909	0.0179066																					-0.455096	0.00374099
ENSECAG00000003332		Uncharacterized protein								0.191129	0.0179583							0.691128	0.0296312
ENSECAG00000018471	ARRB2	arrestin, beta 2								0.188138	0.0179597																			0.365625	0.0232303
ENSECAG00000022290	GCA	grancalcin, EF-hand calcium binding protein								-0.189723	0.0179837																					-0.494915	0.00132468
ENSECAG00000024793	PDGFRB	platelet-derived growth factor receptor, beta polypeptide								0.302811	0.0181193																	-0.418853	0.0339038			1.07742	3.79846e-07	-0.594294	6.97455e-06
ENSECAG00000014142	PRKCI	protein kinase C, iota								-0.19322	0.018294																			-0.347915	0.0385433
ENSECAG00000022025	SCML2	sex comb on midleg-like 2 (Drosophila)								-0.211457	0.0182987																			-0.417559	0.0175591
ENSECAG00000006469										-0.18851	0.0183605																			-0.340383	0.0389625
ENSECAG00000020331	ADAD2	adenosine deaminase domain containing 2						0.339072	0.0093989	0.242441	0.0183795																			0.523661	0.00864483
ENSECAG00000022649	SMAD1	mothers against decapentaplegic homolog 1								0.191742	0.0184569																	0.282701	0.0246594					0.350489	2.02828e-05
ENSECAG00000014273	ANO8	anoctamin 8								0.189172	0.0184672																					0.612741	1.81333e-05
ENSECAG00000026846	ATP6V0C	ATPase, H+ transporting, lysosomal 16kDa, V0 subunit c								0.187126	0.0184672																	0.261962	0.0375986	0.338336	0.0405483			0.189919	0.0411456
ENSECAG00000012618	CD151	CD151 molecule (Raph blood group)								0.196354	0.0184928																							0.292547	0.00102533
ENSECAG00000004845	CHEK2	checkpoint kinase 2								0.204177	0.0185991																			0.372319	0.0343531
ENSECAG00000012335	PLCB4	phospholipase C, beta 4						0.430766	0.000307743	0.319097	0.0186651	1.0549	0.0394645											0.994267	4.29505e-05					0.79827	0.00168859
ENSECAG00000011681	NDUFS5	NADH dehydrogenase (ubiquinone) Fe-S protein 5, 15kDa (NADH-coenzyme Q reductase)								-0.189238	0.018699																					-0.42208	0.0103035
ENSECAG00000009012	IER2	immediate early response 2								0.187293	0.0187788																							0.188188	0.04569
ENSECAG00000021542	DIRC2	disrupted in renal carcinoma 2								0.191198	0.0187886											0.397446	0.0366213							0.35485	0.0349646			0.312943	0.000177057
ENSECAG00000017271	ARHGAP5	Rho GTPase activating protein 5	PMID:21447827			-0.363499	0.033854	-0.285872	0.00611111	-0.188623	0.0188746							-0.744836	0.0155715					-0.508195	0.0181032					-0.385577	0.0147212
ENSECAG00000005624										0.208118	0.0190909																			0.36239	0.0459757
ENSECAG00000015699	VSTM1	V-set and transmembrane domain containing 1								-0.246629	0.0190914					-0.775201	5.15851e-05													-0.594968	0.002325	0.548104	0.00952351	-0.693024	5.61436e-12
ENSECAG00000008758	FAM101B	family with sequence similarity 101, member B						-0.252266	0.0339744	-0.200778	0.0190981																					-0.580014	0.000229847
ENSECAG00000009524	MCT4	monocarboxylate transporter								0.187087	0.0191954
ENSECAG00000012866	VPS37C	vacuolar protein sorting 37 homolog C (S. cerevisiae)								0.194504	0.0192497
ENSECAG00000007088	KBTBD8	kelch repeat and BTB (POZ) domain containing 8								-0.204958	0.0192816
ENSECAG00000011585	PLEKHO1	pleckstrin homology domain containing, family O member 1								0.186936	0.0192816																			0.339766	0.0406208			0.19382	0.0369282
ENSECAG00000015593	EGFL7	EGF-like-domain, multiple 7								0.25237	0.0192816																					0.663198	0.000921434
ENSECAG00000016821										0.298078	0.0192816					1.03876	0.000607563					1.41204	4.88844e-08					1.29688	3.6763e-13					1.28644	2.90592e-21
ENSECAG00000007807		Uncharacterized protein								0.204626	0.0192843
ENSECAG00000019495	C1orf141	chromosome 1 open reading frame 141								0.435667	0.0192861																							0.444801	0.015971
ENSECAG00000017765	MYO1B	myosin IB								-0.190337	0.019374																	-0.399882	0.00420402	-0.426116	0.00638492
ENSECAG00000005015	ARHGEF10L	Rho guanine nucleotide exchange factor (GEF) 10-like								0.192314	0.0199679																							0.297748	0.000560343
ENSECAG00000008637	HMGCS1	3-hydroxy-3-methylglutaryl-CoA synthase 1 (soluble)								-0.186542	0.0199679																			-0.423883	0.00541612
ENSECAG00000008154	PAQR5	progestin and adipoQ receptor family member V								0.293747	0.0199796																			0.660207	0.00825212
ENSECAG00000009822	SLC3A2	solute carrier family 3 (activators of dibasic and neutral amino acid transport), member 2								0.185508	0.0199885																							0.217721	0.0145051
ENSECAG00000019917	ADARB1	adenosine deaminase, RNA-specific, B1								-0.219145	0.0199885																			-0.395305	0.047016
ENSECAG00000012396	MPZL2	myelin protein zero-like 2								0.264501	0.0200484													-0.621389	0.0348416							0.513504	0.0393185
ENSECAG00000021913	PLOD3	procollagen-lysine, 2-oxoglutarate 5-dioxygenase 3								0.186779	0.0200484																							0.203014	0.0275092
ENSECAG00000020888	TAGAP	T-cell activation RhoGTPase activating protein						0.313507	0.00140923	0.1857	0.0200715	0.853686	0.0120209					0.747985	0.0126281					0.71783	0.000133895					0.425179	0.00541595
ENSECAG00000013227	SLC35E3	solute carrier family 35, member E3								-0.189331	0.0202591
ENSECAG00000001599										-0.185098	0.0202627																					-0.492717	0.00122294
ENSECAG00000021619	CCHCR1	coiled-coil alpha-helical rod protein 1								0.189408	0.0202627																					0.405364	0.0155092
ENSECAG00000006633	VWA7	von Willebrand factor A domain containing 7								-0.212154	0.0202668																					-0.424503	0.0323856
ENSECAG00000003966	GPC4	glypican 4								0.241764	0.0202752																					0.529827	0.0142066
ENSECAG00000010726	DDR2	discoidin domain receptor tyrosine kinase 2								0.227072	0.0202752																	-0.332585	0.0343163	0.49276	0.00826253
ENSECAG00000006253	ICOS	inducible T-cell co-stimulator								-0.186728	0.0202895
ENSECAG00000019324										0.282515	0.0202895
ENSECAG00000020621	ZNF618	zinc finger protein 618								0.187496	0.0202895
ENSECAG00000020431	SGK1	serum/glucocorticoid regulated kinase 1		0.407961	0.0184399			0.382894	3.23687e-05	0.185326	0.0203116	0.879214	0.00856765					0.866417	0.00207151					0.880529	8.46341e-07					0.776528	6.63111e-09			-0.456556	2.93504e-09
ENSECAG00000009024	ARL5C	ADP-ribosylation factor-like 5C								0.189803	0.0203576																			0.378081	0.0211721
ENSECAG00000010800	PPID	peptidylprolyl isomerase D	PMID:19828020							-0.186852	0.0203576																			-0.383776	0.015316
ENSECAG00000022760	SUN3	Sad1 and UNC84 domain containing 3		1.64647	1.6957e-07	0.891184	0.0257777	0.994139	3.05512e-06	0.440979	0.0203647	3.44411	2.75303e-10					2.54755	2.35432e-07					2.26335	7.98961e-14					1.62547	1.60018e-11			-0.688657	0.000171548
ENSECAG00000016862	SLC25A33	solute carrier family 25 (pyrimidine nucleotide carrier), member 33								-0.193085	0.0203649
ENSECAG00000000498	ARL10	ADP-ribosylation factor-like 10								0.209332	0.0204075																					0.545829	0.00143406
ENSECAG00000017137	CLN8	ceroid-lipofuscinosis, neuronal 8 (epilepsy, progressive with mental retardation)								0.195118	0.0204075																							0.2799	0.00186949
ENSECAG00000019745	GTF2IRD1	GTF2I repeat domain containing 1								0.23038	0.0204093																					0.453558	0.0301916
ENSECAG00000023086	FARSB	phenylalanyl-tRNA synthetase, beta subunit								-0.18711	0.0205631
ENSECAG00000021189		Uncharacterized protein								0.260677	0.0206085																			0.491272	0.0259879
ENSECAG00000022172	PLEKHQ1	Uncharacterized protein								0.184841	0.0206085
ENSECAG00000016328	ADAMTS2	ADAM metallopeptidase with thrombospondin type 1 motif, 2						0.447204	0.00313407	0.291329	0.0206216													0.961362	0.00256155					0.815928	0.000511079
ENSECAG00000001747		Uncharacterized protein								-0.401562	0.0209966																					-1.17741	0.000732147
ENSECAG00000013291	PER1	period circadian clock 1						0.368815	8.19522e-05	0.185342	0.0210225	1.04425	0.000709406											1.02072	4.79408e-09			-0.286134	0.0195192	0.550915	0.00012073			-0.213842	0.018858
ENSECAG00000020193	TGFBI	transforming growth factor, beta-induced, 68kDa		-0.427892	0.0130896			-0.628894	5.07651e-14	0.184441	0.0210556	-1.3577	2.39976e-06					-0.859365	0.00226386					-1.27088	1.14405e-14			-0.267015	0.033135	0.516619	0.000355403
ENSECAG00000024567	FMN1	formin 1								0.192281	0.0210667
ENSECAG00000001989	SESN2	sestrin 2								0.187172	0.0211154
ENSECAG00000022325	APEX1	APEX nuclease (multifunctional DNA repair enzyme) 1								-0.185014	0.0211154																			-0.367479	0.0216016
ENSECAG00000006177	TIE1	tyrosine kinase with immunoglobulin-like and EGF-like domains 1								0.274054	0.0211965
ENSECAG00000011008	MCOLN2	mucolipin 2								0.185987	0.0212552
ENSECAG00000016576	FAM132A	family with sequence similarity 132, member A								0.251353	0.021342																			0.553139	0.00827352
ENSECAG00000008594		Uncharacterized protein								0.184437	0.0215597													0.590082	0.00342956			-0.385414	0.000389576	0.399393	0.010733
ENSECAG00000019912	KIF19	kinesin family member 19								0.321417	0.0216424					-0.697555	0.00586036									0.792233	0.00286065			0.562281	0.0425412	0.706225	0.00580853
ENSECAG00000023806		Uncharacterized protein								-0.315072	0.0216461
ENSECAG00000021914	PDE1C	phosphodiesterase 1C, calmodulin-dependent 70kDa								-0.289429	0.0216904															-0.967516	0.00630235					-0.643424	0.0211624
ENSECAG00000006013	CENPV	centromere protein V								-0.188037	0.0218377
ENSECAG00000010815		Uncharacterized protein								0.206267	0.0218456																					0.552383	0.0010789
ENSECAG00000020162	PRR5L	proline rich 5 like								0.189186	0.021916
ENSECAG00000023006		Uncharacterized protein								0.24713	0.021916																	0.322397	0.0354361					0.340764	0.0100623
ENSECAG00000000543	CYBRD1	cytochrome b reductase 1								0.219369	0.0219174			0.948282	0.0147549											0.560452	0.033908
ENSECAG00000021658	NME2	nucleoside diphosphate kinase B								-0.183681	0.0219674
ENSECAG00000022973	HTR7	5-hydroxytryptamine (serotonin) receptor 7, adenylate cyclase-coupled								0.187892	0.0221828															-0.523515	0.0221498	0.27617	0.0351688					0.477477	8.51857e-10
ENSECAG00000011135	GPATCH4	G patch domain containing 4								-0.188274	0.0223208																			-0.420458	0.00724759
ENSECAG00000010820	TIMM13	translocase of inner mitochondrial membrane 13 homolog (yeast)	PMID:21447827							-0.186085	0.0223965																					-0.405181	0.0164434
ENSECAG00000020313	SLC16A10	solute carrier family 16, member 10 (aromatic amino acid transporter)						-0.485099	0.00122779	0.255511	0.0223965					-0.958314	2.25356e-05			1.4897	5.87066e-06			-0.693401	0.0178702			-0.793143	4.52897e-07
ENSECAG00000016700	VAT1	vesicle amine transport protein 1 homolog (T. californica)						0.235553	0.0387133	0.188124	0.0225325																					0.467363	0.00329367
ENSECAG00000022874	SCG5	secretogranin V (7B2 protein)						-0.367728	0.0137897	-0.278752	0.0225325					-0.709662	0.01152					-0.807764	0.00219848					-0.488974	0.00973365					-0.336151	0.0294229
ENSECAG00000016938	SCIMP	SLP adaptor and CSK interacting membrane protein								-0.192805	0.022584																			-0.490676	0.00137897
ENSECAG00000027500				-0.946882	4.9871e-08	-0.583373	0.000802602			0.224812	0.0225893			-2.09249	3.32805e-10			-1.07335	0.00139203													0.449707	0.0275478
ENSECAG00000002088	ATP5J2	ATP synthase, H+ transporting, mitochondrial Fo complex, subunit F2								-0.186255	0.0226709																					-0.41253	0.0139835
ENSECAG00000009817	HPN	hepsin								0.286494	0.0229404																							0.376103	0.0253047
ENSECAG00000017933	FCHSD1	FCH and double SH3 domains 1								0.184066	0.0229404																			0.340097	0.0419059
ENSECAG00000017541	GIGYF1	GRB10 interacting GYF protein 1								0.183341	0.0229476																					0.518494	0.000516137
ENSECAG00000001996	CDC42EP4	CDC42 effector protein (Rho GTPase binding) 4								0.189392	0.0230276																							0.473248	2.99405e-09
ENSECAG00000016824	NRP2	neuropilin 2								0.18266	0.0231564					0.387423	0.0456153					0.418471	0.0201387					0.332815	0.00338617					0.244492	0.00474408
ENSECAG00000022068	RCN1	reticulocalbin 1, EF-hand calcium binding domain								0.292761	0.023272					0.801638	0.000167624					0.555553	0.0417688					0.436274	0.0131476					0.438944	0.00334164
ENSECAG00000021134	AQP3	aquaporin 3 (Gill blood group)								0.186915	0.0234566																			0.435148	0.00559255
ENSECAG00000014928	RPS13	ribosomal protein S13								-0.181798	0.0236151																					-0.405994	0.0134711
ENSECAG00000020739	SLC39A1	solute carrier family 39 (zinc transporter), member 1								0.182467	0.0236151																							0.355321	8.09467e-06
ENSECAG00000010506	PLEKHH3	pleckstrin homology domain containing, family H (with MyTH4 domain) member 3								0.207243	0.0236188
ENSECAG00000018299	FKBP3	FK506 binding protein 3, 25kDa								-0.183163	0.0236188
ENSECAG00000019298	FER1L6	fer-1-like 6 (C. elegans)				-0.885253	6.28401e-05	-0.436032	0.00698463	-0.297656	0.0236188					-1.88053	4.37516e-24					-1.88836	7.23811e-22					-1.62921	3.47141e-34					-1.47939	8.41038e-43
ENSECAG00000023092	FOSL1	FOS-like antigen 1								0.209133	0.0236188																							0.220429	0.0444535
ENSECAG00000013382	SLC25A34	solute carrier family 25, member 34								0.215975	0.0236574																			0.467231	0.0111226
ENSECAG00000016336	CDC25A	cell division cycle 25A								0.195662	0.0237465																							0.207154	0.0444215
ENSECAG00000002823	LIN7A	lin-7 homolog A (C. elegans)								-0.240064	0.0237811																					-0.537248	0.0102918
ENSECAG00000023991	CTNNA1	catenin (cadherin-associated protein), alpha 1, 102kDa								0.182453	0.0237889																							0.276263	0.00103741
ENSECAG00000008354	PM20D1	peptidase M20 domain containing 1								-0.207912	0.024014
ENSECAG00000012222		Uncharacterized protein						-0.308868	0.00203165	0.182103	0.0240711															-0.611019	0.00239087			0.433048	0.00463975
ENSECAG00000009562	ZC3H12A	zinc finger CCCH-type containing 12A								0.181509	0.0241706
ENSECAG00000022543	MANEAL	mannosidase, endo-alpha-like								-0.262016	0.0241706													-0.700139	0.0468381					-0.520775	0.0103925
ENSECAG00000008918										-0.184098	0.0242422																			-0.448262	0.00303809
ENSECAG00000020975	DSE	dermatan sulfate epimerase						-0.241198	0.0290166	-0.181504	0.0242537
ENSECAG00000019115	IL13RA1	interleukin 13 receptor, alpha 1								0.181917	0.0242751																	-0.27624	0.0265673					0.233359	0.00786777
ENSECAG00000010303	FAM96A	MIP18 family protein FAM96A								0.193089	0.0242992
ENSECAG00000004450	ZBTB5	zinc finger and BTB domain containing 5								-0.189982	0.0244496																			-0.506822	0.000846188
ENSECAG00000007026	SOX15	SRY (sex determining region Y)-box 15								0.287301	0.0244496																			0.588635	0.0136184
ENSECAG00000012264	TMCC2	transmembrane and coiled-coil domain family 2								0.213544	0.0244496																					0.600354	0.000411133
ENSECAG00000020494	B3GALT2	UDP-Gal:betaGlcNAc beta 1,3-galactosyltransferase, polypeptide 2								-0.1995	0.0244579
ENSECAG00000025259	eca-mir-146a	eca-mir-146a								0.229088	0.0244915
ENSECAG00000010661		Uncharacterized protein								-0.191446	0.0245799
ENSECAG00000010993	C15orf41	chromosome 15 open reading frame 41								-0.197406	0.0245799																			-0.454443	0.00547197
ENSECAG00000011072	NLE1	notchless homolog 1 (Drosophila)								-0.185996	0.0245799
ENSECAG00000016570	PROC	protein C (inactivator of coagulation factors Va and VIIIa)								0.292658	0.0245799													0.737111	0.0386513					0.788786	0.00041013
ENSECAG00000021841	SH3BP2	SH3-domain binding protein 2								0.181821	0.0245799							0.694868	0.0259424
ENSECAG00000018025	SIGLEC15	sialic acid binding Ig-like lectin 15		0.9244	1.11886e-05			0.651432	4.52365e-05	0.411166	0.0246465	1.19598	0.0146908											1.1366	0.000529822			0.515994	0.0451801	0.963925	0.0017744
ENSECAG00000010332	RRP15	ribosomal RNA processing 15 homolog (S. cerevisiae)								-0.18613	0.0249616																			-0.358803	0.0308825
ENSECAG00000000008	RPLP2	60S acidic ribosomal protein P2								-0.180336	0.0250817																					-0.437069	0.00608354
ENSECAG00000014216	ATP6AP1	ATPase, H+ transporting, lysosomal accessory protein 1								0.180211	0.0252529
ENSECAG00000003259										0.184061	0.025382																					0.525493	0.000554744
ENSECAG00000023610		Uncharacterized protein								0.292765	0.025382																					0.618827	0.011612
ENSECAG00000005903										-0.18638	0.0254384
ENSECAG00000009296	DCHS1	dachsous 1 (Drosophila)								0.198868	0.0254589																					0.417581	0.0234992
ENSECAG00000014030	CNGB1	cyclic nucleotide gated channel beta 1								0.194783	0.0255502																					0.490115	0.00336469
ENSECAG00000019472	FBXO10	F-box protein 10								-0.19003	0.025577																			-0.401378	0.0152945			-0.207675	0.0351545
ENSECAG00000014373	SNRPD1	small nuclear ribonucleoprotein D1 polypeptide 16kDa								-0.181905	0.0256224																					-0.41262	0.0129737
ENSECAG00000023672	ARL5A	ADP-ribosylation factor-like 5A								-0.183433	0.0256311																			-0.392631	0.0137384
ENSECAG00000023791	SLC16A11	solute carrier family 16, member 11 (monocarboxylic acid transporter 11)								-0.212333	0.0257457																			-0.602883	0.000165447
ENSECAG00000023266	OSBPL10	oxysterol binding protein-like 10								-0.18328	0.0258488													-0.536262	0.0115086					-0.527373	0.000271439
ENSECAG00000003532		Uncharacterized protein								0.182117	0.0259771																							0.210894	0.0215284
ENSECAG00000005241	THBD	thrombomodulin				-0.720018	0.000111995	-0.545609	4.30856e-06	0.182376	0.0261772							-1.39736	6.93259e-06					-1.3153	5.71812e-11	-0.665237	0.0389835							0.286155	0.000771973
ENSECAG00000019570	GRAMD4	GRAM domain containing 4								0.18322	0.0262056
ENSECAG00000013051	SYNJ2BP	synaptojanin 2 binding protein								-0.181938	0.0262791
ENSECAG00000008973	TMEM25	transmembrane protein 25						0.316371	0.0135171	0.238284	0.0264045															0.717736	0.00269961			0.530352	0.00714439
ENSECAG00000024971										0.218479	0.026557																			0.476939	0.0112605
ENSECAG00000022623	SNX9	sorting nexin 9						-0.288744	0.00464857	-0.179437	0.0266336																			-0.422007	0.0056069
ENSECAG00000006917	P4HA3	prolyl 4-hydroxylase, alpha polypeptide III						0.380421	0.00182543	0.254394	0.0266373													0.623171	0.0185759	0.620273	0.0152791			0.715854	0.000684805			-0.317027	0.0208444
ENSECAG00000022004	SYT15	synaptotagmin XV								0.438903	0.0267261					1.30308	0.000231343											0.659197	0.0442228					0.564903	0.0379131
ENSECAG00000026597	SNORD58	Small nucleolar RNA SNORD58								-0.233563	0.0267471																	-0.43637	0.0144639					-0.503772	6.54646e-06
ENSECAG00000017527	NDUFAF2	NADH dehydrogenase (ubiquinone) complex I, assembly factor 2								-0.19771	0.0268747
ENSECAG00000019995	KIAA1841	KIAA1841								-0.196261	0.0269934													-0.487764	0.0416688					-0.433192	0.0104186
ENSECAG00000012655	CYSTM1	cysteine-rich transmembrane module containing 1								0.179911	0.0271375																			0.455431	0.00249846
ENSECAG00000017974	LRRC43	leucine rich repeat containing 43								-0.24265	0.0271375											1.02174	0.0234432							-0.615855	0.00155363
ENSECAG00000013040	MANEA	mannosidase, endo-alpha								-0.180073	0.0271395
ENSECAG00000021393	RRAS2	related RAS viral (r-ras) oncogene homolog 2								-0.18094	0.0271668
ENSECAG00000023017		Uncharacterized protein								0.281236	0.0273108							0.917857	0.0333901
ENSECAG00000020360	TMEM260	transmembrane protein 260								-0.181774	0.0273262
ENSECAG00000016589	RFX1	regulatory factor X, 1 (influences HLA class II expression)								0.180511	0.0273457
ENSECAG00000018779	KIAA1549L	KIAA1549-like								0.326383	0.0273737																			0.888792	7.80559e-05
ENSECAG00000021103	CEP72	centrosomal protein 72kDa								0.178482	0.0274129
ENSECAG00000020987	LCA5	Leber congenital amaurosis 5								-0.18664	0.0274727
ENSECAG00000026945	HES1	hairy and enhancer of split 1, (Drosophila)								0.265413	0.0275803	1.06715	0.0169014																	0.805093	2.33868e-05
ENSECAG00000008642	PRKD3	protein kinase D3								-0.17871	0.0276233
ENSECAG00000020716	MYH9	myosin, heavy chain 9, non-muscle								0.177625	0.0276233							-0.654909	0.0400833													0.424324	0.00752449
ENSECAG00000021177	CDK2	cyclin-dependent kinase 2								0.187037	0.0276233
ENSECAG00000019980	PGAP1	post-GPI attachment to proteins 1								-0.185256	0.0279245																							-0.214837	0.023154
ENSECAG00000001031	HPDL	4-hydroxyphenylpyruvate dioxygenase-like								-0.242959	0.0282027																			-0.671634	0.000243092
ENSECAG00000016287	GORASP1	golgi reassembly stacking protein 1, 65kDa								0.181515	0.0282194
ENSECAG00000017001	WDR36	WD repeat domain 36	PMID:19828020							-0.179974	0.0282194
ENSECAG00000013039	SPTBN5	spectrin, beta, non-erythrocytic 5								0.227673	0.0285752
ENSECAG00000003766	GADD45GIP1	growth arrest and DNA-damage-inducible, gamma interacting protein 1								-0.18188	0.0286266
ENSECAG00000019557										0.177852	0.0286406
ENSECAG00000005760	ADAM17	ADAM metallopeptidase domain 17								0.177733	0.0287323																			0.374518	0.0191943
ENSECAG00000011257	MXD1	MAX dimerization protein 1		0.442373	0.00803623			0.225769	0.0494169	0.177773	0.0287323	1.34282	1.92515e-06			-0.530082	0.00130801							0.800227	1.29554e-05			-0.476458	3.60899e-06	0.391046	0.0129456
ENSECAG00000008187	PLK4	polo-like kinase 4								0.1866	0.0290917
ENSECAG00000016839	FUT7	fucosyltransferase 7 (alpha (1,3) fucosyltransferase)						0.432081	0.00369981	0.316588	0.0290917															0.919607	0.000304903					0.698194	0.00780989
ENSECAG00000015005	GSDMD	gasdermin D								0.176692	0.0291597
ENSECAG00000021188	CEP250	centrosomal protein 250kDa								0.178112	0.0291597																					0.388424	0.0203044
ENSECAG00000016758	RPL39	ribosomal protein L39								-0.17678	0.0294457																					-0.54165	0.000271736
ENSECAG00000012280	RASSF1	Ras association (RalGDS/AF-6) domain family member 1	PMID:19828020							0.177819	0.0295676
ENSECAG00000025676	SNORD18	Small nucleolar RNA SNORD18								-0.235349	0.0296121													0.612537	0.0453599									-0.455079	8.2873e-05
ENSECAG00000003959		Uncharacterized protein						-0.287401	0.0342033	-0.209468	0.0296565
ENSECAG00000013937	TFEC	transcription factor EC								0.179078	0.0297207																							0.248516	0.00448337
ENSECAG00000025690	SNORD16	Small nucleolar RNA SNORD16								-0.258291	0.0297207																	-0.721251	0.000398535					-0.414199	0.00220248
ENSECAG00000019793	SETBP1	SET binding protein 1								-0.180795	0.0298707																			-0.348468	0.0377139
ENSECAG00000004409		Uncharacterized protein								-0.352345	0.0301381
ENSECAG00000007602	LTV1	LTV1 homolog (S. cerevisiae)								-0.179554	0.0301381
ENSECAG00000009015	CCDC61	coiled-coil domain containing 61								0.183007	0.0301381													0.48126	0.0358017							0.386233	0.0278307
ENSECAG00000010611	RNF217	ring finger protein 217								0.180002	0.0301381																							0.274717	0.00147078
ENSECAG00000021244	KIF27	kinesin family member 27								0.207273	0.0301381											0.548554	0.00348038											0.225088	0.0369248
ENSECAG00000021606	WDR81	WD repeat domain 81								0.178244	0.0301381
ENSECAG00000022594	SCEL	sciellin								0.223475	0.030221
ENSECAG00000003996	CTLA4	cytotoxic T-lymphocyte-associated protein 4								-0.186877	0.030294																	-0.312787	0.0201381					-0.433109	2.60214e-07
ENSECAG00000004240	SLC2A9	solute carrier family 2 (facilitated glucose transporter), member 9								0.179497	0.030294
ENSECAG00000018279	TRIM3	tripartite motif containing 3								0.183908	0.030294
ENSECAG00000019509	IGF2R	insulin-like growth factor 2 receptor								0.175783	0.030294
ENSECAG00000006938		Uncharacterized protein								0.199366	0.0304071
ENSECAG00000011425	HEMGN	hemogen								0.269677	0.0304586											-0.697136	0.0219573					-0.470927	0.0264763	0.834931	0.000525928
ENSECAG00000015807	SLC11A1	natural resistance-associated macrophage protein 1								0.188728	0.0304748															0.49643	0.0326648
ENSECAG00000020150	EVA1B	eva-1 homolog B (C. elegans)								0.211139	0.0304927
ENSECAG00000007504		Uncharacterized protein								-0.200517	0.0304933
ENSECAG00000015401	GAA	glucosidase, alpha; acid								0.181678	0.0304933															0.500884	0.0253665
ENSECAG00000013492	GGA1	golgi-associated, gamma adaptin ear containing, ARF binding protein 1								0.176819	0.0305459
ENSECAG00000007934	KIAA1958	KIAA1958						-0.300133	0.023877	-0.217862	0.0305684
ENSECAG00000024076	PRMT1	protein arginine methyltransferase 1								-0.175959	0.0305818
ENSECAG00000002540		Uncharacterized protein								-0.179812	0.0307303	-0.760368	0.0483696	0.937164	0.00446794			-0.807647	0.00604911					-0.869808	9.22379e-07	0.680883	0.000395251			-0.95278	4.75145e-13	0.519603	0.000709715
ENSECAG00000016565	EEFSEC	eukaryotic elongation factor, selenocysteine-tRNA-specific								-0.181632	0.0307504
ENSECAG00000016293	NANOS3	nanos homolog 3 (Drosophila)								0.267475	0.0307616
ENSECAG00000027670		tRNA-Ala				0.725806	0.0263008			0.326863	0.0308541																			0.608063	0.0395071
ENSECAG00000023813		Uncharacterized protein								0.17866	0.0310325																	0.355448	0.00218537					0.24708	0.0052432
ENSECAG00000010535	AK7	adenylate kinase 7								-0.26804	0.031166																			-0.643561	0.00634416
ENSECAG00000021404		Uncharacterized protein								0.213006	0.0312008													0.728351	0.00362325					0.45981	0.0178909
ENSECAG00000007129	LRP6	low density lipoprotein receptor-related protein 6								0.187768	0.0312694
ENSECAG00000011750	ROPN1L	rhophilin associated tail protein 1-like						0.380085	0.0246755	0.257057	0.0312725					-0.686959	0.0179458							1.06525	0.000127688					0.625711	0.00263756
ENSECAG00000017239	IL23R	interleukin 23 receptor								-0.183421	0.0312725																							-0.241921	0.0087495
ENSECAG00000023263	RNF13	ring finger protein 13								0.175295	0.0312745																			0.427815	0.00504488
ENSECAG00000024700	NOLC1	nucleolar and coiled-body phosphoprotein 1								-0.17554	0.0312745																			-0.344288	0.0353555
ENSECAG00000015817	ATP6V0D1	ATPase, H+ transporting, lysosomal 38kDa, V0 subunit d1								0.175549	0.0313119
ENSECAG00000017769	PHB	prohibitin								-0.176239	0.0313387																			-0.33436	0.0441955
ENSECAG00000007222	RNF130	ring finger protein 130								0.175257	0.031419																							0.269589	0.0014112
ENSECAG00000016158	ULK1	unc-51-like kinase 1 (C. elegans)								0.177434	0.0314322													0.485272	0.0291768					0.398348	0.0121956
ENSECAG00000016932	TRIM26	tripartite motif containing 26								0.175709	0.0314488																							0.211998	0.0191286
ENSECAG00000021201	BMP2	bone morphogenetic protein 2								-0.228622	0.0316135
ENSECAG00000002606	ZNF518B	zinc finger protein 518B								-0.183922	0.0316505
ENSECAG00000011666	ZFP37	ZFP37 zinc finger protein								-0.222321	0.0318379
ENSECAG00000010989	SH3YL1	SH3 domain containing, Ysc84-like 1 (S. cerevisiae)								0.259165	0.0319064
ENSECAG00000018063	D2HGDH	D-2-hydroxyglutarate dehydrogenase								0.180447	0.0319064																					0.387933	0.0258945
ENSECAG00000007231	ETNK1	ethanolamine kinase 1								-0.177254	0.0319486
ENSECAG00000014232	NR4A2	nuclear receptor subfamily 4, group A, member 2								-0.177258	0.0320065																			-0.400526	0.011076
ENSECAG00000017386	ITGA1	integrin, alpha 1								-0.176568	0.0320065
ENSECAG00000014947	OPN3	opsin 3								0.202336	0.0320263
ENSECAG00000007415	OSBPL5	oxysterol binding protein-like 5								0.180511	0.0321614
ENSECAG00000000010	LRRC58	leucine rich repeat containing 58								-0.182838	0.0321677
ENSECAG00000019023	ACOT9	acyl-CoA thioesterase 9								0.175355	0.0321677																			0.402926	0.0101258
ENSECAG00000016782	MYO1F	myosin IF								0.174322	0.0324196																			0.372675	0.0196853
ENSECAG00000019540		Uncharacterized protein								0.180909	0.0324196																	0.338138	0.00390562
ENSECAG00000022323	PSMC3IP	PSMC3 interacting protein								0.182124	0.0324196
ENSECAG00000014015	APBB1	amyloid beta (A4) precursor protein-binding, family B, member 1 (Fe65)								-0.203275	0.0324852
ENSECAG00000018113	LYZ	lysozyme		0.393318	0.02679			0.258766	0.0152319	-0.186305	0.0324962					0.422515	0.0203019																	-0.564288	9.98968e-12
ENSECAG00000025440	SNORA43	Small nucleolar RNA SNORA43								-0.242257	0.0324982																							-0.434933	0.000319226
ENSECAG00000021780	S100PBP	S100P binding protein								-0.174932	0.0326022
ENSECAG00000026930	SEC61B	Sec61 beta subunit								-0.175221	0.0326022																					-0.42303	0.00952351
ENSECAG00000015794	ANXA1	Annexin A1								0.173783	0.0326192							0.720324	0.0177969											0.50257	0.000531168
ENSECAG00000025022	RPL22	ribosomal protein L22								-0.174155	0.0326336																					-0.407222	0.0131993
ENSECAG00000007309										0.199827	0.0326668
ENSECAG00000021224	PLCB1	phospholipase C, beta 1 (phosphoinositide-specific)								0.358125	0.0327035																							0.469229	0.0115528
ENSECAG00000021948	NDUFC1	NADH dehydrogenase (ubiquinone) 1, subcomplex unknown, 1, 6kDa	PMID:19828020							-0.182529	0.0327035
ENSECAG00000014490	ZDHHC2	zinc finger, DHHC-type containing 2								-0.187316	0.0328842
ENSECAG00000021015	ATP8B1	ATPase, aminophospholipid transporter, class I, type 8B, member 1				-0.716164	0.000527545	-0.691838	1.31946e-05	-0.193578	0.0328935							-1.83995	4.85267e-07							-1.34799	6.73784e-05					-0.623012	0.000149576	0.228956	0.0195785
ENSECAG00000003090		Uncharacterized protein								0.188192	0.0329186																					0.436708	0.0121982
ENSECAG00000009247		Uncharacterized protein						0.24157	0.0290707	0.174589	0.0329186													0.512553	0.0167691
ENSECAG00000016878	CCDC63	coiled-coil domain containing 63								-0.266885	0.0329186																			-0.653078	0.00116189
ENSECAG00000018478	MKI67IP	MKI67 (FHA domain) interacting nucleolar phosphoprotein								-0.175199	0.0329186
ENSECAG00000018511	SORBS1	sorbin and SH3 domain containing 1								-0.20316	0.0329186
ENSECAG00000024128	CNTNAP1	contactin associated protein 1								0.188694	0.0329216																	-0.296124	0.031539
ENSECAG00000013239	ZBTB43	zinc finger and BTB domain containing 43								0.177732	0.0329679																			0.552529	0.000145983
ENSECAG00000024179	EBNA1BP2	EBNA1 binding protein 2								-0.175837	0.0329794
ENSECAG00000012399	SUB1	SUB1 homolog (S. cerevisiae)								-0.173694	0.0330076																					-0.374466	0.0284013
ENSECAG00000001440	LSM7	LSM7 homolog, U6 small nuclear RNA associated (S. cerevisiae)								-0.182085	0.0330397
ENSECAG00000013813	PSMG4	proteasome (prosome, macropain) assembly chaperone 4								-0.17834	0.0331001																					-0.366571	0.0407356
ENSECAG00000003179	ZNF239	zinc finger protein 239								-0.185225	0.0331758
ENSECAG00000008993	HIP1R	huntingtin interacting protein 1 related								0.173223	0.0332078																			0.339724	0.0392834	0.411728	0.0106946	-0.231782	0.0084295
ENSECAG00000025218	SNORD88	Small nucleolar RNA SNORD88								0.285713	0.0332881															1.01812	0.0196536
ENSECAG00000007742	SLC5A6	solute carrier family 5 (sodium-dependent vitamin transporter), member 6								-0.177762	0.0333504
ENSECAG00000007848	ITGA9	integrin, alpha 9								0.191388	0.0333968																	-0.370625	0.00522589
ENSECAG00000009189	XRCC3	X-ray repair complementing defective repair in Chinese hamster cells 3						0.239892	0.0453163	0.181565	0.0333968													0.48192	0.041999							0.366734	0.0437133
ENSECAG00000016317	CHIC1	cysteine-rich hydrophobic domain 1								-0.212248	0.0333968
ENSECAG00000010254	IFFO1	intermediate filament family orphan 1								0.175872	0.0334082
ENSECAG00000016408	CABP4	calcium binding protein 4								-0.21397	0.0334082																			-0.584507	0.000468978
ENSECAG00000012691										0.222248	0.0338321																							0.366509	0.00291438
ENSECAG00000012229	BIRC3	baculoviral IAP repeat containing 3								0.172497	0.0338871																							0.257227	0.00247879
ENSECAG00000002472	NHSL2	NHS-like 2								0.196773	0.0339155																			0.677723	2.1278e-05
ENSECAG00000005768	SEPT11	septin 11								-0.174661	0.0342035													-0.492601	0.0245853					-0.405811	0.00926551
ENSECAG00000003447		Uncharacterized protein								0.256154	0.0342895									-1.16694	0.0174385					-0.689826	0.0169804							0.43541	0.000513748
ENSECAG00000009882	PBDC1	polysaccharide biosynthesis domain containing 1								-0.175989	0.0342895
ENSECAG00000010616	DBN1	drebrin 1								0.181908	0.0342895																			0.382381	0.0239792
ENSECAG00000014669	POLR1E	polymerase (RNA) I polypeptide E, 53kDa								-0.1786	0.0343314																			-0.355288	0.03329
ENSECAG00000010084	DNAJC10	DnaJ (Hsp40) homolog, subfamily C, member 10								-0.174379	0.0343508
ENSECAG00000011746	PLK3	polo-like kinase 3								0.172676	0.0344828	0.795149	0.0272466											0.641284	0.00105515					0.522649	0.000289063
ENSECAG00000024082	ITGAX	integrin, alpha X (complement component 3 receptor 4 subunit)								0.172409	0.0345365
ENSECAG00000010163	APOA2	apolipoprotein A-II								0.394747	0.0346488																			1.32812	5.26746e-05			-0.668963	0.000379771
ENSECAG00000019195	MGST2	microsomal glutathione S-transferase 2								0.220417	0.0346667
ENSECAG00000026964	TCHH	trichohyalin								0.210177	0.0347645
ENSECAG00000024008	SCAI	suppressor of cancer cell invasion								-0.209724	0.0348282																							-0.291017	0.00493769
ENSECAG00000020152	RPSA	40S ribosomal protein SA								-0.173866	0.034836
ENSECAG00000020325	C1QC	complement component 1, q subcomponent, C chain		-0.461668	0.0282206			-0.811044	1.77181e-16	0.427003	0.0349713					-0.824629	1.60466e-06	1.85992	0.00407456					-0.885222	3.50634e-05	-1.3536	8.5004e-12			1.29046	0.000971776
ENSECAG00000008567	ILF2	interleukin enhancer binding factor 2								-0.172739	0.035078
ENSECAG00000021443	HEATR1	HEAT repeat containing 1								-0.172703	0.0352292																			-0.336669	0.0417934
ENSECAG00000021641	SNX21	sorting nexin family member 21								0.217708	0.0352486
ENSECAG00000019474		Uncharacterized protein						0.248353	0.0221138	0.171957	0.0354238													0.512513	0.0161089					0.373101	0.019406
ENSECAG00000019065	ABCG1	ATP-binding cassette, sub-family G (WHITE), member 1								0.176965	0.0355414	1.34553	3.23847e-06					0.734298	0.0196981			-0.444597	0.0165872	1.00977	2.21056e-08			-0.39606	0.000446061	0.616372	1.67658e-05			-0.316971	0.000204807
ENSECAG00000010123	USP44	ubiquitin specific peptidase 44								-0.185219	0.0355894
ENSECAG00000015424	LIG1	ligase I, DNA, ATP-dependent								0.173238	0.0355894
ENSECAG00000026829		Uncharacterized protein								-0.176361	0.0355894
ENSECAG00000004005	MESDC1	mesoderm development candidate 1								0.171623	0.0356376																							0.339171	2.19349e-05
ENSECAG00000019527	SELPLG	P-selectin glycoprotein ligand 1								0.173906	0.0356376
ENSECAG00000024636	CRISPLD2	cysteine-rich secretory protein LCCL domain containing 2	PMID:21447827	0.3998	0.0461573			0.293624	0.0100299	0.18856	0.0356764	1.45101	6.56143e-07			-0.683939	6.10535e-05	0.720349	0.0279624			-0.61164	0.000178618	0.976445	1.81912e-07	0.778258	0.000196265	-0.873831	7.80712e-18			1.09711	6.02129e-14	-0.489244	8.25125e-09
ENSECAG00000009062	PCP4L1	Purkinje cell protein 4 like 1								0.400701	0.0358261																					1.00727	0.00603138
ENSECAG00000014197		Uncharacterized protein								0.180358	0.0358261																							0.24779	0.00778391
ENSECAG00000021910	SMIM5	small integral membrane protein 5								0.38065	0.0360644																			0.814473	0.0194971
ENSECAG00000024557		Uncharacterized protein								0.262654	0.0361566																			0.570619	0.0147212
ENSECAG00000021912	C5orf34	chromosome 5 open reading frame 34								0.213539	0.0362517
ENSECAG00000024180	BTF3L4	basic transcription factor 3-like 4								-0.175066	0.0362517
ENSECAG00000002387	TLR1	toll-like receptor 1								0.18376	0.0362814																			0.47875	0.00226765
ENSECAG00000025574	eca-mir-21	eca-mir-21								0.194435	0.0362992																							0.288762	0.00334164
ENSECAG00000012233	DTYMK	deoxythymidylate kinase (thymidylate kinase)								0.181754	0.036324
ENSECAG00000008424	MSANTD1	Myb/SANT-like DNA-binding domain containing 1		-0.565446	0.0467226			-0.413726	0.0332142	0.406195	0.0363477																	-0.544063	0.0148004
ENSECAG00000003495	MFHAS1	malignant fibrous histiocytoma amplified sequence 1								-0.175093	0.0366396																			-0.351509	0.0359301
ENSECAG00000018773	RPS27A	ribosomal protein S27a								-0.171163	0.0366464																					-0.38336	0.0231519
ENSECAG00000007201										-0.171458	0.0366649																					-0.438515	0.00605893
ENSECAG00000010783	LST1	leukocyte specific transcript 1								0.183568	0.0366649																			0.524679	0.000840267
ENSECAG00000020582	RBKS	ribokinase						0.388507	0.00106443	0.197707	0.0366649	1.1731	0.00096091					0.853209	0.0193526					0.873352	6.95966e-05					0.677797	1.29189e-05
ENSECAG00000001822	C19orf57	chromosome 19 open reading frame 57								0.206935	0.0366729																					0.549152	0.00510129
ENSECAG00000012539	RASGRP3	RAS guanyl releasing protein 3 (calcium and DAG-regulated)								-0.178137	0.0366729																			-0.535458	0.000303338
ENSECAG00000009485	GPT2	glutamic pyruvate transaminase (alanine aminotransferase) 2								0.200205	0.0367073	1.86767	3.66198e-11			-1.70019	9.6898e-28	1.10013	0.000197565			-1.15706	4.08646e-13	1.13971	1.10067e-09			-1.01632	1.03965e-18	0.711616	3.88647e-06	0.580369	0.00123123	-0.69137	1.42682e-13
ENSECAG00000012127	UVSSA	UV-stimulated scaffold protein A								0.174238	0.0367604																					0.387281	0.0231519
ENSECAG00000025152	SLC36A1	solute carrier family 36 (proton/amino acid symporter), member 1								0.178382	0.0368147																							0.210323	0.0277309
ENSECAG00000024369	NIP7	NIP7, nucleolar pre-rRNA processing protein								-0.175542	0.0368982																			-0.38093	0.0188127
ENSECAG00000006610										0.173883	0.0370637																							0.240982	0.00738895
ENSECAG00000015140	LIPG	lipase, endothelial						0.286149	0.00577428	0.173888	0.0371366					0.891285	3.9278e-10					0.850973	4.22589e-10					0.994852	4.88365e-27					0.359874	8.67736e-06
ENSECAG00000019367		Uncharacterized protein						0.283749	0.0419821	0.223267	0.0371439	1.0999	0.00822709											0.876038	0.000125075					0.522761	0.0099314	0.48686	0.0196847	-0.33982	0.00726865
ENSECAG00000021530	NUTF2	nuclear transport factor 2								-0.172247	0.0371883
ENSECAG00000027111						-0.499939	0.000437388	-0.319429	0.00131805	0.172696	0.0371883							-0.944376	0.000681665			-0.473872	0.00595583	-0.728047	0.000101053							0.463075	0.00312455
ENSECAG00000014652	PLEKHM2	pleckstrin homology domain containing, family M (with RUN domain) member 2								0.170965	0.0372129
ENSECAG00000008126	TP53	cellular tumor antigen p53								-0.170899	0.0372968																			-0.327817	0.0492215
ENSECAG00000009674	PRTN3	proteinase 3								0.476746	0.0372985															0.734335	0.000332123					1.09405	5.58196e-06
ENSECAG00000022901	PKMYT1	protein kinase, membrane associated tyrosine/threonine 1								0.171601	0.0373145
ENSECAG00000002462		Uncharacterized protein								-0.180444	0.0373652													-0.543119	0.0129535					-0.438199	0.00668066
ENSECAG00000022195										0.174817	0.0374351
ENSECAG00000001037		Uncharacterized protein								0.259935	0.0381381																			0.49538	0.0428976
ENSECAG00000009074	AUTS2	autism susceptibility candidate 2								-0.179712	0.0381663													-0.498056	0.0293393					-0.358992	0.0371834
ENSECAG00000008292	RBFA	ribosome binding factor A (putative)								-0.176333	0.0382187																			-0.363427	0.0288237
ENSECAG00000014604	PNPLA3	patatin-like phospholipase domain containing 3						-0.404529	0.00612418	-0.207086	0.0382187																							-0.529041	8.98472e-08
ENSECAG00000015810	PCBD2	pterin-4 alpha-carbinolamine dehydratase/dimerization cofactor of hepatocyte nuclear factor 1 alpha (TCF1) 2								-0.181664	0.0382187																			-0.366341	0.0331389
ENSECAG00000016348	DTD2	D-tyrosyl-tRNA deacylase 2 (putative)								-0.183454	0.0382187
ENSECAG00000022678	SLC26A4	solute carrier family 26, member 4								-0.247468	0.0382187																							-0.415956	0.000773775
ENSECAG00000023383	DEGS2	delta(4)-desaturase, sphingolipid 2								0.219129	0.0382187																							0.312464	0.0268416
ENSECAG00000009550	FLNA	filamin A, alpha								0.169455	0.0383194
ENSECAG00000014311	RPL23	ribosomal protein L23								-0.169864	0.0383194																					-0.436964	0.00612445
ENSECAG00000016228	CA2	carbonic anhydrase II		-0.769117	1.31409e-07			-0.367446	0.000419484	-0.189479	0.0383194			-1.05725	0.00164794	-0.607118	0.000256338									-0.945782	3.30838e-07	-0.301763	0.0243755			-0.5388	0.0013743
ENSECAG00000010517	PRRG1	proline rich Gla (G-carboxyglutamic acid) 1								0.371952	0.0385741
ENSECAG00000019555	SLC50A1	solute carrier family 50 (sugar transporter), member 1								0.179871	0.0385741																							0.226283	0.0202683
ENSECAG00000021785	MHCB3	MHC class I heavy chain								0.169961	0.0385741																							0.19462	0.0354168
ENSECAG00000025331	snoZ40	Small nucleolar RNA Z40								-0.236303	0.0385741																							-0.404955	0.00122041
ENSECAG00000020277	SLC4A11	solute carrier family 4, sodium borate transporter, member 11								0.228165	0.0386178															0.662567	0.0151063	-0.414457	0.0204403
ENSECAG00000006934	GDPD3	glycerophosphodiester phosphodiesterase domain containing 3						0.263699	0.0149654	0.174133	0.03863													0.536265	0.0124559					0.45052	0.00375988
ENSECAG00000023662	ADAM11	ADAM metallopeptidase domain 11								0.296394	0.03863																			0.628966	0.0135514	0.688174	0.0194331	-0.427958	0.0148093
ENSECAG00000013295	NUFIP1	nuclear fragile X mental retardation protein interacting protein 1								-0.173076	0.0387868
ENSECAG00000008173	HSD17B11	hydroxysteroid (17-beta) dehydrogenase 11								0.17136	0.0389722													0.479709	0.0293824					0.394719	0.0129296
ENSECAG00000016421	RETN	resistin						-0.402471	0.000329351	-0.199752	0.0392201					-0.572542	0.0362495	1.01528	0.00244403			-0.531111	0.0324357			-0.595558	0.00893231	-0.63953	5.33204e-06					-0.351446	0.00334506
ENSECAG00000000594										0.176135	0.0395612
ENSECAG00000006455	CYP51A1	cytochrome P450, family 51, subfamily A, polypeptide 1								-0.170079	0.0397149
ENSECAG00000000303	SLC2A1	solute carrier family 2, facilitated glucose transporter member 1	PMID:19828020							0.170398	0.0397308															0.622037	0.00183943	-0.365491	0.00118757
ENSECAG00000020385	CD63	CD63 molecule								0.169142	0.0397924																							0.248711	0.00391533
ENSECAG00000001442	RHEBL1	Ras homolog enriched in brain like 1								0.218989	0.0399866																			0.572878	0.00309792
ENSECAG00000022152	CACHD1	cache domain containing 1								0.211935	0.0400505																							0.29105	0.00637318
ENSECAG00000021887	TRIM62	tripartite motif containing 62								0.181054	0.0401378
ENSECAG00000015198	CPM	carboxypeptidase M								0.171003	0.0401765							-0.907686	0.00151443					-0.505437	0.0189689									0.27477	0.00128726
ENSECAG00000017944										0.24338	0.0402339																							0.321416	0.031017
ENSECAG00000022584	DOCK6	dedicator of cytokinesis 6								-0.210563	0.0402339																			-0.539161	0.00330211
ENSECAG00000006619	ZNF688	zinc finger protein 688								0.175146	0.0402849																			0.372861	0.0258949
ENSECAG00000023579	C12orf45	chromosome 12 open reading frame 45								-0.17922	0.0402849
ENSECAG00000003761	ZNF516	zinc finger protein 516								0.175266	0.0403075																							0.21377	0.0245775
ENSECAG00000014929		Uncharacterized protein								0.187183	0.0404509																					0.523421	0.00207413
ENSECAG00000018584	LAMA4	laminin, alpha 4								-0.208695	0.040577							-1.44537	3.07857e-05			1.89748	5.13003e-39					1.85822	7.1872e-32	-1.31475	7.94855e-17			0.971225	2.22583e-33
ENSECAG00000015185		Uncharacterized protein								-0.173026	0.0405949
ENSECAG00000000545	RUVBL1	RuvB-like 1 (E. coli)								-0.169864	0.0406781
ENSECAG00000012571		N-acetylglucosamine-6-phosphate deacetylase								0.16877	0.0408369
ENSECAG00000014096	GBE1	1,4-alpha-glucan-branching enzyme	PMID:19828020,PMID:21447827							-0.171338	0.0410388													-0.460161	0.0421963					-0.477831	0.00139014
ENSECAG00000010525	KEL	Kell blood group, metallo-endopeptidase						0.544994	0.0156492	0.370958	0.0410848													1.22508	0.0193276	0.937848	0.000986477			1.40425	0.000168844			-0.494313	0.0285807
ENSECAG00000006031		Histone H2B								0.22505	0.0411065																							0.477551	5.23086e-06
ENSECAG00000019430		Uncharacterized protein								0.170056	0.0412105
ENSECAG00000011797	SOD2	superoxide dismutase								0.167507	0.0412889																			0.327709	0.0494911			0.210502	0.018858
ENSECAG00000014207	FAM46A	family with sequence similarity 46, member A								0.174257	0.0413009
ENSECAG00000014791	ZNF551	zinc finger protein 551								-0.186609	0.0413009
ENSECAG00000023013	NDST4	N-deacetylase/N-sulfotransferase (heparan glucosaminyl) 4								0.24761	0.0413009																	-0.535431	5.5068e-05	0.829991	2.47656e-05			-0.337908	0.0137578
ENSECAG00000015089	RPS8	ribosomal protein S8	PMID:19828020							-0.167704	0.0413802																					-0.368702	0.0314499
ENSECAG00000017321	PCDH17	protocadherin 17								0.205838	0.0413802
ENSECAG00000016960		Uncharacterized protein								-0.169453	0.0414264
ENSECAG00000026820	SEPP1	selenoprotein P precursor		0.513744	0.000954815	0.445276	0.0265188	0.336165	0.00112549	0.233464	0.0419213			1.13332	0.000101651					1.0982	0.00161565			-0.767203	5.77449e-05	2.35982	1.14868e-46	-0.584122	1.2324e-07	0.703305	0.000406237
ENSECAG00000004150	HIST1H4I	histone cluster 1, H4i								0.2582	0.0420078																							0.518818	3.62825e-05
ENSECAG00000008426	PAPSS2	3'-phosphoadenosine 5'-phosphosulfate synthase 2						-0.262486	0.0334105	0.174345	0.0420642							-0.970386	0.00535924					-0.761549	0.000211383			-0.538796	8.5802e-07
ENSECAG00000010533	CAMSAP3	calmodulin regulated spectrin-associated protein family, member 3								-0.202477	0.042355											-0.51697	0.0487584											-0.52175	8.97195e-07
ENSECAG00000025403	SNORA18	Small nucleolar RNA SNORA18								-0.187597	0.042355																							-0.321051	0.000762527
ENSECAG00000021717	SPDEF	SAM pointed domain containing ets transcription factor								0.283246	0.0423911													0.750675	0.0388126
ENSECAG00000023475		Uncharacterized protein								0.19427	0.0424897															0.603767	0.0104014					0.722891	6.4009e-06
ENSECAG00000002620		Uncharacterized protein								-0.242481	0.0425392																			-0.587031	0.0050816
ENSECAG00000011785	PASK	PAS domain containing serine/threonine kinase								0.184738	0.0425895
ENSECAG00000026934		Uncharacterized protein								0.175226	0.0427433																					0.492559	0.00211321
ENSECAG00000011669	TNN	tenascin N								0.183304	0.0427864
ENSECAG00000008356	ZNF577	zinc finger protein 577								0.177862	0.0431693	0.79087	0.0418323															-0.336932	0.00721298	0.354156	0.0433626
ENSECAG00000013000		Uncharacterized protein								0.237587	0.0431693
ENSECAG00000009903	SERPINI1	serpin peptidase inhibitor, clade I (neuroserpin), member 1								-0.202819	0.0433109																					-0.463676	0.0311856
ENSECAG00000013643		Uncharacterized protein								0.271166	0.0433109
ENSECAG00000015376	GLRX2	glutaredoxin 2								-0.175886	0.0434355																					-0.473702	0.00493187
ENSECAG00000018450	PIDD	p53-induced death domain protein								0.191756	0.0434355																					0.427762	0.0278307
ENSECAG00000014240	IFT46	intraflagellar transport 46 homolog (Chlamydomonas)								0.181638	0.0435269																			0.505037	0.00179237
ENSECAG00000018433		Uncharacterized protein								0.223271	0.0435315
ENSECAG00000016203	CDKN2AIPNL	CDKN2A interacting protein N-terminal like								-0.174151	0.0436859
ENSECAG00000011647	GMIP	GEM interacting protein								0.1665	0.0437878
ENSECAG00000022348	PRSS12	protease, serine, 12 (neurotrypsin, motopsin)								-0.244137	0.0437878																							-0.387642	0.002486
ENSECAG00000016384	RORA	RAR-related orphan receptor A						-0.227949	0.0476313	-0.16781	0.0438078																	-0.308398	0.00963732					-0.240289	0.00625463
ENSECAG00000020876										-0.169946	0.0439048
ENSECAG00000009415	SEC61G	Sec61 gamma subunit	PMID:19828020,PMID:21447827							-0.167934	0.043916																					-0.464668	0.00328295
ENSECAG00000020003	QRICH2	glutamine rich 2								-0.246624	0.0439767											-0.709447	0.00956132					-0.777458	1.31886e-06			-0.623218	0.00285727	-0.582409	4.54781e-07
ENSECAG00000013577	HDAC2	histone deacetylase 2								-0.167859	0.0440639
ENSECAG00000016046	ECATH-2	myeloid cathelicidin 2								-0.24673	0.0442183									-0.821888	0.0401186							-0.447112	0.00324109			-0.616549	0.000660448
ENSECAG00000019463	B3GNT6	UDP-GlcNAc:betaGal beta-1,3-N-acetylglucosaminyltransferase 6 (core 3 synthase)								0.275131	0.0442183							1.60052	0.00295932															0.533981	0.00337328
ENSECAG00000014979	AFAP1L2	actin filament associated protein 1-like 2								0.182394	0.0442544																	-0.275878	0.0491048			0.390595	0.0392808
ENSECAG00000016930	ZNF713	zinc finger protein 713								-0.216061	0.0442544
ENSECAG00000014983	HIRIP3	HIRA interacting protein 3								0.169293	0.0447516
ENSECAG00000008892		Uncharacterized protein								-0.176063	0.0448592																					-0.379782	0.0411834
ENSECAG00000024231	SFXN2	sideroflexin 2								-0.180073	0.0449676
ENSECAG00000010277	PPP1R15A	protein phosphatase 1, regulatory subunit 15A								0.166348	0.0450927																			0.335115	0.0443426
ENSECAG00000020969	HBP1	HMG-box transcription factor 1								0.166341	0.0450984																			0.423209	0.00581973
ENSECAG00000017154	RPL10	ribosomal protein L10								-0.165508	0.0452369
ENSECAG00000006174		Uncharacterized protein								-0.178882	0.0453271
ENSECAG00000019496	EFHB	EF-hand domain family, member B								0.239887	0.0453944																							0.366998	0.0048673
ENSECAG00000005816	CDHR2	cadherin-related family member 2								0.255385	0.0456139
ENSECAG00000009118	OCLN	occludin								-0.251223	0.0456139	-1.08298	0.00856765					-1.00456	0.0154381			-0.603536	0.0444283	-0.985956	1.72496e-05					-0.692329	0.000936768			-0.395239	0.00810494
ENSECAG00000006658	FKBP11	FK506 binding protein 11, 19 kDa								-0.178066	0.0458439
ENSECAG00000018554										-0.165625	0.0458439							0.662445	0.037946													-0.452302	0.00416149
ENSECAG00000012595	NTHL1	nth endonuclease III-like 1 (E. coli)								-0.173106	0.0458955																			-0.399605	0.0137485
ENSECAG00000026371	SNORA62	Small nucleolar RNA SNORA62/SNORA6 family								-0.200767	0.0459483																							-0.253145	0.030059
ENSECAG00000025007	KCNJ5	potassium inwardly-rectifying channel, subfamily J, member 5								0.19327	0.046238																			0.472244	0.0104967			0.31681	0.00193418
ENSECAG00000007134	AP2A1	adaptor-related protein complex 2, alpha 1 subunit								0.165266	0.046259																							0.194394	0.0357324
ENSECAG00000024953	KCNH4	potassium voltage-gated channel, subfamily H (eag-related), member 4								-0.186003	0.0462631																							-0.317749	0.00147895
ENSECAG00000004996	PAQR4	progestin and adipoQ receptor family member IV								0.169672	0.0463735																							0.211173	0.0254537
ENSECAG00000007386	ENO2	enolase 2 (gamma, neuronal)								0.189272	0.0464633															0.768963	0.000294848	-0.393235	0.00224499			0.504968	0.00545693	-0.275043	0.00919381
ENSECAG00000011460	CNTROB	centrobin, centrosomal BRCA2 interacting protein								0.175547	0.0466569
ENSECAG00000013877	EIF3I	eukaryotic translation initiation factor 3, subunit I								-0.165275	0.0466613
ENSECAG00000015740	DDX18	DEAD (Asp-Glu-Ala-Asp) box polypeptide 18	PMID:21447827							-0.166691	0.0467767																			-0.377122	0.01825
ENSECAG00000000224	BCS1L	BC1 (ubiquinol-cytochrome c reductase) synthesis-like								-0.173969	0.046879
ENSECAG00000027105								-0.4307	9.4576e-05	0.191058	0.0469067							-0.816116	0.0291861					-1.02956	4.32141e-07									0.34013	0.000566859
ENSECAG00000008668	CSF3	granulocyte colony-stimulating factor		-0.427848	0.0278117	-0.697695	7.54879e-08	-0.918096	6.03288e-28	-0.164575	0.0470733			-1.06636	0.0020829			-2.06907	1.14229e-17	-0.87321	0.0105242	0.849189	6.38598e-10	-0.51599	0.0162742	-2.0688	1.85433e-34			-0.348949	0.0314998
ENSECAG00000010913		Uncharacterized protein								0.165971	0.0470733																			0.386969	0.0146609
ENSECAG00000025621										0.290596	0.0470733																			0.81167	0.00185112
ENSECAG00000005115	ZNF454	zinc finger protein 454								-0.252198	0.047187
ENSECAG00000013861	UMOD	uromodulin		-0.821593	0.0293977					0.24954	0.0472428
ENSECAG00000023796	TCP11L1	t-complex 11, testis-specific-like 1								-0.187118	0.0472428							-1.08199	0.000483142											-0.909342	3.31954e-10
ENSECAG00000021903	LAMC2	laminin subunit gamma-2 precursor								-0.302251	0.047272																					-0.727659	0.0258945
ENSECAG00000006101	ZBTB39	zinc finger and BTB domain containing 39								-0.171936	0.0473098
ENSECAG00000011562	SMARCAD1	SWI/SNF-related, matrix-associated actin-dependent regulator of chromatin, subfamily a, containing DEAD/H box 1								-0.167087	0.0473098																			-0.357597	0.0291273
ENSECAG00000021807	TOMM7	translocase of outer mitochondrial membrane 7 homolog (yeast)								-0.168167	0.0473098																					-0.417081	0.0129148
ENSECAG00000023400		Uncharacterized protein								0.301524	0.0474719
ENSECAG00000025023	PLEKHM1	pleckstrin homology domain containing, family M (with RUN domain) member 1								0.165673	0.0474934
ENSECAG00000016489	RPL9	ribosomal protein L9								-0.164285	0.0475042																					-0.363163	0.0356794
ENSECAG00000011457	CCT8	chaperonin containing TCP1, subunit 8 (theta)								-0.164628	0.0475413
ENSECAG00000016422	BATF	basic leucine zipper transcription factor, ATF-like								-0.16711	0.0475776
ENSECAG00000023262	RUSC1	RUN and SH3 domain containing 1								-0.164741	0.0476425
ENSECAG00000019299	TBL3	transducin (beta)-like 3								-0.16568	0.0476602																			-0.343073	0.0374084
ENSECAG00000016452	PODNL1	podocan-like 1								0.284875	0.0477512
ENSECAG00000020358	DRB	MHC class II DR-beta chain		-0.589687	5.77249e-05			-0.229435	0.042339	-0.164611	0.0479058	-1.13448	0.000214582											-0.495039	0.019951
ENSECAG00000023248	RSAD1	radical S-adenosyl methionine domain containing 1								-0.169676	0.0480325																							-0.249212	0.00670388
ENSECAG00000012685	SLC10A6	solute carrier family 10 member 6								-0.308855	0.0480505
ENSECAG00000008447	VOPP1	vesicular, overexpressed in cancer, prosurvival protein 1								0.218019	0.0480942
ENSECAG00000008693	PTPN12	protein tyrosine phosphatase, non-receptor type 12								0.164128	0.0481136
ENSECAG00000009610	RNF144A	ring finger protein 144A								-0.171248	0.0481136													-0.511894	0.0192852					-0.429373	0.00623241
ENSECAG00000017880	SEH1L	SEH1-like (S. cerevisiae)								-0.165821	0.0481308
ENSECAG00000026938	RPL28	ribosomal protein L28								-0.163929	0.0481308																					-0.44382	0.0051212
ENSECAG00000008488	MINA	MYC induced nuclear antigen								-0.168402	0.0483083																			-0.37148	0.0227887
ENSECAG00000008942	FAM81B	family with sequence similarity 81, member B								0.332816	0.0483117
ENSECAG00000015211	RASL10A	RAS-like, family 10, member A								0.31466	0.0483612																					0.807009	0.00112993
ENSECAG00000010512	RCN3	reticulocalbin 3, EF-hand calcium binding domain								0.194804	0.0485361																	-0.426369	0.0042029
ENSECAG00000010973	IL7R	interleukin-7 receptor subunit alpha precursor								0.163271	0.0488071																							0.262793	0.00189355
ENSECAG00000010886	OPN4	opsin 4						0.753193	0.000171593	0.25338	0.0488272															1.61861	0.000259479					1.18998	2.6109e-06
ENSECAG00000013636	HELZ2	helicase with zinc finger 2, transcriptional coactivator								0.16311	0.0489646																					0.38747	0.0191994
ENSECAG00000003345		Uncharacterized protein								0.163048	0.0490494																							0.316334	8.84038e-05
ENSECAG00000006844	CALD1	caldesmon 1								0.177506	0.0490494																							0.207923	0.04346
ENSECAG00000023794		Uncharacterized protein								0.170441	0.0491284													0.522136	0.0180363					0.364655	0.0314572
ENSECAG00000016019	ST6GALNAC2	ST6 (alpha-N-acetyl-neuraminyl-2,3-beta-galactosyl-1,3)-N-acetylgalactosaminide alpha-2,6-sialyltransferase 2								0.164619	0.0492141
ENSECAG00000020779	RILP	Rab interacting lysosomal protein								0.177544	0.0492439
ENSECAG00000023179	RPL4	ribosomal protein L4								-0.163159	0.0492439
ENSECAG00000009482	PPRC1	peroxisome proliferator-activated receptor gamma, coactivator-related 1								-0.163691	0.0494791
ENSECAG00000014516	PRMT5	protein arginine methyltransferase 5								-0.164629	0.0494791
ENSECAG00000019188	ESF1	ESF1, nucleolar pre-rRNA processing protein, homolog (S. cerevisiae)								-0.165678	0.0494791
ENSECAG00000026890	KLHL21	kelch-like family member 21								0.169353	0.0494839																			0.339919	0.0490497
ENSECAG00000027324						-0.473119	0.00101505			0.163996	0.0496226							-0.708122	0.0220155			-0.420446	0.0221489	-0.46229	0.0367612			0.284647	0.0201381			0.545363	0.000209529
ENSECAG00000016340	RPS5	ribosomal protein S5								-0.163034	0.0496346																					-0.404675	0.0138824
ENSECAG00000008923	THBS1	thrombospondin 1		-0.704522	3.66849e-07	-0.62982	9.47666e-07	-0.684576	1.30788e-16	0.162605	0.0497545	-2.16894	1.15712e-15			-0.448582	0.0114363	-1.74923	2.70621e-13					-1.86997	2.17781e-31									0.261388	0.00201252
ENSECAG00000016466								-0.494237	0.000701833	-0.253641	0.049771	-1.04857	0.0159031											-1.18269	6.18999e-09			0.414643	0.0310412	-0.814188	6.65446e-07			0.345126	0.0156567
ENSECAG00000026821	WNK3	WNK lysine deficient protein kinase 3								-0.239549	0.0499148
ENSECAG00000000051	IL1B	Interleukin-1 beta						-0.43422	1.57752e-06									-0.75737	0.0112672			0.416677	0.0217708			-1.12764	3.6786e-11
ENSECAG00000000122	GDA	guanine deaminase						-0.237847	0.0332142																									0.187408	0.0464216
ENSECAG00000000168	IL1B	interleukin-1 beta precursor						-0.276136	0.00909903																	-0.777915	3.19348e-05	-0.291237	0.0193764			-0.421593	0.00912581	0.185464	0.0477712
ENSECAG00000000369	CERS4	ceramide synthase 4						0.282	0.00785248
ENSECAG00000000424	ACN9	ACN9 homolog (S. cerevisiae)		0.463311	0.0348994			0.351971	0.00493023
ENSECAG00000000436		Uncharacterized protein				0.546682	6.40072e-05	0.451635	4.48661e-07							0.680004	6.76998e-06	1.07209	7.69486e-05			0.723405	3.13593e-07	0.852677	3.31167e-06			0.459359	9.13921e-06	-0.54087	0.00210921
ENSECAG00000000483		Uncharacterized protein						-0.311445	0.00243901			-1.21977	7.19808e-05					-1.11377	3.33298e-05					-1.22573	4.82741e-13	0.575209	0.00697118	-0.283815	0.0298906	-1.04653	3.48885e-15	0.614945	3.41539e-05
ENSECAG00000000521		Uncharacterized protein		-0.406516	0.0334704							-0.91598	0.00948905
ENSECAG00000000583	C7orf57	chromosome 7 open reading frame 57		0.894425	0.00920044			1.10838	1.90151e-10			2.62789	2.32668e-09					1.70794	0.00132875					2.6343	5.18566e-22									-0.962282	0.000959374
ENSECAG00000000674	HAPLN3	hyaluronan and proteoglycan link protein 3		-0.734875	0.00209241							-1.28195	0.0277196													-0.986834	0.000310978							0.404704	0.0245713
ENSECAG00000000701	FN1	fibronectin 1						-0.562971	5.26354e-11			-1.0492	0.000913106			0.404064	0.0313716	-0.844992	0.00623571					-0.481335	0.029739	-1.26229	3.49323e-14							-0.254768	0.00481419
ENSECAG00000000790	CXCL17	chemokine (C-X-C motif) ligand 17		1.0072	1.06309e-11	0.894156	0.0364497	1.0775	6.03288e-28			2.21514	9.829e-15	1.56494	1.18348e-06	-0.758478	1.95941e-05	3.25061	2.11272e-12					1.83524	7.48497e-23	1.65096	1.49529e-15
ENSECAG00000000954	NPR1	natriuretic peptide receptor A/guanylate cyclase A (atrionatriuretic peptide receptor A)						-0.431699	3.70611e-05							-0.488437	0.0174521											-0.577483	5.57897e-07
ENSECAG00000001010	SPINK2	serine peptidase inhibitor, Kazal type 2 (acrosin-trypsin inhibitor)				0.446061	0.0135586	0.257429	0.0396086																			0.403156	0.00147853
ENSECAG00000001016								0.407277	0.0490898
ENSECAG00000001049		Uncharacterized protein				0.918703	0.0188319	0.526964	0.0319104			1.41981	0.037858					2.25566	0.000283901					0.943928	0.0356435					0.694362	0.012409
ENSECAG00000001324	ISG15	ISG15 ubiquitin-like modifier				0.445052	0.00217101					0.900992	0.00624758					0.953113	0.000448747															0.297967	0.000270847
ENSECAG00000001784	CD14	Uncharacterized protein						-0.377522	4.574e-05															-0.722632	9.07339e-05
[truncated: 2,188 more rows]
