# Supplementary material for: Impaired Cell Cycle Regulation in a Natural Equine Model of Asthma
Source: PLoS One. 2015 Aug 20;10(8):e0136103. doi: 10.1371/journal.pone.0136103 (PMC4546272; doi:10.1371/journal.pone.0136103)
Supplement: S2 Table — Genes significantly (false discovery rate FDR ≤ 0.05) regulated by overall RAO-effect with log2 fold changes for baseline RAO and every RAO-interaction effect studied. (XLSX) [file pone.0136103.s006.xlsx]

## Sheet: overall RAO effect, FDR<0.05
#Differentialy exressed (DE) genes in RAO compared to control samples.
#Factorial design. ~ condition*stimulus*cohort
#Significant genes (false discovery rate < 0.05) for RAO overall effect.
Ensembl_id	Associated Gene Name	Chromosome Name	Gene Start bp	Gene End bp	Description	log2FC conditionRAO (baseline)	log2FC conditionRAO stimulusLPS	log2FC conditionRAO stimulusHDE	log2FC conditionRAO stimulusRCA	log2FC conditionRAO cohortFam1	log2FC conditionRAO cohortFam2	log2FC conditionRAO stimulusLPS cohortFam1	log2FC conditionRAO stimulusHDE cohortFam1	log2FC conditionRAO stimulusRCA cohortFam1	log2FC conditionRAO stimulusLPS cohortFam2	log2FC conditionRAO stimulusHDE cohortFam2	log2FC conditionRAO stimulusRCA cohortFam2	logCPM	LR	PValue	FDR
ENSECAG00000016021	IFNG	6	83344369	83347514	Equus caballus interferon, gamma (IFNG), mRNA.	-0.782197	-0.428296	-0.589646	-0.268111	-0.676044	0.231436	1.12645	1.32373	0.0527006	-0.182903	-2.08475	0.697519	7.28768	1464.74	1.52348e-306	2.02044e-302
ENSECAG00000011845	CXCL13	3	58745352	58748363	chemokine (C-X-C motif) ligand 13	-0.389584	0.935366	1.05388	-0.826608	-0.938118	1.26464	0.264785	5.74832	0.708666	1.1075	1.99537	0.747021	0.969253	1421.99	2.52138e-297	1.67193e-293
ENSECAG00000023733	MMP-1	7	12685827	12693904	Equus caballus matrix metallopeptidase 1 (interstitial collagenase) (MMP1), mRNA.	-1.46789	0.751524	1.47743	-0.416765	-1.30809	0.649743	-0.476236	0.290389	0.780551	1.6889	-0.858167	-0.803755	8.51539	1353.63	1.38015e-282	6.10117e-279
ENSECAG00000000750	MMP3	7	12715581	12723268	Equus caballus matrix metallopeptidase 3 (stromelysin 1, progelatinase) (MMP3), mRNA.	0.597537	-1.60133	-0.77976	-2.26808	-3.11589	-4.28063	1.91904	2.3514	3.37415	5.38791	4.05835	3.0102	4.2885	1106.96	1.8466e-229	6.12239e-226
ENSECAG00000003774		Un0011	576506	578019	Uncharacterized protein	0.366145	0.0825259	-0.0357395	-0.247203	-2.28494	1.07062	-0.401795	-0.0746471	-0.176416	-0.276824	-0.277881	0.283683	6.84937	982.024	1.37079e-202	3.63589e-199
ENSECAG00000022371	APOBEC3Z1B	28	35928335	35932053	Equus caballus apolipoprotein B mRNA-editing enzyme-catalytic polypeptide-like 3Z1b (APOBEC3Z1B), mRNA.	-1.09134	0.670539	0.249328	0.15942	2.66981	2.03427	-0.30459	0.0583751	-0.51695	-0.947672	-0.34994	-0.135204	5.56244	851.917	1.20573e-174	2.66506e-171
ENSECAG00000023525	NDUFA4L2	6	74883805	74885837	NADH dehydrogenase (ubiquinone) 1 alpha subcomplex, 4-like 2	-1.19442	0.802347	1.98282	0.494908	-0.306192	0.926593	-0.372875	1.82084	-0.72383	0.592201	-0.540196	1.44007	2.56552	810.601	8.81888e-166	1.6708e-162
ENSECAG00000004871	SERPINH1	7	68605995	68611500	serpin peptidase inhibitor, clade H (heat shock protein 47), member 1, (collagen binding protein 1)	0.316345	-1.30294	-0.873512	-0.822827	1.09242	0.525339	1.90128	1.93266	0.592599	2.74127	2.03332	1.64126	2.37756	798.732	3.09557e-163	5.13169e-160
ENSECAG00000000658	GPNMB	4	54828594	54853962	glycoprotein (transmembrane) nmb	0.59047	-0.0871731	0.311634	-0.280186	-0.0125525	-0.205286	0.419679	1.61754	0.377163	0.12005	0.554329	0.423705	10.5253	782.207	1.08093e-159	1.59281e-156
ENSECAG00000012955	CD163L1	6	34818258	34862319	CD163 molecule-like 1	0.164342	-0.263744	0.821897	-0.651608	-1.1881	0.898271	-0.00444403	2.0181	0.478991	0.596266	0.35664	0.910957	2.56989	719.522	2.91622e-146	3.86749e-143
ENSECAG00000019111	CD163	6	34883509	34902028	CD163 molecule	0.724256	0.0325733	0.708156	-0.290176	-0.672308	-0.275286	-0.84894	0.36015	0.0101327	0.20203	-0.602019	0.240364	7.3575	672.826	2.87951e-136	3.47164e-133
ENSECAG00000012742	CXCL6	3	61857375	61858635	Equus caballus chemokine (C-X-C motif) ligand 6 (CXCL6), mRNA.	-0.638346	0.938175	0.777511	0.506804	-2.09361	-1.69851	0.519526	2.01818	1.73566	0.457055	1.53186	-1.2275	11.3244	668.929	1.9631e-135	2.16955e-132
ENSECAG00000011636		15	17071499	17072052	Uncharacterized protein	-0.661334	0.101951	0.297577	-0.0123437	-1.51724	0.485761	0.21531	-0.0380321	0.0401081	0.152713	-0.225972	0.0969212	3.0578	649.199	3.25462e-131	3.32021e-128
ENSECAG00000018078	PPP1R36	24	11351184	11388788	protein phosphatase 1, regulatory subunit 36	-0.430695	0.102492	0.324563	0.426961	3.66573	1.63844	-1.00614	-0.820616	-1.11673	-0.327974	-0.0522433	-0.505907	0.588808	648.021	5.8128e-131	5.50638e-128
ENSECAG00000018584	LAMA4	10	61402132	61536414	laminin, alpha 4	-0.652145	2.54963	1.62337	2.51037	0.482159	0.141215	-3.82501	-2.76813	-3.15456	-2.66398	-1.395	-3.05747	1.71759	634.864	3.77561e-128	3.33814e-125
ENSECAG00000001949		7	86988866	86989738	Uncharacterized protein	-0.441459	-0.210954	-0.297076	0.0673536	2.6896	1.55362	-0.580399	-0.918113	-0.912899	0.215948	0.00426467	-0.123496	6.07044	605.364	7.58136e-122	6.284e-119
ENSECAG00000019298	FER1L6	9	66308735	66423491	fer-1-like family member 6	-1.88053	-0.00782941	0.401137	0.251326	2.01097	2.0313	-0.867521	-0.145244	-0.268525	-0.165425	-0.351811	-0.194222	0.762662	604.473	1.17522e-121	9.16813e-119
ENSECAG00000020440	CCDC122	17	26517958	26541745	coiled-coil domain containing 122	0.0434874	0.451354	0.271453	0.356091	2.53994	0.0336417	-1.39797	0.478265	-1.84514	-0.944913	-0.362535	-0.629941	0.922936	603.265	2.12894e-121	1.56855e-118
ENSECAG00000021586	FBP1	23	2765176	2779218	fructose-1,6-bisphosphatase 1	0.251925	-1.62248	-1.12427	0.71079	-1.45324	-2.29245	2.39142	1.86316	0.521067	4.05664	2.82298	-1.07488	4.85267	596.667	5.45706e-120	3.80903e-117
ENSECAG00000003099		7	86998051	86999025	Uncharacterized protein	-0.778743	-0.0849919	0.102393	0.700744	3.41874	1.60813	-0.873469	-1.4776	-1.29299	0.278453	0.0297145	-0.657671	2.36391	586.329	8.79088e-118	5.82923e-115
ENSECAG00000018808	TG	9	73582768	73825756	thyroglobulin	-0.372838	-0.361385	-0.158132	0.0865535	2.76152	0.42039	-0.653159	-0.331021	-1.066	0.623033	0.889583	-0.127698	4.39479	570.215	2.41496e-114	1.52511e-111
ENSECAG00000022259	CCL24	13	10728292	10729801	chemokine (C-C motif) ligand 24	1.86592	-2.48072	-1.66006	-0.664043	-4.52006	-3.81003	3.95085	4.35095	2.27109	3.81623	2.87833	-0.325864	0.626147	568.751	4.95727e-114	2.98833e-111
ENSECAG00000027377	5_8S_rRNA	Un0592	25568	25720	5.8S ribosomal RNA	0.728901	-1.32282	0.264379	0.402108	-0.652839	-1.05397	-0.028348	-0.446116	-0.933368	0.451331	0.796698	-0.403375	6.702	558.222	8.73251e-112	5.03524e-109
ENSECAG00000009485	GPT2	3	391898	422838	glutamic pyruvate transaminase (alanine aminotransferase) 2	-1.70019	0.543125	1.00882	0.683863	3.56786	2.21584	-1.31066	-2.16487	-1.41183	-0.427804	-0.944102	-0.804515	2.33951	543.68	1.10126e-108	6.0854e-106
ENSECAG00000024322	ARSJ	2	112414995	112488484	arylsulfatase family, member J	0.537135	0.292014	0.843752	-0.00205429	0.446309	-1.622	-0.310878	-0.0719424	-0.149278	0.0597821	0.368525	-0.287005	1.73692	542.113	2.3757e-108	1.26026e-105
ENSECAG00000009519	C1S	6	34515391	34524075	complement component 1, s subcomponent	0.814241	0.137429	0.0268207	0.0927997	-0.665177	-1.0896	0.120891	1.1825	-0.0571573	0.0255969	1.39547	0.122832	5.13654	534.544	9.75048e-107	4.97349e-104
ENSECAG00000010020	HBB	7	73936457	73937830	Equus caballus hemoglobin, beta (HBB), mRNA.	-0.14961	-0.324569	-0.397045	-0.187112	1.94178	1.23357	0.179979	0.21873	-0.222605	-0.251909	-0.10042	0.0384949	5.15018	526.53	4.97124e-105	2.4418e-102
ENSECAG00000022135	VNN1	10	78874830	78907777	vanin 1	-1.65775	0.61106	0.700274	0.603007	1.06499	2.21509	-0.0267118	-0.0137801	-0.505699	-0.399433	-0.686798	-0.566979	2.88188	521.922	4.76537e-104	2.25708e-101
ENSECAG00000023645	FABP4	9	6416478	6420707	fatty acid binding protein 4, adipocyte	0.805687	-0.173982	-1.54591	-2.56668	-2.48263	0.897385	3.02016	2.32939	3.4528	-2.07362	0.191119	-1.37443	1.21188	509.28	2.34525e-101	1.07251e-98
ENSECAG00000016460	HBZ1	13	42440212	42456189	Equus caballus hemoglobin, zeta (HBZ1), mRNA.	-0.079044	-0.405866	-0.44017	-0.353295	1.93275	1.14623	0.541716	0.0875141	-0.207911	-0.16978	-0.524805	0.319416	4.17132	481.209	2.20393e-95	9.74284e-93
ENSECAG00000014384	AURKB	11	51078522	51082484	aurora kinase B	0.43132	0.140868	-0.207025	-0.113188	0.601374	-0.402505	-0.377701	1.20775	-0.248803	0.678498	1.93467	0.540867	2.07296	479.782	4.43271e-95	1.89634e-92
ENSECAG00000024847	DGAT2	7	68413959	68430511	diacylglycerol O-acyltransferase 2	-0.757775	0.370756	0.188128	-0.150696	1.60196	1.81966	-0.0853643	-0.0145196	-0.114724	-0.577021	-0.293803	0.0500588	5.34441	478.333	9.01018e-95	3.73415e-92
ENSECAG00000021429	C1R	6	34540419	34549104	complement component 1, r subcomponent	0.802903	0.167197	-0.0871174	-0.0409075	-0.689558	-0.831293	0.28199	1.37128	0.14066	-0.207953	0.984477	0.243675	6.2659	469.425	7.0528e-93	2.83437e-90
ENSECAG00000004679	PTX3	19	1194513	1195744	pentraxin 3, long	0.00513423	-1.21216	-0.719998	-0.456897	1.69581	-0.196314	0.323762	0.205005	-0.353726	1.94621	1.43132	0.19896	8.35437	465.179	5.63535e-92	2.19812e-89
ENSECAG00000010484	VEPH1	19	1050061	1248639	ventricular zone expressed PH domain-containing 1	-0.565123	-0.446	-0.205141	-0.477163	3.6783	0.8767	-0.0460474	-1.01247	-0.888227	0.860999	0.191368	0.662842	0.248776	459.355	9.73246e-91	3.68777e-88
ENSECAG00000019191	DCSTAMP	9	49468728	49476132	dendrocyte expressed seven transmembrane protein	0.583108	-0.0657851	0.450623	0.0833693	-0.0630504	-0.817413	-0.104982	0.377439	-0.27714	0.367172	0.549676	-0.118183	6.18044	457.685	2.20281e-90	8.11491e-88
ENSECAG00000004312	IL1RN	15	16048492	16054212	Equus caballus interleukin 1 receptor antagonist (IL1RN), mRNA.	-0.260958	-0.506706	-0.473297	-0.224201	1.18321	0.721611	0.596691	0.91047	-0.0726709	1.15489	0.863494	-0.144365	10.2598	455.349	6.90729e-90	2.4758e-87
ENSECAG00000013457	CSF3R	2	21011480	21021613	colony stimulating factor 3 receptor (granulocyte)	-0.476742	-0.257288	-0.274012	-0.371872	1.30186	1.32403	0.459141	0.250188	0.306441	0.402952	0.0668761	0.0255649	8.95122	450.892	6.10638e-89	2.13113e-86
ENSECAG00000007132	NEURL3	15	12055121	12057530	neuralized E3 ubiquitin protein ligase 3	-0.169979	-0.0269198	-0.134365	0.0890147	2.37724	-0.0873072	-0.457464	-0.67722	-0.656777	0.424077	1.24832	0.17907	5.01933	448.696	1.78674e-88	6.07583e-86
ENSECAG00000015029	TGFB3	24	21503711	21523663	transforming growth factor, beta 3	0.670993	-0.365922	-0.388967	0.489701	-0.624371	-2.7427	-1.09517	-0.105742	-0.748126	2.17943	1.57706	0.329516	5.06785	448.345	2.12151e-88	7.03385e-86
ENSECAG00000006674	RRAD	3	17457102	17460137	Ras-related associated with diabetes	-0.334924	0.609175	1.42616	0.432124	0.468861	0.641644	-0.890404	0.565114	-0.651547	-0.698905	-2.04293	-1.09555	1.74334	446.459	5.33373e-88	1.72527e-85
ENSECAG00000017423	IL31	8	22462894	22464904	interleukin 31	1.54556	-0.791862	-0.950286	-1.47892	-2.79921	-3.31834	-0.420088	1.17847	2.55606	-0.234586	1.63361	-0.307632	2.27173	445.54	8.35729e-88	2.63891e-85
ENSECAG00000009879	HBQ1	13	42432800	42436666	hemoglobin, theta 1	-0.0271383	-0.519352	-0.455056	-0.32228	1.72596	1.13128	0.182242	0.242541	-0.144792	0.178105	-0.356797	0.300496	4.34076	442.286	4.10085e-87	1.26478e-84
ENSECAG00000022659	CCL26	13	10745930	10749290	chemokine (C-C motif) ligand 26	2.46176	-2.96032	-2.45375	-1.35918	-2.9031	-6.95796	3.57467	2.21341	0.855771	5.73816	6.16124	0.913648	-0.636573	439.247	1.81095e-86	5.45838e-84
ENSECAG00000024563		16	39519669	39522306	Uncharacterized protein	-0.114	0.480702	1.47442	-0.0783612	0.562081	0.416084	-1.03115	-1.16714	-0.419388	-0.43061	-0.932244	0.332964	2.82934	438.866	2.1813e-86	6.42854e-84
ENSECAG00000005194		8	4529106	4529396	Uncharacterized protein	0.00340186	0.00386222	0.186882	-0.0463777	-1.60692	0.129036	0.262305	-0.378364	-0.148803	0.221614	0.0704193	0.611827	2.97063	434.351	1.98027e-85	5.7092e-83
ENSECAG00000007588	EREG	3	61440670	61445711	epiregulin	0.1572	-1.08083	-0.774618	0.184959	-2.45519	-2.34672	1.47718	3.24749	-0.465468	3.37816	3.63661	0.370608	1.86124	433.581	2.8858e-85	8.14288e-83
ENSECAG00000002764	IGHV6-1	Un0011	156253	156561	immunoglobulin heavy variable 6-1	0.182068	-0.277315	-0.0507122	-0.308329	-2.0951	0.157846	0.261564	0.028119	0.0511659	0.93522	0.266081	0.829851	0.648277	421.246	1.19214e-82	3.29379e-80
ENSECAG00000023216	VNN2	10	78920522	78932322	vanin 2	-0.507686	-0.183199	-0.339291	-0.400238	0.767257	1.51664	0.5688	0.519393	0.483066	0.16412	-0.15275	0.386866	5.06471	420.626	1.6136e-82	4.36726e-80
ENSECAG00000016615	NID1	1	75400433	75475652	nidogen 1	0.431527	-1.79487	-1.2165	-0.516778	1.52335	-0.496474	1.54327	1.97716	-0.195037	1.81953	0.693716	0.593376	0.256108	415.47	1.99899e-81	5.30212e-79
ENSECAG00000023722	TIAM2	31	12447023	12553786	T-cell lymphoma invasion and metastasis 2	-0.233747	-0.167467	-0.179109	-0.15479	1.88737	1.13356	0.273321	-0.360982	-0.0281034	-0.339764	-0.0652247	0.102768	4.44691	415.033	2.47319e-81	6.43126e-79
ENSECAG00000000790	CXCL17	10	13992967	14003154	chemokine (C-X-C motif) ligand 17	-0.758478	-0.209646	0.0696773	0.504789	2.97362	2.32342	1.24512	-1.37865	-0.884687	-0.955317	-1.15809	-0.418773	1.15826	414.296	3.54494e-81	9.04096e-79
ENSECAG00000018927	ANGPTL4	7	5590231	5594556	angiopoietin-like 4	-0.180694	0.0683553	0.688315	-0.485092	-0.289019	0.442798	0.230229	1.68243	0.213811	-0.016981	-0.284131	1.12107	3.95031	411.991	1.09171e-80	2.73174e-78
ENSECAG00000023677		7	5143285	5145681	Uncharacterized protein	-0.358797	-0.239465	-0.126697	-0.589847	-0.0299659	0.754131	0.65004	2.15665	0.440227	1.05804	0.276684	0.793707	6.3949	410.846	1.90837e-80	4.68681e-78
ENSECAG00000003535	G0S2	5	28568326	28568607	G0/G1 switch 2	0.0855178	-0.760735	-0.882145	0.0118924	1.63079	0.0819587	0.0833533	0.374162	-0.725605	0.652392	1.37161	-0.288237	6.06461	407.439	1.00553e-79	2.4246e-77
ENSECAG00000008236	APOE	10	15518610	15521047	apolipoprotein E	-0.292751	0.111697	0.26718	-0.493342	2.33001	1.67886	0.0407875	-1.04375	-0.626738	-0.0573477	-1.83409	0.953657	2.00246	402.235	1.27257e-78	3.01373e-76
ENSECAG00000025171	HS3ST3A1	11	55665533	55754967	heparan sulfate (glucosamine) 3-O-sulfotransferase 3A1	0.916473	-0.0847181	-0.0580634	0.004979	-0.186254	-1.80086	0.0965717	-0.0399761	-0.311854	0.099823	1.15619	0.351705	3.41052	401.894	1.50292e-78	3.49678e-76
ENSECAG00000009501	DAAM2	20	39353685	39394746	dishevelled associated activator of morphogenesis 2	0.583618	0.174249	0.599653	0.0109249	0.12418	-0.87576	-0.55799	-0.586788	-0.677001	-0.0933435	0.108953	0.195794	3.64206	399.416	5.03087e-78	1.15033e-75
ENSECAG00000011068	CHI3L1	30	29951052	29988877	chitinase 3-like 1 (cartilage glycoprotein-39)	-0.2143	-0.562023	0.0478624	-0.0531895	2.45585	1.04513	-0.400402	-1.27292	-0.430596	-0.178113	-0.0353718	-0.259374	3.50448	397.749	1.13374e-77	2.54841e-75
ENSECAG00000020920	NEK2	5	26853287	26864497	NIMA-related kinase 2	0.155166	0.0357114	-0.0509167	-0.0179083	0.939495	1.11717	-0.0799806	0.399432	-0.288223	0.16095	0.403635	-0.336125	2.12695	397.611	1.21272e-77	2.68051e-75
ENSECAG00000007258		Un0011	674945	755657	Uncharacterized protein	-0.382175	0.267165	0.181948	-0.124081	-0.234914	1.38929	-0.52748	-0.587118	-0.232106	-0.279104	-0.00782142	0.302758	6.42546	396.482	2.10302e-77	4.57217e-75
ENSECAG00000012199		11	7349236	7362725	Uncharacterized protein	-0.6206	0.0899682	-0.0720384	-0.0532371	1.82231	1.20767	-0.522986	-0.335206	-0.162184	-0.0296458	0.181152	0.198935	5.33883	390.571	3.74937e-76	8.02003e-74
ENSECAG00000004960		8	4130702	4131025	Uncharacterized protein	0.412646	-0.139798	-0.0079649	-0.336265	-1.29752	0.480986	0.356493	-0.121921	-0.0776592	0.81832	0.564395	0.56973	2.88705	388.716	9.25837e-76	1.94896e-73
ENSECAG00000019445	MMP12	7	12745685	12754080	matrix metallopeptidase 12 (macrophage elastase)	-0.357026	-0.91113	0.757171	-1.3915	-0.520815	1.48284	0.769784	0.501774	2.61151	1.05456	-1.4385	1.39829	1.97802	388.485	1.03604e-75	2.14686e-73
ENSECAG00000018476	TPX2	22	22773958	22814754	TPX2, microtubule-associated	0.573256	-0.100469	-0.238693	-0.165262	0.10688	-0.281803	-0.0886529	1.27821	-0.0794655	0.385041	1.2455	0.285288	3.33506	387.822	1.43107e-75	2.91982e-73
ENSECAG00000006711		6	7880357	7881436	Uncharacterized protein	-0.549932	-0.202705	-0.344318	-0.15741	0.598316	1.50329	0.50057	0.649732	-0.0216787	0.477787	0.124959	0.0116479	4.67704	387.368	1.78508e-75	3.58692e-73
ENSECAG00000000495	SLIT3	14	12058897	12261447	slit homolog 3 (Drosophila)	1.73498	-0.777888	-1.29772	-0.285962	-2.78317	-2.30601	1.13037	2.08548	1.15125	0.98933	1.92038	0.126786	1.48079	387.249	1.89136e-75	3.74377e-73
ENSECAG00000012104	TSG-6	18	33501253	33520726	Equus caballus tumor necrosis factor alpha-induced protein 6 (TSG-6), mRNA.	0.290518	0.300946	0.294868	-0.0588315	-1.47117	-1.3302	-1.11569	0.322653	0.628657	-0.0952842	0.423615	-0.418891	7.24313	385.033	5.56691e-75	1.08571e-72
ENSECAG00000025109	EEF1A2	22	49244232	49253037	eukaryotic translation elongation factor 1 alpha 2	0.664432	0.0644349	-0.567685	-0.180561	1.10453	-0.700333	0.479027	-1.79357	-0.0533985	0.0785379	0.334716	1.11205	3.27772	383.1	1.42768e-74	2.74404e-72
ENSECAG00000008668	G-CSF	11	22464444	22466997	Equus caballus colony stimulating factor 3 (granulocyte) (CSF3), mRNA.	0.236893	0.612297	-0.0980148	-0.406387	-0.69097	-1.30325	-2.22728	0.203143	0.344475	-0.419148	0.88072	-0.596058	8.32932	381.989	2.45204e-74	4.64556e-72
ENSECAG00000001640	P2RY13	16	83784843	83785859	purinergic receptor P2Y, G-protein coupled, 13	-0.0511909	-0.544404	-0.900043	-0.400348	0.578859	0.660377	0.931084	1.47194	0.384331	0.298397	0.920018	0.151322	5.96872	380.53	4.98918e-74	9.31922e-72
ENSECAG00000018973	ENTHD1	28	36532728	36621416	ENTH domain containing 1	-0.682809	-0.0287954	0.119589	-0.0620621	1.70079	1.61916	0.462401	0.113163	-0.149014	0.110612	-0.310477	0.363932	2.26837	380.427	5.24715e-74	9.66496e-72
ENSECAG00000011344	GABRA3	X	120836895	121047223	gamma-aminobutyric acid (GABA) A receptor, alpha 3	-0.932523	-0.0145928	-0.0040218	0.0881504	-0.317088	1.39117	1.06962	0.637171	0.867807	0.0258595	-0.0953605	-0.337221	2.8646	378.525	1.32432e-73	2.40591e-71
ENSECAG00000018398	TRIM69	1	144444071	144474829	tripartite motif containing 69	-0.511405	0.200267	-0.0060912	-0.0941696	1.72252	1.22534	-0.100909	-0.167682	-0.0112274	-0.418202	-0.109241	0.106352	5.27174	371.699	3.67198e-72	6.58079e-70
ENSECAG00000026820	SEPP1	21	23756843	23762640	Equus caballus selenoprotein P, plasma, 1 (SEPP1), mRNA.	0.123124	-0.483747	-0.377501	-0.707247	0.161659	1.0102	0.797218	0.796022	-0.34474	0.448618	-0.504357	1.93374	3.45303	371.393	4.26348e-72	7.53896e-70
ENSECAG00000000054	CCL17	3	9650582	9652893	chemokine (C-C motif) ligand 17	0.217301	0.534744	-0.0131015	0.768051	-0.108438	-1.54082	-1.41577	-0.0170538	-1.2207	1.06068	0.30683	-0.964951	4.19944	365.288	8.30905e-71	1.44993e-68
ENSECAG00000024636	CRISPLD2	3	31989628	32036768	cysteine-rich secretory protein LCCL domain containing 2	-0.683939	0.0722991	0.194695	-0.189892	2.13495	1.11627	-0.80296	-1.68789	-0.284672	0.290456	0.470083	0.535822	3.38478	365.238	8.5139e-71	1.46638e-68
ENSECAG00000008811	KCNJ15	26	34411335	34454131	potassium channel, inwardly rectifying subfamily J, member 15	-0.412232	-0.230812	-0.338387	-0.269964	0.581804	1.43631	0.303078	0.973036	0.184371	0.361408	0.0692263	-0.101875	5.48397	365.083	9.18107e-71	1.56102e-68
ENSECAG00000012151	MARCO	18	12086034	12116622	macrophage receptor with collagenous structure	0.692202	-0.673719	-0.39587	-0.885617	-3.28275	-1.38489	2.82481	4.63082	2.61721	1.27437	2.05033	0.37746	3.26911	363.186	2.30943e-70	3.87691e-68
ENSECAG00000023939	CCL13	11	38510060	38511402	chemokine (C-C motif) ligand 13	0.192319	-0.130929	-1.41274	-0.757021	-1.40125	-0.788927	1.08797	3.37366	1.56825	2.2678	2.58337	0.440973	2.72621	359.605	1.31767e-69	2.18437e-67
ENSECAG00000012702	PPBP	3	61846738	61847576	pro-platelet basic protein (chemokine (C-X-C motif) ligand 7)	-0.751412	1.44915	1.16717	0.0614734	-0.506655	-0.00187711	-1.86753	-0.182469	0.612106	-0.850367	-0.303767	-1.1708	7.89005	358.744	2.00211e-69	3.27802e-67
ENSECAG00000000852	SGIP1	5	94181673	94293493	SH3-domain GRB2-like (endophilin) interacting protein 1	-0.264189	0.766832	1.34627	0.269741	0.546946	-0.0248645	-0.698661	-0.494903	-0.679992	-0.715004	-0.696518	-0.526302	4.69688	358.618	2.12902e-69	3.44329e-67
ENSECAG00000017628	ENTPD3	16	45173367	45206486	ectonucleoside triphosphate diphosphohydrolase 3	0.358053	-1.02705	-1.38512	-0.62148	-1.00477	-1.31659	0.508734	2.21707	0.362561	2.22902	3.09383	0.542049	2.90151	356.714	5.37096e-69	8.58189e-67
ENSECAG00000008785		1	5333785	5336419	Uncharacterized protein	0.454825	0.106607	-0.21011	-0.0670372	0.197499	-0.218568	-0.50326	1.04914	-0.0746966	0.107099	1.41393	0.419772	3.13461	354.144	1.87263e-68	2.95652e-66
ENSECAG00000013872		5	5044218	5047525	Uncharacterized protein	0.742716	-0.391538	-0.398822	0.750077	-0.0256273	-0.556849	0.440312	0.317623	-2.39469	0.485854	-0.122456	-0.704665	2.4857	353.101	3.10908e-68	4.85089e-66
ENSECAG00000001923		15	17118907	17119239	Uncharacterized protein	-0.426354	0.0666955	0.155403	-0.0950173	-0.738089	-0.269201	0.143721	-0.279981	-0.116769	0.17099	0.0352935	0.492866	5.95183	346.019	9.69944e-67	1.49574e-64
ENSECAG00000013415	THNSL2	15	17600820	17613093	threonine synthase-like 2 (S. cerevisiae)	1.02318	0.105491	0.322363	-0.000548813	-0.240715	-0.890091	-0.943027	-0.890097	-1.02888	-0.0493817	-0.202887	-0.143604	1.33644	340.222	1.61873e-65	2.46753e-63
ENSECAG00000008923	THBS1	1	148846966	148861176	thrombospondin 1	-0.448582	0.292063	0.709971	0.265012	-1.72036	0.95254	0.127651	1.57811	0.0339552	-0.779733	-1.10664	-0.769154	11.8018	339.474	2.32637e-65	3.50595e-63
ENSECAG00000014601	GADD45A	5	93426370	93428291	growth arrest and DNA-damage-inducible, alpha	-0.236049	-0.20507	-0.0549954	-0.164404	1.85471	0.908076	0.0488155	-0.345672	-0.238516	-0.0797495	-0.269162	-0.139842	6.94746	339.322	2.50539e-65	3.73331e-63
ENSECAG00000009860	STAB1	16	35200255	35227458	stabilin 1	0.00976016	-0.174749	0.296837	-0.566838	-1.67068	0.698879	0.480991	2.18216	0.806783	0.191841	-0.331039	0.0229833	7.04991	339.164	2.70472e-65	3.98555e-63
ENSECAG00000015369	NID2	1	185511792	185556435	nidogen 2 (osteonidogen)	0.399201	-0.554684	-0.138861	-0.44977	-2.5574	-2.2421	1.64849	1.76017	1.42323	2.12292	1.4063	0.450346	3.71944	335.872	1.33598e-64	1.94701e-62
ENSECAG00000014750	ALDH1A2	1	133332495	133421928	aldehyde dehydrogenase 1 family, member A2	0.161824	-1.21651	-0.26454	0.627007	-1.35613	-2.04008	1.245	1.33543	0.344267	4.5946	2.21314	-0.641654	3.08562	330.983	1.4321e-63	2.04423e-61
ENSECAG00000011895		10	23704162	23709983	Equus caballus immunoglobulin-like transcript 11 protein (ILT11B), mRNA.	-0.605691	0.162053	0.0917731	-0.040669	1.273	1.48599	0.227752	-0.141034	0.0114285	-0.0511105	-0.255521	0.125882	5.2366	330.981	1.43352e-63	2.04423e-61
ENSECAG00000012235	BAZ2B	18	40050336	40264474	bromodomain adjacent to zinc finger domain, 2B	-0.228008	0.1217	-0.258802	-0.198997	1.45916	0.558104	-0.391915	0.360204	0.130835	-0.0133876	0.370208	0.397989	6.6425	330.935	1.46528e-63	2.0673e-61
ENSECAG00000014517	CDCA3	6	34328207	34330205	cell division cycle associated 3	0.350582	0.147792	0.0786053	0.132252	0.339434	-0.254844	-0.44188	0.897975	-0.303489	0.142546	1.10272	0.196632	2.04642	330.45	1.85381e-63	2.58792e-61
ENSECAG00000022747	RNF223	2	48544579	48545384	ring finger protein 223	-0.315552	-0.100515	0.0187542	0.184038	0.511102	0.612706	0.615025	2.07112	0.153662	-0.108352	-0.205889	-0.145499	2.03839	324.821	2.84047e-62	3.92399e-60
ENSECAG00000000153	FRMPD4	X	8369298	8554600	FERM and PDZ domain containing 4	0.187004	0.0978567	0.392959	-0.109088	-0.5326	-0.104426	0.250278	1.73483	0.0888463	0.266015	0.767903	0.154463	5.17311	323.997	4.23474e-62	5.78981e-60
ENSECAG00000019398	TFPI2	4	37493086	37497050	tissue factor pathway inhibitor 2	-0.138777	-0.939732	-0.130858	-0.860396	-0.749266	-0.763176	2.21105	3.53428	1.39681	1.31437	1.02211	0.338801	0.948205	323.592	5.15307e-62	6.97347e-60
ENSECAG00000001471		8	22831535	22832395	Uncharacterized protein	-0.247289	-0.473587	-0.175155	-0.333474	1.4194	0.883843	0.298509	0.011736	-0.163028	0.727208	0.138424	0.126039	9.41134	322.611	8.29009e-62	1.11054e-59
ENSECAG00000012244		5	30661442	30680148	Uncharacterized protein	-0.795579	-0.242753	-0.0611816	-0.078329	1.19422	0.0728653	0.189705	-0.219113	0.150018	0.160548	0.368018	-0.11389	2.10282	322.508	8.71497e-62	1.15578e-59
ENSECAG00000023871		11	50121675	50125457	Uncharacterized protein	0.846108	0.00428247	-0.980916	-0.964362	-2.48058	-2.65639	0.780841	2.43162	1.75038	1.92739	3.10602	0.723324	1.70189	319.936	3.03005e-61	3.97866e-59
ENSECAG00000002796	GABRR1	10	41629332	41649997	gamma-aminobutyric acid (GABA) A receptor, rho 1	-0.345761	-0.057177	-0.118119	0.0291528	1.78604	1.43633	-0.0717669	-0.339013	-0.276068	0.202458	-0.126211	0.0871121	2.07656	315.972	2.06684e-60	2.68729e-58
ENSECAG00000011965	OLR1	6	37187964	37197395	oxidized low density lipoprotein (lectin-like) receptor 1	-0.207303	-0.438774	-0.28085	0.111086	0.694099	0.410472	0.550443	1.86684	-0.31397	0.815082	0.735597	-0.461783	2.11272	314.273	4.70493e-60	6.05794e-58
ENSECAG00000013520	ATP13A4	19	30336245	30456113	ATPase type 13A4	-0.127011	0.322112	0.0807386	0.478027	-0.240984	-1.33915	-0.948359	0.219609	-0.929911	-0.747201	0.143147	-0.685842	2.19864	310.263	3.2783e-59	4.18046e-57
ENSECAG00000019705	CDC20	2	14878269	14882082	cell division cycle 20	0.107691	0.143375	0.257561	0.0861482	0.755818	0.374419	-0.427957	0.407731	-0.354891	-0.100313	0.600663	-0.128971	2.40771	310.153	3.45716e-59	4.36656e-57
ENSECAG00000024232	A2ML1	6	35926751	35962550	alpha-2-macroglobulin-like 1	-0.459116	0.590211	0.928732	0.0770881	-0.179899	1.09447	-0.468501	1.2228	0.27411	-0.597262	-0.818812	-0.706488	9.33964	307.734	1.11458e-58	1.39449e-56
ENSECAG00000017191	SPP1	3	49857245	49862965	secreted phosphoprotein 1	0.363522	-0.335953	-0.273072	-0.841173	-1.00486	0.0592737	0.330043	2.12327	1.8992	0.536317	1.56082	0.40436	6.44876	304.316	5.82622e-58	7.22124e-56
ENSECAG00000005480		8	4916904	4917203	Uncharacterized protein	0.0129942	-0.0377973	0.178995	-0.0813889	-0.818623	0.783544	0.0921693	-0.378078	-0.398453	0.105041	-0.277845	0.638677	3.98402	300.039	4.60815e-57	5.65864e-55
ENSECAG00000007482	IRF6	5	28461794	28473255	interferon regulatory factor 6	1.27545	-0.166335	-0.26249	0.140566	-0.925019	0.542224	0.00375704	0.392817	0.996429	-1.2961	-0.932974	-1.40544	0.131882	300.007	4.67916e-57	5.69312e-55
ENSECAG00000005925	MYBL2	22	33069718	33104912	v-myb avian myeloblastosis viral oncogene homolog-like 2	0.558545	-0.290014	-0.205271	0.0205942	0.318076	-0.549607	-0.417794	0.416718	-0.410056	0.745638	1.49	0.490541	3.57453	299.828	5.10258e-57	6.15186e-55
ENSECAG00000020485	PCOLCE2	16	76698835	76763573	procollagen C-endopeptidase enhancer 2	0.179129	-0.456088	0.262919	-0.324279	-2.38794	-0.688052	1.76642	2.10426	1.32369	1.19886	0.409844	-0.66194	5.27378	296.414	2.65758e-56	3.17522e-54
ENSECAG00000001069	CCRL2	16	40348736	40349767	chemokine (C-C motif) receptor-like 2	-0.501266	0.213838	0.0842061	0.0193697	1.8813	0.937003	-0.0967098	-0.637204	-0.268282	-0.424717	-0.252485	-0.00585414	8.57373	296.204	2.94169e-56	3.48327e-54
ENSECAG00000010053	HJURP	6	20597326	20609393	Holliday junction recognition protein	0.469116	0.00448367	-0.204107	-0.320801	0.390173	0.298317	-0.813844	1.16862	0.0285613	-0.181649	0.809537	0.192715	1.10528	295.878	3.44275e-56	4.04051e-54
ENSECAG00000023019	KIF18B	11	18733505	18743300	kinesin family member 18B	0.798515	-0.454672	-0.353127	-0.408839	-0.000111485	-0.430998	0.285174	0.999114	0.236726	0.581979	1.1978	0.479814	1.81239	295.851	3.489e-56	4.05887e-54
ENSECAG00000014348	C15orf43	1	144420751	144438203	chromosome 15 open reading frame 43	-0.447591	0.0631243	-0.12561	-0.0851457	1.68964	1.08151	0.112641	0.0393158	-0.179804	0.343578	0.087535	0.536908	1.7467	295.123	4.95884e-56	5.71862e-54
ENSECAG00000023416	F3	5	70576988	70586806	coagulation factor III (thromboplastin, tissue factor)	-0.519944	1.13405	0.631896	0.16978	-0.473531	-0.36158	-2.11381	-0.0454286	0.504164	-1.03309	-0.074747	-0.977896	8.07134	294.834	5.70129e-56	6.51815e-54
ENSECAG00000011161		1	34526336	34598771	Uncharacterized protein	1.00658	0.0976344	0.836018	-0.531439	0.632415	-0.37761	0.6829	-2.07774	0.470894	-0.00751461	-0.749734	0.337996	0.577823	293.903	8.93979e-56	1.01333e-53
ENSECAG00000008859	FBLN2	16	2529525	2588876	fibulin 2	0.206171	-0.239169	0.816088	0.171004	-0.460218	-0.280176	0.523789	-0.407398	-0.37216	0.669066	0.442459	0.497325	2.39445	293.268	1.21504e-55	1.36558e-53
ENSECAG00000008385		1	5313968	5331586	Uncharacterized protein	0.378187	0.0538682	-0.149133	-0.0128814	0.184964	0.0971372	-1.18329	1.13331	-0.217527	0.297442	0.875963	-0.0120262	2.5342	291.378	3.02731e-55	3.3738e-53
ENSECAG00000014536	KIF23	1	123492448	123521130	kinesin family member 23	0.296303	0.237762	-0.0990096	-0.00147441	0.585674	-0.0442777	-1.01446	0.861721	-0.303323	-0.0472596	1.10065	0.0705328	2.18827	291.222	3.26513e-55	3.60852e-53
ENSECAG00000015509	SYT8	Un0104	44527	45274	synaptotagmin VIII	1.00209	-0.226944	-0.774146	-0.0274715	0.974458	-1.06676	0.184634	-0.444584	-0.455536	0.163297	1.43	0.190815	1.00458	288.386	1.28372e-54	1.407e-52
ENSECAG00000026891	KIAA0101	1	127851531	127854090	KIAA0101	0.525718	0.0692705	-0.282522	0.037819	0.0319957	-0.130495	-0.700503	1.19944	0.15144	-0.0281748	1.2955	-0.118759	1.54799	287.305	2.16366e-54	2.352e-52
ENSECAG00000024357	CCNA2	2	106219295	106225211	cyclin A2	0.594114	-0.119044	-0.195971	-0.190198	-0.102431	-0.512338	0.157375	1.09814	0.258928	0.316487	1.25319	0.278089	2.70521	286.279	3.54935e-54	3.82695e-52
ENSECAG00000024127	CENPF	5	24303344	24356737	centromere protein F, 350/400kDa	0.160355	-0.0215032	-0.239508	-0.18619	0.261551	0.200039	-0.451255	1.42288	0.0293881	0.294653	1.23777	0.325677	3.1713	286.227	3.64041e-54	3.89347e-52
ENSECAG00000013597	DAB2	21	26419791	26439446	Dab, mitogen-responsive phosphoprotein, homolog 2 (Drosophila)	0.141261	0.135306	0.570696	-0.158043	-1.4909	0.185412	0.402417	1.47661	0.254348	0.204374	-0.489728	-0.109025	6.08608	284.597	7.99539e-54	8.48279e-52
ENSECAG00000009556		Un0011	730658	732137	Uncharacterized protein	-0.309696	0.0583498	0.142742	-0.122635	-0.076843	1.39451	-0.00388564	0.0168826	0.259373	-0.0191159	0.0443133	0.307204	5.17432	283.188	1.57751e-53	1.66039e-51
ENSECAG00000015140	LIPG	8	68116224	68136784	lipase, endothelial	0.891285	-0.0403118	-0.531412	0.103566	-0.910984	-1.54401	0.404595	0.614261	0.0575938	0.205353	1.28278	0.271293	5.8201	282.946	1.77314e-53	1.8516e-51
ENSECAG00000001129	HMOX1	28	32969651	32974348	heme oxygenase (decycling) 1	0.248218	-0.00599213	0.355106	-0.252125	-0.687115	-0.2397	0.679587	1.77094	0.293036	0.141754	-0.296928	0.247573	7.56132	282.662	2.03321e-53	2.1066e-51
ENSECAG00000019551	CXCL12	1	69830420	69839725	chemokine (C-X-C motif) ligand 12	0.198759	0.498329	0.934584	0.450962	0.0772373	-0.178721	0.174665	0.285805	-0.434616	-0.649636	-0.58203	-0.532654	3.43224	282.272	2.45433e-53	2.5232e-51
ENSECAG00000016730		27	37371073	37371370		0.455964	0.150101	-0.0535869	0.292732	-1.56952	-0.456975	-0.888848	0.205359	0.197809	0.152981	-0.54381	-0.122537	2.90288	280.174	6.75251e-53	6.8886e-51
ENSECAG00000015726	NR1H3	12	11625403	11631896	nuclear receptor subfamily 1, group H, member 3	0.38698	-0.126713	0.317891	-0.174119	0.374337	-0.303981	-0.262476	0.194483	-0.0572138	0.212278	0.123113	0.190621	7.27315	277.038	3.0631e-52	3.10098e-50
ENSECAG00000016279		14	41399846	41401293	Uncharacterized protein	-0.752544	0.451836	0.442945	0.269796	1.53257	0.870889	-0.289972	0.296226	0.399481	-0.614211	-0.568407	-0.0785386	1.97894	274.422	1.08095e-51	1.08603e-49
ENSECAG00000004372	SLC22A3	31	2537141	2629905	solute carrier family 22 (organic cation transporter), member 3	0.956952	-0.057449	-0.270781	-0.231684	-0.257933	-0.802704	-0.42398	-0.123595	-0.00835961	-0.193062	0.547055	0.24742	3.46059	274.274	1.16063e-51	1.15732e-49
ENSECAG00000012327	IL34	3	23037212	23046696	interleukin 34	0.23416	0.390283	1.05713	0.271914	-0.00907731	-1.024	0.318205	1.11681	0.424848	0.486152	-0.232615	-0.135932	0.46582	273.965	1.34691e-51	1.33304e-49
ENSECAG00000014708	PTHLH	6	53174340	53185613	Parathyroid hormone-related protein Osteostatin	-0.570624	-0.165544	0.058158	-0.276962	0.389389	-0.0928177	0.904565	-0.436436	-0.124069	-0.218841	-1.61979	0.453204	0.492579	273.672	1.55111e-51	1.52376e-49
ENSECAG00000013777	YBX3	6	38587686	38607744	Y box binding protein 3	-0.816502	0.118156	0.289846	0.122254	1.69126	0.434858	-0.187086	-0.390978	-0.257665	0.147808	-0.0498508	0.101193	4.16597	270.685	6.5418e-51	6.37922e-49
ENSECAG00000019038	KIF2C	2	13641730	13657852	kinesin family member 2C	0.676182	-0.406518	-0.373617	-0.198456	-0.0869191	-0.562847	-0.0491347	1.21722	0.290369	0.519744	1.34046	0.643337	2.20674	270.152	8.45748e-51	8.18708e-49
ENSECAG00000008655	DLGAP5	24	3368417	3391976	discs, large (Drosophila) homolog-associated protein 5	0.382495	0.135988	-0.0469932	-0.325496	0.696352	-0.130419	-1.09971	0.544179	-0.111064	-0.12024	1.3432	0.551977	1.00386	269.378	1.22753e-50	1.17967e-48
ENSECAG00000016275	GPRC5D	6	40685369	40692395	G protein-coupled receptor, class C, group 5, member D	0.47718	-0.0346219	0.346636	-0.362606	0.570077	-0.660245	0.769105	0.782063	-0.0591624	0.654432	-0.686913	0.637415	2.69961	266.804	4.23884e-50	4.04428e-48
ENSECAG00000011627	ENPP6	27	25729556	25833246	ectonucleotide pyrophosphatase/phosphodiesterase 6	-0.341105	0.121267	0.76781	-0.43451	0.271528	0.915593	0.432818	1.0337	0.416762	-0.255422	-0.0206033	0.467549	2.60102	266.027	6.16339e-50	5.83849e-48
ENSECAG00000006095		Un0011	651171	652695	Uncharacterized protein	0.283735	-0.019294	-0.110692	-0.0689857	-1.32501	-0.95721	0.208251	-0.258017	-0.0303503	0.302074	0.58576	0.529801	6.00856	266.002	6.23641e-50	5.86577e-48
ENSECAG00000023430	TRPM2	26	39600041	39654108	transient receptor potential cation channel, subfamily M, member 2	0.0162902	0.0415532	-0.366748	-0.227536	1.43125	0.332133	-0.265933	-0.160022	-0.128448	-0.182142	0.782005	0.252793	8.54201	263.44	2.1399e-49	1.99855e-47
ENSECAG00000015892	CACNA1D	16	34062866	34381927	calcium channel, voltage-dependent, L type, alpha 1D subunit	-0.953005	-0.0333291	0.173808	-0.102996	1.50244	2.46482	-0.236372	-0.498728	-0.344402	-1.09008	-0.910794	-0.700534	1.00042	261.444	5.59143e-49	5.18557e-47
ENSECAG00000021314	COL4A2	17	77790009	77870130	collagen, type IV, alpha 2	0.297461	-0.0791189	-0.103903	0.0622115	0.686052	-0.336322	0.299873	0.333757	-0.295259	0.0723252	1.12422	0.0725944	5.38227	261.019	6.85944e-49	6.31735e-47
ENSECAG00000007464	RRM2	15	83356233	83361464	ribonucleotide reductase M2	0.598111	-0.111595	-0.267578	-0.00612223	-0.0240029	-0.373978	0.000173235	0.730388	0.196237	0.712565	0.910999	0.113159	3.61525	260.8	7.62249e-49	6.97169e-47
ENSECAG00000013193	UHRF1	7	3014833	3042315	ubiquitin-like with PHD and ring finger domains 1	0.995227	-0.570351	-0.620123	-0.219027	-0.0636375	-0.798674	-0.324521	0.20792	0.0337388	0.883805	1.09045	0.435034	4.20481	258.726	2.0659e-48	1.87657e-46
ENSECAG00000014278	CCDC40	11	2853829	2892682	coiled-coil domain containing 40	-0.863054	0.727459	0.256078	0.530921	2.91006	1.52833	-1.53707	-0.906224	-1.13067	-0.572103	-0.68018	-0.0886262	0.602669	258.259	2.58713e-48	2.33405e-46
ENSECAG00000009623	OLFML2B	5	36564476	36600161	olfactomedin-like 2B	-0.621645	0.248584	0.883125	0.0651543	-1.06441	1.35634	0.645286	1.389	0.534612	0.194104	-0.797636	-0.621558	3.06507	258.132	2.74902e-48	2.46334e-46
ENSECAG00000023608	TMEM171	14	91127205	91134479	transmembrane protein 171	-0.200835	0.45194	1.05313	0.275725	-0.171171	0.339887	-0.250974	0.414983	-0.485733	-0.169546	-0.728231	-0.810906	3.6207	257.744	3.31323e-48	2.949e-46
ENSECAG00000014338	EGR1	14	38039967	38043816	early growth response 1	-0.189435	0.180297	-0.132926	-0.581411	-0.000160125	0.396795	0.570518	1.69954	1.00977	-0.40031	0.144794	0.969572	6.99391	257.314	4.07329e-48	3.60133e-46
ENSECAG00000022696	SLC7A11	2	92858906	92940756	solute carrier family 7 (anionic amino acid transporter light chain, xc- system), member 11	0.773916	-0.203759	-0.194401	-0.243946	-0.114377	-0.83878	-0.209225	0.427961	0.118264	0.0562719	0.0514594	-0.0140906	7.10177	257.231	4.24049e-48	3.70398e-46
ENSECAG00000020946	SUGCT	4	11453243	12120290	succinyl-CoA:glutarate-CoA transferase	0.499302	0.258793	0.158139	0.127825	0.561356	-1.11111	-0.401485	-0.439712	-0.675701	0.105728	0.3425	0.0231205	3.64852	257.228	4.24525e-48	3.70398e-46
ENSECAG00000000943	PTGES	25	32634064	32645087	prostaglandin E synthase	-0.63847	1.0124	0.990228	0.160688	1.41204	0.761072	-1.61228	-0.0755223	-0.620666	-1.53688	-0.801698	0.621714	2.2641	256.948	4.85851e-48	4.21135e-46
ENSECAG00000010716	CLEC6A	6	35214296	35232183	C-type lectin domain family 6, member A	0.643164	0.448908	-0.260093	0.148162	0.035814	-0.549349	-0.155869	0.657447	-0.428965	-1.21066	0.45021	-0.167329	4.31638	256.107	7.27961e-48	6.26897e-46
ENSECAG00000019873		14	82927302	82972249	Uncharacterized protein	-0.304007	0.523391	0.981143	0.0163708	-0.6546	0.906162	-0.688493	0.329399	-0.194	-0.63741	-1.0634	-0.82386	6.06788	255.947	7.85991e-48	6.72504e-46
ENSECAG00000000281	SHCBP1	3	31468	52357	SHC SH2-domain binding protein 1	0.53533	-0.15568	-0.131438	-0.0839261	0.0395145	0.014948	-0.00146118	0.800543	0.001169	0.117983	0.673794	-0.173362	2.50656	254.875	1.31536e-47	1.11823e-45
ENSECAG00000015806	CCNB1	21	4905044	4912231	cyclin B1	0.0612855	0.278064	0.32241	0.263674	0.453579	0.174226	-0.474102	0.611263	-0.5322	0.0647094	0.508952	-0.142402	2.71104	253.591	2.43816e-47	2.05954e-45
ENSECAG00000023484	SKA1	8	68814638	68828326	spindle and kinetochore associated complex subunit 1	-0.40841	-0.0591885	0.161161	0.0382676	-0.519353	2.46272	0.788576	1.09321	1.08414	-0.589921	-0.734533	0.0899572	1.25621	253.382	2.69524e-47	2.26229e-45
ENSECAG00000018100		4	50306243	50307660		0.628881	0.0476704	0.06839	-0.0259281	-0.0128458	-0.950763	-0.165527	-0.472861	-0.245247	-0.245168	-0.281862	0.209181	4.98454	249.824	1.48862e-46	1.24164e-44
ENSECAG00000001910		Un0097	228831	232035	Equus caballus granzyme B (granzyme 2, cytotoxic T-lymphocyte-associated serine esterase 1) (GZMB), mRNA.	0.010324	-0.762877	-0.096252	-0.825317	0.217334	1.20166	1.00401	0.0521613	0.611519	-0.440926	-2.18112	0.278361	4.92703	249.393	1.831e-46	1.51767e-44
ENSECAG00000023927	CCL1	11	38505372	38507693	chemokine (C-C motif) ligand 1	-0.155336	0.126821	0.160252	0.34857	0.956104	-2.03368	-0.809576	-1.48843	-1.32544	0.66787	1.66267	0.141305	3.58586	249.332	1.88558e-46	1.5532e-44
ENSECAG00000009625		Un0011	767186	768934	Uncharacterized protein	-0.444021	0.072848	0.120138	-0.112507	0.162676	1.18315	0.126897	-0.297525	-0.279723	-0.117947	0.0843814	0.290113	9.32227	248.833	2.39592e-46	1.9614e-44
ENSECAG00000024531	AMPP	7	79430456	79431657	Equus caballus adrenomedullin (AMPP), mRNA.	-0.095999	-0.0795336	0.641766	-0.600884	1.06707	-0.275945	-0.820789	-0.241723	-1.10434	1.78322	0.508234	2.23784	0.920549	248.493	2.8207e-46	2.29498e-44
ENSECAG00000000483		Un0011	254202	505325	Uncharacterized protein	-0.143206	0.125249	0.112347	-0.14061	-1.07657	0.588222	-0.0192462	0.0608936	0.134655	-0.0259163	0.0575813	0.270802	4.24605	247.666	4.19517e-46	3.39246e-44
ENSECAG00000019129	FOXM1	6	30817902	30826537	forkhead box M1	0.12378	-0.021637	-0.230636	-0.143792	0.790539	-0.210254	-0.546559	0.90947	0.0042694	0.626055	1.64938	0.501938	1.55544	247.451	4.65071e-46	3.73804e-44
ENSECAG00000022760	SUN3	4	18093239	18125461	Sad1 and UNC84 domain containing 3	0.556984	-0.755556	-1.24564	-0.111456	2.88713	0.381332	-0.141011	-0.573	-1.06931	0.141818	0.693443	-0.553325	-0.511984	246.721	6.60149e-46	5.27403e-44
ENSECAG00000008946		10	22724046	22730121	Uncharacterized protein	-0.142262	0.677005	0.549165	0.547516	0.590115	0.207398	-2.08217	1.77091	-0.332915	-1.29111	-0.46843	-0.464507	-0.306341	246.673	6.75545e-46	5.36472e-44
ENSECAG00000013053	TOP2A	11	22171085	22194218	topoisomerase (DNA) II alpha 170kDa	0.434443	-0.0785474	-0.248941	0.000150813	0.0756776	-0.122334	-0.101477	0.982141	-0.0867324	0.205769	0.968881	0.0324875	4.50234	246.524	7.25802e-46	5.72951e-44
ENSECAG00000011292	MSR1	27	19404312	19480518	macrophage scavenger receptor 1	0.0217402	-0.181167	0.648486	-0.544974	-0.845842	0.114011	0.464164	1.27717	0.708883	0.24433	-0.656371	0.355653	5.83232	245.505	1.1834e-45	9.28653e-44
ENSECAG00000023986		20	29182353	29185858	Uncharacterized protein	-0.287239	0.171886	-0.0258836	0.0761272	1.5534	0.197232	0.0865519	-0.248353	-0.2387	-0.490541	-0.215091	-0.0859534	8.06858	244.669	1.76729e-45	1.37869e-43
ENSECAG00000019243	HSD11B1	5	28516160	28546824	hydroxysteroid (11-beta) dehydrogenase 1	-0.127883	0.344584	0.527782	0.0211467	1.25722	0.0155688	-0.454487	-0.286831	-0.331237	-0.116644	-0.389374	-0.209917	7.25264	243.708	2.8018e-45	2.17295e-43
ENSECAG00000016860	KIF20A	14	38235974	38243900	kinesin family member 20A	0.204786	0.103951	-0.0759603	-0.19711	0.472552	0.0755201	-0.533368	0.922232	0.0569254	-0.0261476	1.06476	0.272831	2.03024	239.413	2.19781e-44	1.69461e-42
ENSECAG00000010918	SELP	5	6026628	6072931	Equus caballus selectin P (granule membrane protein 140kDa, antigen CD62) (SELP), mRNA.	-0.712927	0.312322	0.521593	0.150458	1.37541	2.13892	0.232493	-0.240471	-0.158365	-0.810676	-1.72383	-0.827211	2.9904	238.605	3.23677e-44	2.48128e-42
ENSECAG00000014455		19	33300734	33314872	Uncharacterized protein	0.599454	-0.270567	-0.156387	0.457257	-0.251357	-0.552252	0.219737	0.442083	-0.503659	0.318901	0.147765	-0.588971	4.26714	237.136	6.544e-44	4.98773e-42
ENSECAG00000015068		4	95829243	95829751	Uncharacterized protein	-0.964771	0.141718	-0.146868	-0.0230097	1.0567	0.559378	-0.433722	0.295183	0.0216924	-0.0783939	0.546316	0.139424	0.750339	236.515	8.80964e-44	6.67619e-42
ENSECAG00000022166	AKAP12	31	15693837	15698648	A kinase (PRKA) anchor protein 12	-0.490497	0.671555	0.37233	0.543538	-0.498523	-0.940091	-1.53876	0.112801	-0.0015985	-0.0124796	1.21044	-0.718113	5.86364	236.048	1.10207e-43	8.30437e-42
ENSECAG00000016821		Un0110	45391	45636		1.03876	0.373284	0.247683	0.258126	-1.1256	-0.460233	-0.688786	-0.492717	-0.255849	-0.836552	-0.886542	-1.05777	0.134514	235.825	1.22625e-43	9.18787e-42
ENSECAG00000017388	CENPT	3	18181424	18187250	centromere protein T	0.381806	0.0213022	0.065424	0.120145	0.353508	-0.33751	-0.144885	0.402549	0.000638758	0.507046	0.82741	0.212699	2.05244	235.691	1.30707e-43	9.73844e-42
ENSECAG00000024694	KIF14	30	27719622	27767346	kinesin family member 14	0.566778	0.0162685	-0.202908	-0.217444	0.0325022	-0.461319	-0.388117	0.959316	0.0502716	0.183675	1.44835	0.54199	1.26782	234.542	2.26697e-43	1.67958e-41
ENSECAG00000018665	RECQL4	9	83051154	83056819	RecQ protein-like 4	0.619364	-0.468146	-0.351768	-0.256666	0.179149	-0.47793	-0.0331905	0.623072	0.14893	0.786109	1.34496	0.463612	3.08253	234.214	2.65238e-43	1.95422e-41
ENSECAG00000022197	CASP3	27	25405960	25413902	Equus caballus caspase 3, apoptosis-related cysteine peptidase (CASP3), mRNA.	-0.494917	0.295785	0.139416	0.0314678	1.47037	1.18525	0.0912118	-0.305628	-0.221958	-0.615465	-0.587808	-0.243234	7.42206	232.266	6.73911e-43	4.93779e-41
ENSECAG00000004445	PDE11A	18	55879303	56265586	phosphodiesterase 11A	0.0991959	-1.35213	-0.188477	1.45674	-1.09643	-1.32353	2.48829	0.97464	-0.100828	3.26176	1.46629	-1.35693	0.2118	231.218	1.11289e-42	8.10946e-41
ENSECAG00000019596		14	82868202	82908129	Uncharacterized protein	-0.249439	0.514389	0.865081	-0.0393396	-0.70361	0.778777	-0.391274	0.675146	0.137855	-0.53315	-0.838017	-0.87812	8.58942	230.927	1.2793e-42	9.2711e-41
ENSECAG00000009121	NEIL3	27	31459232	31506254	nei endonuclease VIII-like 3 (E. coli)	0.702837	0.307181	-0.621083	-0.226012	0.291651	-0.582111	-1.18604	1.33832	0.0338769	0.0946785	1.87514	0.283102	0.294426	229.802	2.19116e-42	1.5793e-40
ENSECAG00000012946	CYP7A1	9	25611151	25619248	cytochrome P450, family 7, subfamily A, polypeptide 1	0.388344	0.0698741	-0.251523	0.0130802	1.17084	0.307083	-0.0350812	-0.557006	-0.0297369	-0.666078	-0.491576	0.0582998	1.68924	229.127	3.0263e-42	2.16945e-40
ENSECAG00000025135	MOGAT2	7	68477523	68490292	monoacylglycerol O-acyltransferase 2	-0.988857	0.62582	0.795733	0.0296476	2.48799	1.31594	-0.182838	-1.02363	-0.379705	-0.61004	-0.428473	0.877784	0.0375145	228.093	4.96364e-42	3.53913e-40
ENSECAG00000002438		22	21094839	21097254		0.372517	-0.205659	0.443696	-0.403832	-0.664344	-0.222655	0.283553	1.00539	0.234782	0.752782	0.12461	0.621163	3.43665	228.067	5.02446e-42	3.56334e-40
ENSECAG00000010967	MMP19	6	73598841	73603639	matrix metallopeptidase 19	0.287803	-0.523379	0.165628	-0.936707	-1.37239	0.0669495	1.91743	2.63511	1.32837	1.01656	0.230677	0.790537	2.77133	227.689	6.02142e-42	4.24766e-40
ENSECAG00000009575	IGHE	Un0011	754861	756586	immunoglobulin heavy constant epsilon	-0.35053	-0.172309	0.0147912	-0.0358277	-0.621289	-0.0194927	0.414315	0.0348741	0.0623269	0.999065	0.80316	0.791635	7.47217	227.297	7.26124e-42	5.09516e-40
ENSECAG00000001554	P2RY14	16	83686108	83687088	purinergic receptor P2Y, G-protein coupled, 14	-0.0531884	-0.421569	-0.254222	-0.471995	0.97407	0.604465	0.486662	0.277947	0.185411	0.331373	0.119148	0.533818	6.37566	226.091	1.29297e-41	9.02495e-40
ENSECAG00000016902	PRR16	14	52811258	52872913	proline rich 16	0.527447	-0.0374773	0.317911	-0.16932	-1.80199	-0.754774	0.576097	1.12864	0.262142	0.40493	-0.53803	0.0166281	2.33374	225.876	1.43281e-41	9.94863e-40
ENSECAG00000008905	MCF2L2	19	21616683	21769158	MCF.2 cell line derived transforming sequence-like 2	-0.803871	-0.0166625	0.0815835	-0.0439465	0.70406	0.329207	0.514515	0.257385	0.468278	0.338152	0.306394	0.131447	2.06397	224.471	2.8047e-41	1.93729e-39
ENSECAG00000024196	KIFC1	20	33797883	33804790	kinesin family member C1	0.240013	0.120625	-0.055679	-0.0027917	0.356639	-0.187754	-0.399208	0.697092	-0.0481917	0.0737287	1.15117	0.304382	3.18358	224.391	2.91301e-41	2.00168e-39
ENSECAG00000009873	REM2	1	161103244	161104861	RAS (RAD and GEM)-like GTP binding 2	-0.714639	0.26855	0.495114	-0.166824	1.88335	0.968919	-0.139147	-1.25014	0.0997515	-0.0172259	-0.471344	0.578392	1.88194	224.321	3.0128e-41	2.05957e-39
ENSECAG00000020041	IGJ	3	64304110	64312973	immunoglobulin J polypeptide, linker protein for immunoglobulin alpha and mu polypeptides	-0.0051991	0.192836	0.103141	-0.0407104	-0.751477	0.681562	-0.136757	-0.327069	-0.340818	-0.221551	-0.0477382	-0.0364297	7.34761	223.971	3.56159e-41	2.42225e-39
ENSECAG00000023629	GJC1	11	18854497	18881069	gap junction protein, gamma 1, 45kDa	0.406114	-1.03919	-1.03944	-0.554843	-0.315893	-0.0179433	0.379182	1.88119	0.212547	1.44563	1.25522	0.345533	4.29578	223.942	3.61103e-41	2.44334e-39
ENSECAG00000004709	C2	20	31652406	31664670	complement component 2	0.176262	0.238007	0.224074	-0.156426	-0.181935	-0.281095	0.256696	1.3271	0.386828	-0.174197	0.448432	0.27887	6.68208	222.255	8.08612e-41	5.44356e-39
ENSECAG00000014619	UBE2C	22	34793470	34796618	ubiquitin-conjugating enzyme E2C	0.26711	0.12106	0.0486821	0.0821448	0.287694	-0.176512	-0.0660748	0.675627	-0.167464	0.449266	0.846126	0.167167	2.50813	222.081	8.78684e-41	5.88541e-39
ENSECAG00000021212		7	5119093	5122427	Uncharacterized protein	-0.0468461	0.0588777	0.145765	-0.301276	-0.713815	0.326405	1.02273	1.94354	0.461465	0.490265	0.524266	0.512406	4.51242	221.158	1.36546e-40	9.09985e-39
ENSECAG00000006662	MPO	11	32535983	32543784	myeloperoxidase	0.0409821	-0.446704	-0.819644	-0.175126	0.086465	0.741155	0.23911	1.30179	-0.838773	0.687524	1.39078	0.237774	2.47564	220.99	1.47937e-40	9.8097e-39
ENSECAG00000014250		10	23739171	23779774	Uncharacterized protein	0.4479	-0.103768	0.0891287	-0.231955	-0.0919108	-0.151641	0.054443	0.800584	0.12639	0.151388	0.146943	0.266995	5.83124	220.163	2.19587e-40	1.44884e-38
ENSECAG00000024139	LONRF3	X	94586726	94624396	LON peptidase N-terminal domain and ring finger 3	-0.244244	0.09913	0.128058	0.00699376	1.41338	0.828256	-0.0653028	-0.290499	-0.120444	-0.316135	-0.297551	0.0294496	4.83382	219.793	2.61986e-40	1.72003e-38
ENSECAG00000009460	NTRK1	5	41436475	41455284	neurotrophic tyrosine kinase, receptor, type 1	0.45005	-0.497111	-0.734203	-0.124653	-1.60812	-2.1011	1.19453	1.46256	0.896261	2.16448	2.23352	0.227093	3.37369	219.17	3.52783e-40	2.30473e-38
ENSECAG00000023642	SPHK1	11	5758764	5781121	sphingosine kinase 1	0.0290446	0.168504	0.873415	-0.319638	0.26623	-0.378009	0.464035	-0.030165	0.220412	0.651342	-0.120669	0.53992	2.81138	219.147	3.56664e-40	2.31866e-38
ENSECAG00000020645	ASPM	30	24856892	24906254	asp (abnormal spindle) homolog, microcephaly associated (Drosophila)	-0.0523834	0.394581	0.140924	0.08744	0.388668	0.4851	-1.06958	0.940457	-0.178388	-0.409271	0.547137	0.0968175	2.55382	218.803	4.20284e-40	2.71893e-38
ENSECAG00000009218	EGFL6	X	9281290	9341850	EGF-like-domain, multiple 6	0.212592	1.11544	0.138581	0.0498871	0.849025	0.454711	-0.743685	-0.488444	-0.437602	-0.343624	0.0337263	0.197165	1.22428	218.088	5.91278e-40	3.80657e-38
ENSECAG00000020007	CNTLN	23	36824992	37083307	centlein, centrosomal protein	0.362302	0.383707	0.284322	0.360394	-1.34004	-0.59637	-0.496225	-0.010025	-0.504929	-0.179565	0.123402	-0.0767777	1.66587	217.139	9.30146e-40	5.95922e-38
ENSECAG00000021452	BUB1B	1	148292510	148343175	BUB1 mitotic checkpoint serine/threonine kinase B	0.359373	0.0855946	-0.0630708	0.0130568	-0.255006	-0.00354972	-0.201229	1.0965	0.0749554	0.242704	0.786374	0.072276	2.89881	216.092	1.53278e-39	9.77297e-38
ENSECAG00000015964		6	48189600	48207821	Uncharacterized protein	-0.422498	0.249716	0.0420941	0.0571584	1.36716	-0.479596	-0.157447	-0.0237475	-0.188552	0.144157	0.274889	-0.356725	2.33039	214.978	2.60734e-39	1.65448e-37
ENSECAG00000018458	RARRES1	5	14164867	14172564	retinoic acid receptor responder (tazarotene induced) 1	0.529891	-0.186642	-0.113454	-0.204485	0.331332	-0.822429	-0.0741403	0.383483	-0.131524	0.522545	0.861357	0.101598	6.38113	214.939	2.6565e-39	1.67764e-37
ENSECAG00000024380		1	162363878	162366791	Uncharacterized protein	-0.741692	0.0143321	-0.391155	-0.0492614	0.843721	1.92356	-0.398786	0.706395	-0.415971	-0.422178	0.348483	0.250325	0.244775	214.568	3.171e-39	1.99307e-37
ENSECAG00000022448	INHBA	4	12878829	12889612	Equus caballus inhibin, beta A (INHBA), mRNA.	0.543885	-0.203312	-0.16675	0.229791	-0.554463	-1.41776	0.266073	0.741554	-0.210231	0.530066	0.454609	0.080314	5.40148	214.086	3.99047e-39	2.4963e-37
ENSECAG00000006234		25	19128597	19131444	Uncharacterized protein	-0.684139	0.309659	0.339573	0.215322	0.726109	0.900955	-0.193378	0.66389	-0.134082	0.262072	0.358066	-0.435593	3.46352	212.473	8.60977e-39	5.36069e-37
ENSECAG00000024588		3	66710303	66714983	Uncharacterized protein	0.916261	-0.739582	0.0589786	0.126192	-2.32822	-3.41079	1.27169	0.833837	0.64792	3.71817	3.03578	0.890405	-0.186467	212.19	9.85513e-39	6.10742e-37
ENSECAG00000008821	FCAR	10	24105412	24113519	Equus caballus Fc fragment of IgA, receptor for (FCAR), mRNA.	-0.544405	0.0306128	0.689875	-0.239101	1.05458	1.19088	0.489105	-0.532286	0.146589	-0.180047	-1.0166	0.17431	4.39172	211.128	1.63418e-38	1.00802e-36
ENSECAG00000023562	CLEC4F	15	31770159	31780383	C-type lectin domain family 4, member F	0.284122	-0.469334	0.60128	-0.411351	-0.254897	0.210487	1.9472	1.22077	0.558718	0.661932	-0.0104478	0.465657	4.11722	211.059	1.68927e-38	1.03718e-36
ENSECAG00000000548	IGHM	Un0011	514993	517025	immunoglobulin heavy constant mu	0.658227	0.024433	-0.115423	-0.260054	-1.00417	-0.805739	-0.12408	-0.23523	-0.0544393	0.119675	0.35317	0.543965	9.84773	210.931	1.79523e-38	1.09716e-36
ENSECAG00000000946	CMKLR1	8	12622821	12623981	chemokine-like receptor 1	0.194419	0.0836798	0.447283	-0.238219	-0.348061	0.267942	-0.135156	0.81762	0.137118	-0.181536	-0.361997	0.201993	5.83595	210.65	2.05303e-38	1.24896e-36
ENSECAG00000003029	CDC25C	14	38139244	38162500	cell division cycle 25C	0.651153	-0.121123	-0.392748	-0.133596	0.923074	-0.0344709	-0.989254	0.0786714	-0.649711	-0.0116686	0.791536	-0.0316329	1.03356	210.223	2.51576e-38	1.52347e-36
ENSECAG00000015915	ABCC13	26	13536714	13617630	Uncharacterized protein	0.268422	-0.426189	-0.237441	-0.203518	-0.213448	0.290159	0.394347	2.14659	0.371015	0.406905	0.955384	0.373243	1.70127	209.959	2.85259e-38	1.71959e-36
ENSECAG00000023979	SCN3B	7	30726744	30746702	sodium channel, voltage gated, type III beta subunit	-0.530485	-0.151162	-0.00909941	-0.231904	0.0721947	-0.212462	0.226867	-0.0473332	0.286833	0.490869	0.360342	0.498978	2.96073	209.697	3.23254e-38	1.93982e-36
ENSECAG00000013712	ECATH-3	16	38709075	38711254	Equus caballus myeloid cathelicidin 3 (ECATH-3), mRNA.	-0.626832	-0.0703651	0.503789	-0.359068	1.51578	1.07558	-0.986719	-0.44882	0.388524	-0.337842	-0.68754	0.211064	2.27232	209.266	3.96853e-38	2.37075e-36
ENSECAG00000008185	KL	17	12098747	12143473	klotho	0.787007	-0.74201	-0.937499	0.313806	-0.968209	-1.23929	0.785188	0.988069	0.0800239	0.931329	1.01539	-0.532772	2.73817	208.479	5.77514e-38	3.43453e-36
ENSECAG00000000454		Un0011	237627	237994	Uncharacterized protein	-0.0619067	0.0529579	0.0763321	-0.17521	-0.537171	0.778435	-0.357577	-0.250541	-0.0940606	-0.0379128	0.0192342	0.305678	6.0146	208.305	6.27281e-38	3.71384e-36
ENSECAG00000020535	DDIT3	6	75084001	75088053	DNA-damage-inducible transcript 3	-0.0615356	0.0606081	0.0724338	-0.06599	1.13401	0.345534	-0.00421583	0.156636	-0.187165	0.00358154	-0.0425411	0.0888614	5.54253	205.95	1.92522e-37	1.13477e-35
ENSECAG00000007907		12	27394783	27412265	Aldehyde dehydrogenase	0.538324	-0.345517	-0.104681	-0.0937871	0.0528295	-0.236996	-0.136311	0.524838	-0.00553155	0.296424	0.479687	0.178088	4.78097	205.479	2.40816e-37	1.41314e-35
ENSECAG00000019526	IL22	6	83424559	83428088	Interleukin-22-like protein; Uncharacterized protein	0.130404	-0.214551	-0.70997	-0.0831367	-0.115603	0.316144	-0.00936794	-0.0411268	-0.434363	0.232768	-0.884946	-0.0688991	3.77857	205.166	2.79491e-37	1.63287e-35
ENSECAG00000019371	SLC1A3	21	28656219	28727433	solute carrier family 1 (glial high affinity glutamate transporter), member 3	0.197887	0.147636	0.734867	-0.0824787	-0.736272	-0.690809	-0.279646	0.522524	-0.0699778	-0.254179	-0.183583	0.0952747	2.4893	205.054	2.94892e-37	1.71529e-35
ENSECAG00000008466	BIRC5	11	4316541	4322705	baculoviral IAP repeat containing 5	0.634491	-0.00634364	-0.325721	-0.0627747	0.0152269	0.148473	-0.518176	0.937915	-0.159122	0.0791512	0.701808	-0.24962	0.865604	204.28	4.26019e-37	2.46719e-35
ENSECAG00000014408	PLS1	16	76536746	76626315	plastin 1	-0.522721	-0.804522	-0.969078	-0.320565	0.6263	-0.0898535	0.319091	1.11953	0.0491721	2.07026	1.79645	0.794289	0.161134	203.155	7.27826e-37	4.19671e-35
ENSECAG00000017598	IMPA2	8	37953498	38005067	inositol(myo)-1(or 4)-monophosphatase 2	-0.449769	-0.295653	-0.317259	0.0324539	1.69239	0.866219	-0.365603	-0.544052	-0.303328	0.197304	0.609103	-0.267929	1.56059	202.864	8.35731e-37	4.79804e-35
ENSECAG00000008850	OSCP1	2	21033339	21058064	organic solute carrier partner 1	-0.634976	0.161095	-0.129666	-0.16631	1.47594	0.584753	0.230942	0.167499	0.0798431	0.243866	0.535905	0.520145	1.2423	202.004	1.25784e-36	7.19027e-35
ENSECAG00000000583	C7orf57	4	18135536	18153729	chromosome 7 open reading frame 57	-0.436548	0.0114218	-0.525733	0.426894	3.06443	0.928485	-0.931366	-1.72202	-0.420479	-1.04616	-0.38071	-0.218338	-0.735292	201.761	1.41192e-36	8.03645e-35
ENSECAG00000024655	EMILIN2	8	43174957	43224741	elastin microfibril interfacer 2	-0.0207642	0.131489	0.615408	-0.125491	-0.292518	0.322296	-0.033738	0.736566	0.14721	-0.126332	-0.183981	-0.00438359	8.703	201.734	1.43019e-36	8.10561e-35
ENSECAG00000008493	SERPINB10	8	80262297	80286880	Equus caballus serpin peptidase inhibitor, clade B (ovalbumin), member 10 (SERPINB10), mRNA.	0.129826	-0.693041	0.473117	-0.355822	-1.27068	0.17949	1.39571	0.69795	0.373559	0.258241	-1.30546	0.428433	4.34422	201.406	1.67171e-36	9.43412e-35
ENSECAG00000000942	ACKR3	6	22797400	22798568	atypical chemokine receptor 3	-0.174531	0.156395	0.640484	-0.419583	0.141098	-0.0573687	-0.54818	0.576231	0.0587417	-0.169427	-0.0352537	0.705053	5.44968	201.375	1.6968e-36	9.53513e-35
ENSECAG00000009368		20	29049395	29052907	Uncharacterized protein	-0.204871	0.134011	0.0877776	0.0784979	1.42018	-0.425363	-0.303993	-0.36051	-0.121207	0.283399	0.163252	0.268978	8.71476	201.066	1.96502e-36	1.09958e-34
ENSECAG00000021476	MMP8	7	12616281	12626258	matrix metallopeptidase 8 (neutrophil collagenase)	0.122798	-1.18728	-0.988864	-0.993302	-0.273314	-0.062224	0.747006	0.380504	0.057358	0.105599	-0.389873	0.698645	0.410162	200.359	2.75038e-36	1.53258e-34
ENSECAG00000016075	SERPINE2	6	12788059	12811856	serpin peptidase inhibitor, clade E (nexin, plasminogen activator inhibitor type 1), member 2	-0.438409	0.391245	0.482088	0.4721	1.98669	0.650421	-0.930462	-1.66328	-0.477501	-0.874248	-1.05092	-0.627479	8.82537	200.145	3.04388e-36	1.68904e-34
ENSECAG00000018519	FANCD2	16	6849521	6896781	Fanconi anemia, complementation group D2	-0.328088	0.141061	0.386482	0.404146	1.21638	-0.370288	-0.302573	-0.0363508	-0.299479	0.31955	0.849062	0.0276378	3.83407	199.904	3.41307e-36	1.886e-34
ENSECAG00000010963	SERPING1	12	17624234	17636500	serpin peptidase inhibitor, clade G (C1 inhibitor), member 1	0.351361	0.480588	0.00303492	0.405776	-0.0154019	-0.703962	0.0500972	-0.113675	-0.217573	-0.778054	0.173989	-0.167382	4.56624	199.532	4.07424e-36	2.24201e-34
ENSECAG00000003083	PRR15	4	60326430	60326807	proline rich 15	0.0088575	-0.19482	0.0801281	0.0680068	1.37982	0.195233	-0.236592	-0.205645	-0.807399	0.0984217	0.497142	-0.376035	3.17096	199.441	4.25388e-36	2.33119e-34
ENSECAG00000018056	BATF2	12	25127008	25131943	basic leucine zipper transcription factor, ATF-like 2	-0.256895	0.143397	0.242568	0.284114	2.02105	0.556879	-0.550941	-1.41904	-0.77018	-0.524256	-0.375068	-0.230982	5.19629	198.768	5.85588e-36	3.19591e-34
ENSECAG00000023946	SDC3	2	25621375	25626936	syndecan 3	0.345931	0.098321	0.418114	-0.50071	-0.228006	-0.0910293	0.114279	0.699859	0.243594	0.186816	0.0821441	0.886096	5.03995	198.349	7.14729e-36	3.88473e-34
ENSECAG00000010859		X	52259775	52380528	Uncharacterized protein	0.320676	0.0387732	-0.108763	-0.0479103	0.200566	-0.137399	-0.444045	0.890519	-0.00572483	0.105639	1.03017	0.213087	2.00797	198.331	7.20796e-36	3.90172e-34
ENSECAG00000002540		Un0388	19734	20039	Uncharacterized protein	-0.266207	0.36013	0.159949	0.0623413	-0.494162	1.20337	-0.407409	-0.352361	-0.171781	-0.657125	-0.577511	-0.318623	5.05551	197.614	1.01311e-35	5.46173e-34
ENSECAG00000018108		13	9094452	9096302		-0.0720115	-0.022812	0.139845	0.340422	1.43002	-0.0934606	-1.09868	-0.0694819	-1.08494	0.368886	0.30222	-0.423867	5.91031	197.603	1.01863e-35	5.46928e-34
ENSECAG00000016739	MYOZ1	1	61396150	61402663	myozenin 1	0.465002	-0.0796279	0.528955	-0.0338296	0.275294	-0.754304	-0.380316	-0.0595278	-0.233382	0.39838	0.698866	0.245671	2.39842	196.243	1.9426e-35	1.03882e-33
ENSECAG00000011488	MIP-2BETA	3	61700329	61701752	uncharacterized protein LOC100056258 precursor	-0.279728	0.701485	0.562716	0.0900713	-0.578393	-0.518913	-0.786236	0.322592	0.484879	-0.696633	0.129221	-0.777888	8.53862	196.047	2.13207e-35	1.13556e-33
ENSECAG00000012179	RGS2	30	21376700	21379500	Equus caballus regulator of G-protein signaling 2, 24kDa (RGS2), mRNA.	-0.350626	0.322305	-0.104566	0.0788607	0.748041	0.714999	-0.388465	0.777735	0.0440658	-0.130317	0.195182	0.295283	5.56492	195.895	2.29241e-35	1.21608e-33
ENSECAG00000012397		3	61802417	61804327	Uncharacterized protein	-0.307524	0.538088	0.420074	0.261203	0.313154	-0.844888	-1.35804	-0.266798	-0.324415	-0.132667	0.633025	-0.820586	11.9095	195.424	2.86592e-35	1.51425e-33
ENSECAG00000007539	TRPM1	1	108196684	108303608	transient receptor potential cation channel, subfamily M, member 1	0.777023	-0.183511	-0.530699	-0.0697134	0.163812	-0.588494	-0.183611	0.343055	-0.121863	0.0199783	-0.67145	0.0150915	2.40472	194.506	4.43128e-35	2.33205e-33
ENSECAG00000020677	LHCGR	15	50587732	50640918	Luteinizing hormone receptor	0.1944	-0.855609	-0.676208	-0.54352	1.21391	0.0409178	0.651661	0.962243	0.435615	0.757177	0.775609	0.575402	0.378117	193.3	7.85288e-35	4.1164e-33
ENSECAG00000006607	KIF11	1	36271165	36317287	kinesin family member 11	0.112812	0.225648	0.0535678	0.131979	0.301588	0.27667	-0.50869	0.770452	-0.160868	-0.232055	0.520628	-0.213088	3.52924	192.509	1.14292e-34	5.96746e-33
ENSECAG00000006755	RAB3IL1	12	21879360	21897184	RAB3A interacting protein (rabin3)-like 1	0.0765409	-0.199759	0.196322	-0.137874	-1.32767	0.355889	0.870405	1.81886	0.308067	0.571804	0.179581	-0.443602	3.87633	192.384	1.21268e-34	6.30689e-33
ENSECAG00000015520		Un0104	105845	106742	Uncharacterized protein	0.645538	-0.174441	-0.338439	-0.128347	0.0332585	-0.520877	0.0157461	0.556233	0.0181727	0.0812775	0.491949	0.191633	8.48079	191.836	1.57259e-34	8.14676e-33
ENSECAG00000025120	SBSN	10	6615949	6620662	suprabasin	-0.500454	0.895968	0.888844	0.270535	-0.0984381	0.419789	-0.372232	1.3603	0.0498541	-0.822071	-0.550154	-0.0641488	2.25333	191.721	1.66085e-34	8.57049e-33
ENSECAG00000010858	ANKRD37	27	24758925	24760708	ankyrin repeat domain 37	-0.674043	0.739474	1.3708	0.321894	1.09096	0.214184	-0.776486	-0.71884	-0.830504	-0.0174068	-0.319363	0.922057	1.71416	191.384	1.94907e-34	1.00188e-32
ENSECAG00000010109	IGF1	28	26183639	26252893	Equus caballus insulin-like growth factor 1 (somatomedin C) (IGF1), mRNA.	0.499869	-0.257265	-1.26186	-0.652428	0.0141574	0.722704	0.487948	0.799111	0.394027	-0.256824	0.211032	1.26277	2.20227	189.923	3.89568e-34	1.99477e-32
ENSECAG00000005501		8	4944823	4945053	Uncharacterized protein	-0.374089	0.298143	0.153947	-0.0464285	-0.195009	0.371874	-0.268939	-0.742735	-0.579533	-0.0768081	0.225914	0.572874	2.3413	189.433	4.91307e-34	2.50604e-32
ENSECAG00000022078	CHST15	1	8896424	8928815	carbohydrate (N-acetylgalactosamine 4-sulfate 6-O) sulfotransferase 15	-0.74246	0.467875	0.489535	0.170742	1.54349	1.35621	-0.902427	-0.597741	-0.458987	-0.489253	-0.791523	-0.223218	5.19684	189.117	5.70718e-34	2.89995e-32
ENSECAG00000016735	VCAM1	5	65375549	65392622	vascular cell adhesion molecule 1	0.237423	-0.251301	0.137003	0.140959	-0.289849	-0.0775498	-1.10137	0.789728	-0.420961	0.434583	0.552158	-0.608646	4.40136	187.181	1.42779e-33	7.22722e-32
ENSECAG00000000968		12	32961741	32963760	Uncharacterized protein	-0.0321809	0.418033	0.64858	-0.126083	0.784272	0.258898	-0.218943	-0.550701	-0.0735276	-0.329755	-0.698259	0.0696662	5.09523	186.326	2.14111e-33	1.07967e-31
ENSECAG00000008274	CLEC4E	6	35144092	35149620	C-type lectin domain family 4, member E	-0.0573871	0.29293	-0.0177248	0.164647	0.479987	0.932642	-0.611932	-0.515331	-0.533409	-0.19786	0.326181	-0.115163	6.42197	186.281	2.18657e-33	1.09842e-31
ENSECAG00000005838	MOGAT1	6	11748390	11768290	monoacylglycerol O-acyltransferase 1	-0.0552554	-0.206899	-0.406305	-0.155169	1.5698	0.620144	-0.829193	-0.574808	-0.405874	0.535856	0.406741	-0.0948604	3.24146	185.423	3.28217e-33	1.64257e-31
ENSECAG00000016551	RAB13	5	43627849	43631479	RAB13, member RAS oncogene family	-0.10631	0.286742	0.689003	-0.178821	-0.398455	-0.06051	0.224142	1.02903	0.245799	0.0611458	-0.168798	-0.0309982	3.74812	185.364	3.37471e-33	1.68254e-31
ENSECAG00000024302	MAP7	10	81900578	81958772	microtubule-associated protein 7	-0.502438	-0.0349438	-0.310565	0.0163829	0.22796	0.830541	0.162841	0.705848	0.265882	0.0624734	0.633033	-0.148801	2.57772	185.101	3.82251e-33	1.89865e-31
ENSECAG00000006305	TTC21A	16	46201667	46233936	tetratricopeptide repeat domain 21A	-0.150989	0.362378	0.404882	-0.0886713	0.900511	-0.189369	-0.238563	0.158139	-0.180363	0.15383	0.354051	0.31346	5.92372	184.856	4.29218e-33	2.12399e-31
ENSECAG00000024841	PLEKHA4	10	18841163	18862974	pleckstrin homology domain containing, family A (phosphoinositide binding specific) member 4	0.15575	0.274851	0.665978	-0.107044	0.106087	-0.358011	0.131652	-0.508941	-0.269065	0.722165	0.276757	0.504377	2.69023	184.539	4.98709e-33	2.45869e-31
ENSECAG00000024473	MCM10	29	21620550	21645036	minichromosome maintenance complex component 10	0.402461	-0.0537469	-0.148325	-0.0890926	0.938323	-0.605982	0.127476	-0.51855	-0.00361545	0.544274	0.899067	0.596437	2.52684	184.439	5.22913e-33	2.56847e-31
ENSECAG00000013746	SPRY1	2	104883396	104886792	sprouty homolog 1, antagonist of FGF signaling (Drosophila)	0.642815	0.126863	-0.338152	-0.117318	0.310429	-0.328541	-0.329347	-0.450528	-0.115617	-0.538891	-0.145097	0.0362995	5.46364	183.952	6.58354e-33	3.22181e-31
ENSECAG00000008127	GFI1B	25	35282964	35287155	growth factor independent 1B transcription repressor	-0.340664	-0.448352	-0.403215	-0.174571	0.895942	0.469273	0.381243	0.374324	-0.0353236	0.860058	0.41342	0.0759344	2.41269	183.099	9.85889e-33	4.80693e-31
ENSECAG00000006916		13	39525385	39536753		0.0409232	-0.952703	-0.60293	-0.34287	0.727982	0.247496	0.0946191	0.2087	-0.289586	1.42967	0.8214	0.0626148	5.2004	183.074	9.97455e-33	4.84551e-31
ENSECAG00000015834		X	25524924	26406851	Uncharacterized protein	-0.465899	-0.104015	0.171273	0.0621617	0.320043	-0.392783	-0.74435	-0.875193	-0.783359	0.460503	-0.266261	0.046809	1.71511	183.063	1.00276e-32	4.85349e-31
ENSECAG00000000436		25	36817496	36825451	Uncharacterized protein	0.680004	0.0434005	-0.519348	-0.220645	-0.0408893	-0.94294	0.389574	-0.660637	0.434207	0.0640896	0.967558	0.52645	5.65817	182.624	1.23412e-32	5.95162e-31
ENSECAG00000018138	CCL22	3	9610450	9614564	chemokine (C-C motif) ligand 22	-0.154868	0.158836	-0.00385033	0.29527	-0.837527	-1.3556	0.31714	0.733704	0.0867742	0.885895	1.27686	-0.108891	8.37487	182.407	1.3674e-32	6.57047e-31
ENSECAG00000014126	C15orf26	1	90034112	90090195	chromosome 15 open reading frame 26	0.464941	0.221569	0.355413	-0.314497	-0.757086	0.0489668	-0.455635	-0.29656	0.224437	-0.465763	-0.548576	-0.215753	2.75255	182.273	1.45687e-32	6.9751e-31
ENSECAG00000004349	IFIT5	1	38900183	38901628	interferon-induced protein with tetratricopeptide repeats 5	-0.485815	0.532361	0.653792	0.0378537	1.18383	1.59876	-0.671127	-1.32467	-0.207711	-0.705488	-1.23503	-0.251624	7.59303	182.263	1.46389e-32	6.98348e-31
ENSECAG00000000860	CSF1R	14	27896715	27925728	Equus caballus colony stimulating factor 1 receptor (CSF1R), mRNA.	0.391512	-0.108792	-0.0595164	-0.254574	-0.426928	-0.107797	-0.0298069	1.27286	0.416998	0.0919581	0.497185	0.413251	7.974	181.67	1.93782e-32	9.21124e-31
ENSECAG00000008789	TLDC2	22	27363388	27367384	TBC/LysM-associated domain containing 2	-0.893654	0.0621533	0.0208793	0.311902	0.325767	1.72418	-0.191219	0.137362	-0.100419	-0.0112975	-0.161269	-0.131166	0.687168	181.492	2.10812e-32	9.98496e-31
ENSECAG00000000808	TCTEX1D1	5	94151128	94155845	Tctex1 domain containing 1	0.0650575	0.454837	0.656131	0.0943239	-0.814033	0.313796	-0.200232	0.704701	0.168801	-0.579449	-0.281251	-0.571621	2.54314	181.082	2.55808e-32	1.2073e-30
ENSECAG00000023126		19	24125860	24135881	Uncharacterized protein	0.239822	0.149752	0.450061	0.175165	-0.522347	-0.404889	-0.0524663	0.644194	-0.121037	-0.0315803	-0.699398	-0.29184	3.49846	180.843	2.86453e-32	1.34714e-30
ENSECAG00000020193	TGFBI	14	40026854	40058193	transforming growth factor, beta-induced, 68kDa	0.357614	-0.649932	-0.255842	-0.624629	-1.71532	-0.641199	1.14827	2.13017	0.711452	1.46084	0.474358	0.559431	8.48858	180.661	3.12101e-32	1.46258e-30
ENSECAG00000007518	2003-03-01	14	47635117	47670086	membrane-associated ring finger (C3HC4) 3, E3 ubiquitin protein ligase	-0.353643	-0.0771842	-0.168142	0.00655999	1.52463	0.723448	0.0361259	-0.447142	-0.498773	-0.2053	0.175226	-0.150667	3.50123	180.047	4.17197e-32	1.94819e-30
ENSECAG00000001962	IFITM5	12	32984076	32985269	interferon induced transmembrane protein 5	-0.322905	0.31215	0.68862	-0.265492	1.46888	0.771919	0.657345	-0.945595	-0.0438878	-0.217292	-0.712229	0.544999	1.02805	180	4.26584e-32	1.98504e-30
ENSECAG00000016173	TK1	11	4348991	4360618	thymidine kinase 1, soluble	0.424983	-0.0742613	-0.0683626	0.0390541	-0.174	-0.435252	-0.171821	0.878581	0.0770306	0.0662019	0.934247	0.0675906	2.90807	179.875	4.52553e-32	2.09852e-30
ENSECAG00000026985	IL9	14	40185073	40188055	interleukin 9	-1.36527	1.36512	0.765589	0.457133	0.0124192	2.50093	-0.398427	0.26617	0.466013	1.25147	-3.95688	-1.7637	-0.73188	179.477	5.4623e-32	2.52408e-30
ENSECAG00000020325	C1QC	2	32060661	32064757	complement component 1, q subcomponent, C chain	-0.824629	1.51854	1.22517	0.630317	0.997996	0.0908866	0.168019	-0.108071	-1.68891	-1.39383	-0.901413	-1.25017	1.11479	179.353	5.79194e-32	2.66711e-30
ENSECAG00000023720	SLAMF8	5	37688281	37696249	SLAM family member 8	0.310353	0.0621315	0.247218	-0.113845	0.0167136	-0.179828	-0.0744868	0.501237	-0.043023	-0.0463157	-0.00352127	0.000102467	7.23432	179.15	6.37457e-32	2.92524e-30
ENSECAG00000019369	CCNF	13	40356848	40376130	cyclin F	0.193578	0.0673907	0.0834733	0.0631273	0.743182	0.188137	-0.745105	0.147776	-0.447178	-0.118693	0.51981	-0.0890423	2.05816	178.981	6.9043e-32	3.15741e-30
ENSECAG00000000487	SYNM	1	104547025	104571094	synemin, intermediate filament protein	-0.300765	-0.0211044	-0.0538402	0.0113207	-0.717001	-0.635493	-0.0967545	0.690807	0.418934	0.216623	0.368724	0.0403251	3.02794	178.874	7.26271e-32	3.3099e-30
ENSECAG00000016721	KIAA0226L	17	24306595	24333143	KIAA0226-like	-0.244672	-0.269702	-0.0231413	-0.365548	0.781281	0.686135	0.392885	0.271006	0.176424	0.432257	0.0276603	0.323812	5.58342	178.826	7.43034e-32	3.3747e-30
ENSECAG00000011788	CDC45	Un0002	571262	606766	cell division cycle 45	0.722971	-0.39146	-0.385528	-0.0824091	-0.0201159	-0.565463	-0.141426	0.578342	0.0863879	0.558709	0.925461	0.215603	2.39022	178.736	7.75078e-32	3.50822e-30
ENSECAG00000022525	AREG	3	61374032	61381837	amphiregulin	0.644258	-1.14395	-0.957407	-0.815967	-2.54014	-1.19865	1.48753	2.68931	1.00385	1.91876	1.72223	0.648167	1.46396	178.522	8.57526e-32	3.8682e-30
ENSECAG00000010728	MRC1	29	17631062	17719217	mannose receptor, C type 1	0.378061	-0.536483	-0.942526	-0.597051	-1.32735	-0.562447	0.485822	2.28419	0.935688	1.25458	1.64359	0.591906	8.45068	178.345	9.3224e-32	4.19097e-30
ENSECAG00000000015	KIAA1217	29	12035298	12319274	KIAA1217	0.596229	-0.059422	-0.052289	-0.056513	-1.26802	-0.771718	0.432653	0.349915	0.34807	-0.0410516	-0.0103637	-0.0518988	5.37639	177.12	1.66245e-31	7.44845e-30
ENSECAG00000021145	DFNA5	4	56074264	56122591	Equus caballus deafness, autosomal dominant 5 (DFNA5), mRNA.	0.612267	-0.131497	-0.348383	0.086291	0.0177594	-1.19755	-0.411963	0.0819461	-0.581154	0.629538	1.6106	0.150114	5.09397	177.048	1.72026e-31	7.68153e-30
ENSECAG00000012710	C9orf153	23	4165610	4170854	chromosome 9 open reading frame 153	-0.648688	0.0927166	-0.0171421	-0.0229694	1.96651	0.399187	-0.24185	-0.33027	-0.0743219	1.24895	1.41118	1.45185	-0.0155728	177.04	1.72696e-31	7.68555e-30
ENSECAG00000019820		13	33050020	33066455	Uncharacterized protein	-0.183933	-0.186472	-0.099839	0.399403	1.6312	0.863943	-0.0214832	0.0146074	-0.179049	-0.704023	0.332415	-0.426573	0.104953	177.027	1.73762e-31	7.70715e-30
ENSECAG00000015333	ADAP2	11	40354664	40378526	ArfGAP with dual PH domains 2	-0.217453	0.164263	0.723186	-0.0391933	-0.247641	0.462833	-0.334309	0.678454	-0.0213948	0.00454479	-0.28698	-0.385734	4.59691	176.264	2.49116e-31	1.10126e-29
ENSECAG00000017657	FOSL2	15	68004306	68023383	FOS-like antigen 2	-0.069329	-0.28373	-0.341511	-0.234435	0.716968	0.41967	0.0548922	0.690849	-0.122684	0.502055	0.550379	0.166687	7.50318	175.449	3.65903e-31	1.61216e-29
ENSECAG00000018415	TANC1	18	39803899	39957415	tetratricopeptide repeat, ankyrin repeat and coiled-coil containing 1	0.0130122	0.0498039	0.493055	-0.163863	-0.269075	0.475665	0.0847789	1.01954	0.302008	-0.226868	-0.34015	-0.130406	4.85534	175.282	3.9595e-31	1.73877e-29
ENSECAG00000019100		10	20633489	20640273	Uncharacterized protein	0.597082	-0.212389	-1.33493	-0.0480001	0.703401	-0.582738	-0.219202	0.183616	0.00343362	-0.216347	1.30906	0.175301	2.81505	175.256	4.00852e-31	1.75449e-29
ENSECAG00000016625	PCLO	4	27431291	27816331	piccolo presynaptic cytomatrix protein	-0.561674	0.138837	-0.0147349	0.0920155	-0.466364	0.856219	-0.0279734	0.580412	0.320456	-0.310141	-0.342952	-0.264256	3.32043	174.994	4.53398e-31	1.97795e-29
ENSECAG00000019065	ABCG1	26	37797179	37815678	ATP-binding cassette, sub-family G (WHITE), member 1	-0.367161	-0.0774362	0.0501899	-0.0288996	1.71269	0.177387	-0.533793	-0.779345	-0.306859	0.403788	0.371078	0.178838	4.48866	174.888	4.76762e-31	2.07305e-29
ENSECAG00000015109		8	4120537	4122271	Uncharacterized protein	-0.195957	0.135048	0.184111	-0.0315464	0.0257165	0.89163	-0.253581	-0.787695	-0.61531	-0.0666695	-0.197818	0.219942	6.02333	174.357	6.12554e-31	2.65158e-29
ENSECAG00000020411		7	71422656	71426445	Uncharacterized protein	0.124519	-0.350671	0.0429303	0.0225542	-0.790332	-1.32142	0.321039	0.659314	0.00340096	1.12487	1.28156	-0.75031	2.10608	174.352	6.1381e-31	2.65158e-29
ENSECAG00000003015	SERPINB2	8	80243162	80258235	serpin peptidase inhibitor, clade B (ovalbumin), member 2	-0.430016	0.468078	0.849362	0.197999	-0.981958	0.405353	0.292535	1.0772	0.359142	-0.452084	-0.74548	-0.828575	11.2937	173.775	8.06029e-31	3.47064e-29
ENSECAG00000017436	TREM1	20	40642706	40649841	triggering receptor expressed on myeloid cells 1	-0.473017	0.0539723	0.105274	0.0056726	1.49434	0.930987	-0.629975	-0.451034	-0.664266	0.241919	-0.30387	-0.169076	8.45905	173.312	1.0025e-30	4.30264e-29
ENSECAG00000000068	ALAS2	Un0004	1106228	1125033	5'-aminolevulinate synthase 2	-0.0376713	-0.695525	-0.426883	-0.240691	1.58624	1.00813	0.243882	0.234243	-0.406154	0.266242	-0.205724	0.208358	0.72084	172.542	1.44122e-30	6.16564e-29
ENSECAG00000023555	MTFR2	10	81624127	81803842	mitochondrial fission regulator 2	0.695821	-0.324215	-0.42333	-0.458941	0.0275949	-0.648488	0.232037	0.944839	0.378737	0.387863	1.17485	0.766476	1.50775	172.42	1.5267e-30	6.51032e-29
ENSECAG00000011727	RNASE4	1	157647927	157665415	Ribonuclease A B1; Uncharacterized protein	0.349449	0.142664	0.449822	-0.167978	-0.244511	0.3513	0.173177	0.658246	0.211798	-0.251512	-0.923279	0.266977	2.36011	171.945	1.90959e-30	8.11696e-29
ENSECAG00000019222		10	19688646	19693405	Uncharacterized protein	0.15752	-0.0399254	0.274178	-0.415216	-0.800951	-0.0799759	-0.318317	1.61093	0.297829	0.18907	-0.0842842	0.298577	2.96861	171.206	2.70437e-30	1.14586e-28
ENSECAG00000000967	LTA	20	31355402	31356736	lymphotoxin alpha	-0.382391	-0.00839183	0.201158	-0.226485	0.282703	0.499884	0.638546	-0.06015	-0.352265	-0.207679	-1.3577	0.351932	4.73196	170.839	3.21609e-30	1.35834e-28
ENSECAG00000022345	ROR2	23	51119890	51167558	receptor tyrosine kinase-like orphan receptor 2	0.26572	0.622344	-0.241115	0.230325	-0.0594449	0.123859	0.796755	1.43251	0.104939	-0.330097	1.40884	0.336817	0.232069	170.693	3.44499e-30	1.4504e-28
ENSECAG00000009570	LIMK2	8	5776754	5800821	LIM domain kinase 2	-0.38068	-0.268739	0.00756233	-0.262037	0.864548	0.844505	0.24339	-0.130287	0.00217176	0.546481	-0.204573	0.160042	6.32178	170.542	3.69912e-30	1.55246e-28
ENSECAG00000010496		10	23659581	23662715	Uncharacterized protein	0.0952077	0.16203	0.210447	-0.115849	0.680163	0.246278	-0.309273	0.0842312	-0.0293617	-0.147069	0.0307569	0.0450939	6.52014	170.16	4.42784e-30	1.85243e-28
ENSECAG00000022565	ATF7IP2	13	33808727	33846726	activating transcription factor 7 interacting protein 2	-0.206994	0.458798	0.306509	0.0578712	1.72079	0.255142	-0.939093	-0.210359	-0.470958	-0.237678	-0.781773	-0.0176679	1.50053	170.14	4.46894e-30	1.86375e-28
ENSECAG00000014813	CCNB2	1	132277015	132491903	cyclin B2	0.356368	0.154788	0.119032	-0.0137911	0.0328197	-0.224911	-0.087812	0.485568	0.063015	-0.0926701	0.667572	0.233667	1.77279	169.492	6.06473e-30	2.52133e-28
ENSECAG00000004408	GPR1	18	80490238	80491305	G protein-coupled receptor 1	0.518231	-0.598475	-0.842283	-0.309827	-2.99856	-0.567559	2.44014	3.46411	0.902191	1.59541	0.968166	0.300679	0.730339	169.287	6.67857e-30	2.76785e-28
ENSECAG00000023776	TTK	10	34214578	34250082	TTK protein kinase	0.172943	-0.0187487	0.0199364	-0.000584759	0.212031	0.0371237	-0.446158	0.953424	-0.110015	-0.027192	0.807936	-0.0814266	1.85113	169.273	6.72415e-30	2.77806e-28
ENSECAG00000015440	TBC1D9	2	90819453	90883656	TBC1 domain family, member 9 (with GRAM domain)	0.218243	-0.21584	-0.261465	-0.151149	1.36029	-0.0467868	-0.498249	-0.534092	-0.308194	0.175066	0.35842	-0.0331359	9.74253	168.317	1.05433e-29	4.34239e-28
ENSECAG00000011404	SAA	7	86337065	86341000	Equus caballus serum amyloid A1 (SAA1), mRNA.	0.447854	0.710673	-0.365557	0.477156	0.058428	-0.700528	-0.672561	0.787294	-0.691731	-0.942968	0.762492	-0.350034	0.832306	168.127	1.15277e-29	4.73313e-28
ENSECAG00000027109		Un0592	22574	22684		-0.139332	-0.300328	0.150212	-0.159088	-0.64545	0.0523009	-1.123	0.62557	-0.206498	0.439332	0.353389	0.517005	3.1149	168.051	1.19518e-29	4.89211e-28
ENSECAG00000007761	DSC2	8	52031031	52061885	desmocollin 2	-0.827463	0.630358	0.637921	0.23464	3.21408	0.352637	0.360819	-2.91185	-0.975268	0.389614	-0.505401	0.730633	-0.255153	167.751	1.37626e-29	5.616e-28
ENSECAG00000000462	ZC3H12C	7	18931778	18962747	zinc finger CCCH-type containing 12C	0.300888	-0.145262	-0.215776	-0.207326	0.588106	-0.0873677	0.395868	0.441462	0.071692	-0.0311993	0.27994	0.122154	6.6634	167.295	1.70589e-29	6.93973e-28
ENSECAG00000023772	CD5L	5	40016831	40019502	CD5 molecule-like	0.574583	-0.261607	-0.877378	-0.351787	-0.420618	-0.502446	-0.13507	1.07116	-0.293656	2.00465	0.979041	1.65571	3.1881	167.049	1.91463e-29	7.76509e-28
ENSECAG00000014452	KIF22	13	19406088	19413676	kinesin family member 22	0.17297	0.0747114	-0.0235746	0.0273766	0.525947	-0.12998	-0.214349	0.508413	-0.412642	-0.0426272	0.86911	0.271479	2.85547	166.848	2.10456e-29	8.50933e-28
ENSECAG00000020431	SGK1	10	80121584	80226184	serum/glucocorticoid regulated kinase 1	0.251953	-0.455157	-0.708509	-0.0656404	0.62726	-0.159238	0.44236	0.605824	0.0669557	0.279866	0.851801	0.0547665	7.88331	165.929	3.2421e-29	1.30689e-27
ENSECAG00000024756	DSEL	8	83275099	83281725	dermatan sulfate epimerase-like	-0.464473	0.453063	-0.822654	0.260759	1.04986	0.501136	-1.32077	0.157922	-1.28497	0.753457	1.17242	-0.0676938	0.0246917	165.422	4.1163e-29	1.65425e-27
ENSECAG00000016161	SLPI	22	34334247	34335813	secretory leukocyte peptidase inhibitor	0.520649	-0.500391	0.0842588	-0.799272	-0.570031	-0.077922	1.06034	0.505563	0.840683	0.487218	0.201509	0.342007	4.40903	165.076	4.84174e-29	1.93991e-27
ENSECAG00000001514		12	32979980	32981216	Uncharacterized protein	0.0328816	0.287711	0.483321	-0.152143	0.536595	0.177354	-0.104216	-0.0494659	0.0313284	-0.20933	-0.642669	0.146557	6.97778	164.897	5.26809e-29	2.10438e-27
ENSECAG00000004587	ANKRD34B	14	85251637	85253344	ankyrin repeat domain 34B	0.566235	-0.176516	-0.601707	-0.0881233	0.230473	0.132641	-0.46236	-0.449834	-0.344263	0.0957279	0.521243	0.726785	2.23379	164.79	5.53965e-29	2.20621e-27
ENSECAG00000010014		15	16941857	16942443	Uncharacterized protein	-0.603555	-0.138341	0.176136	-0.0663661	0.143027	-0.395275	-0.197548	-0.696699	-0.881726	1.08915	0.339393	0.115619	0.228744	164.756	5.62742e-29	2.23446e-27
ENSECAG00000023330	GZMA	21	17208490	17215839	granzyme A (granzyme 1, cytotoxic T-lymphocyte-associated serine esterase 3)	-0.124542	0.0803922	-0.280139	0.117657	0.500573	0.452482	0.133794	-0.287034	-0.295597	-0.420235	-1.33891	-0.233657	7.41565	164.631	5.96892e-29	2.36298e-27
ENSECAG00000016098	C1orf226	5	34861953	34863583	chromosome 1 open reading frame 226	-0.538621	0.595186	0.437541	0.427649	2.22486	0.745853	-0.771259	-1.44139	-0.0858532	-0.569068	-0.907878	0.141957	0.0653927	164.167	7.42456e-29	2.93049e-27
ENSECAG00000017048	CD101	5	52067023	52097409	CD101 molecule	-0.139704	-0.222865	-0.461347	0.0051415	-0.340187	0.692235	0.19076	1.05717	0.221754	0.29017	0.672577	0.226278	3.52178	163.573	9.81452e-29	3.86232e-27
ENSECAG00000021849	TFPI	18	64189190	64264609	tissue factor pathway inhibitor (lipoprotein-associated coagulation inhibitor)	-0.499711	0.793937	0.614615	0.0112002	-0.634856	0.409113	-0.610969	-0.131885	-0.170134	-0.811244	-0.829886	-0.785828	3.38615	163.39	1.06945e-28	4.19618e-27
ENSECAG00000019660	TRIB1	9	67491703	67497076	tribbles pseudokinase 1	-0.201647	-0.334599	-0.0978855	-0.256993	0.855324	0.272939	0.228935	0.366246	0.126347	0.652557	0.320874	0.0725292	6.04458	161.872	2.1822e-28	8.53698e-27
ENSECAG00000020766	NHS	X	12766340	12859265	Nance-Horan syndrome (congenital cataracts and dental anomalies)	-0.619322	0.496234	1.73005	0.0931486	-0.059411	0.689369	-0.739078	0.273175	0.200862	-0.406078	-1.09384	-0.678724	-0.187176	161.543	2.54647e-28	9.93275e-27
ENSECAG00000003703	PLA2G2D	2	34098161	34103817	phospholipase A2, group IID	-0.113312	0.154629	1.55785	-0.0650531	0.657687	-0.484429	-0.324026	-0.302527	0.0237743	0.297326	0.522387	-0.510173	1.09244	160.909	3.4283e-28	1.33332e-26
ENSECAG00000015483		20	40579260	40585858	Uncharacterized protein	-0.0698541	-0.207087	-0.292614	-0.304383	1.09276	0.526255	-0.404016	0.0879879	-0.113447	0.282519	0.178652	0.244057	6.00729	160.675	3.82593e-28	1.48361e-26
ENSECAG00000011117	CLEC7A	6	37158640	37170108	C-type lectin domain family 7, member A	0.23239	0.130155	0.262079	-0.181763	-0.0518984	-0.147027	0.618509	1.18578	0.378403	0.122263	0.0765148	0.17276	4.49486	160.001	5.24901e-28	2.02952e-26
ENSECAG00000018099	LGALSL	15	37269273	37272590	lectin, galactoside-binding-like	-0.68897	-0.016178	-0.11824	0.461209	1.1008	1.16267	-0.974555	-0.598095	-0.502806	-0.0034271	0.444411	-0.617336	1.17468	159.508	6.61552e-28	2.55044e-26
ENSECAG00000000551	PAX5	25	2009451	2190332	paired box 5	0.0678268	-0.196035	-0.104762	-0.00381952	-0.885008	-0.533864	-0.229838	-0.129495	-0.0944458	0.425431	0.443425	0.327507	4.53058	159.206	7.62186e-28	2.92989e-26
ENSECAG00000017681		4	89269134	89272709	Uncharacterized protein	-0.0248902	-0.00555178	-0.0531191	-0.280891	0.0336532	-0.838558	-0.0451897	1.68682	1.27793	0.599395	0.581838	0.185939	1.858	158.964	8.53905e-28	3.27297e-26
ENSECAG00000004228	LTB4R	1	162205870	162206901	leukotriene B4 receptor	0.108944	-0.571589	-0.670968	-0.199682	-0.819029	-0.818871	0.883883	1.41499	0.0705358	1.52609	1.70617	0.0128564	3.51488	158.875	8.90122e-28	3.40196e-26
ENSECAG00000000063	PTCHD3	29	9786271	9802625	patched domain containing 3	-0.122028	0.274317	0.163389	-0.0261124	0.202402	1.13199	-0.866834	-0.505165	-0.280921	-0.0589748	0.0325618	-0.186059	2.2787	158.822	9.12679e-28	3.47815e-26
ENSECAG00000018618		10	20513963	20520701	Uncharacterized protein	-0.147414	-0.11173	-0.0356886	-0.087252	-1.39332	0.814708	0.607861	1.51398	0.139757	0.112145	-0.0253995	-0.0757298	1.06859	158.304	1.16363e-27	4.42178e-26
ENSECAG00000011790	FAP	18	42541300	42613886	fibroblast activation protein, alpha	-0.233845	0.181647	-0.0596051	0.436201	2.78077	0.742285	0.22703	-1.62055	-1.20967	-0.172404	0.0691451	0.338688	-0.404321	158.291	1.17058e-27	4.43549e-26
ENSECAG00000014674		8	3976830	3977161	Uncharacterized protein	-0.00502597	0.251371	0.146044	-0.0407641	-0.564777	0.376232	-0.0966214	-0.612961	-0.556276	-0.614325	0.0623666	0.233502	2.23549	158.021	1.32851e-27	5.01956e-26
ENSECAG00000013128	ACP2	12	11611429	11618649	acid phosphatase 2, lysosomal	0.262249	0.0134692	0.317938	-0.12354	-0.0269416	-0.066074	0.0456001	0.360648	0.0776167	-0.0349366	-0.128022	0.0975054	7.53266	157.464	1.72508e-27	6.49945e-26
ENSECAG00000013723	SLC7A8	1	161295171	161343549	solute carrier family 7 (amino acid transporter light chain, L system), member 8	0.0600231	-0.419927	0.0696456	-0.457623	-1.13262	0.313101	0.506122	1.29115	0.401185	0.619384	-0.191544	0.404494	6.24212	157.145	2.0032e-27	7.5259e-26
ENSECAG00000005099	NYAP2	6	13956962	14167629	neuronal tyrosine-phosphorylated phosphoinositide-3-kinase adaptor 2	0.332919	-0.131743	-0.143661	0.0801339	0.386686	-0.14697	0.126428	0.586868	-0.203191	0.109406	-0.0757661	-0.250772	4.53404	156.942	2.20348e-27	8.25496e-26
ENSECAG00000015270	TREM2	20	40560112	40564619	triggering receptor expressed on myeloid cells 2	0.469993	-0.86887	-0.51315	-0.473688	-0.496872	-0.474021	3.56652	2.59519	0.95239	1.0093	1.37857	0.754654	0.96113	156.568	2.62477e-27	9.80555e-26
ENSECAG00000011948	FIGF	X	10846375	10880218	c-fos induced growth factor (vascular endothelial growth factor D)	-0.0130199	-0.228809	1.18158	0.00784032	-1.37083	-0.0548563	0.643183	1.29113	-0.212258	0.823523	-1.27844	-0.115421	0.0600234	156.106	3.25977e-27	1.21436e-25
ENSECAG00000000847	SLC16A9	1	49260726	49292564	solute carrier family 16, member 9	0.0430112	0.425861	0.289711	0.1828	0.517345	-0.987858	-0.205605	0.272227	-0.393923	-0.349006	-0.0391042	0.258259	1.95305	156.025	3.38484e-27	1.25742e-25
ENSECAG00000020956	SERINC2	2	25179600	25194863	serine incorporator 2	0.655878	-0.10616	-0.372639	-0.134282	0.146051	-0.278792	-0.0990889	0.441237	0.118091	-0.097726	0.316874	0.367793	1.98996	155.937	3.52811e-27	1.30698e-25
ENSECAG00000006288		26	38743732	38752729	Uncharacterized protein	0.167175	-0.160708	-0.306718	0.0402756	0.503348	-0.0443826	-0.140353	0.84805	-0.130426	0.353539	0.659526	0.133941	5.56997	155.927	3.54521e-27	1.30966e-25
ENSECAG00000014923		8	3994044	3994540	Uncharacterized protein	0.186718	0.0847818	-0.00641135	-0.14699	-0.839649	0.117275	0.0603195	-0.382937	-0.164481	-0.101701	0.179784	0.335244	3.03989	155.681	3.97641e-27	1.46487e-25
ENSECAG00000007783		10	21481345	21482329	Uncharacterized protein	-1.13043	0.611498	1.61175	-0.199608	0.766053	1.22339	-0.628919	-1.02225	0.575022	-1.21377	-0.678887	-0.0611049	0.406882	155.543	4.24195e-27	1.55836e-25
ENSECAG00000010185		1	39009563	39010963		-0.425702	0.607754	0.667699	-0.0545953	1.2127	1.34982	-0.442763	-1.21613	-0.137385	-1.13705	-1.462	-0.176603	8.96804	155.504	4.32127e-27	1.58311e-25
ENSECAG00000008827	NDC80	8	42925913	42969166	NDC80 kinetochore complex component	0.423827	-0.227252	-0.108523	-0.120915	-0.132123	-0.0393425	0.581379	0.946669	0.300121	0.202266	0.508422	-0.0378524	2.02578	154.887	5.76925e-27	2.10776e-25
ENSECAG00000003626	ZCCHC18	X	94473878	94475126	zinc finger, CCHC domain containing 18	-0.77172	0.67551	0.796517	0.262079	1.75062	1.33395	-0.922056	-1.06664	-0.221071	-1.27171	-0.825408	0.435161	0.835918	154.752	6.14453e-27	2.2387e-25
ENSECAG00000022780	TTYH2	11	7525457	7557309	tweety family member 2	0.229909	-0.251431	-0.0972197	-0.15649	0.204962	-0.432716	0.116641	1.18935	0.256442	0.0767802	0.0544828	0.186522	3.99796	154.043	8.56185e-27	3.11088e-25
ENSECAG00000025116	REC8	1	162073002	162078802	REC8 meiotic recombination protein	-0.359251	-0.0541904	-0.202365	-0.187384	1.10221	0.588851	0.468373	0.210038	0.315083	0.0781555	0.184402	0.246153	1.47006	153.868	9.29287e-27	3.36727e-25
ENSECAG00000010078	CIT	8	14126827	14277864	citron rho-interacting serine/threonine kinase	0.220073	0.115782	-0.0494784	0.106686	0.353943	-0.151134	-0.65582	0.570315	-0.270706	-0.0577787	0.865742	-0.0133805	2.66089	153.43	1.14049e-26	4.12131e-25
ENSECAG00000008745	LILRA	10	23332168	23345924	Equus caballus leukocyte immunoglobulin-like receptor (LILRA), mRNA.	-0.412167	-0.715885	-0.472782	-0.345736	0.670962	0.282917	0.116296	0.436131	-0.318483	1.93988	1.56001	0.785249	0.444562	153.419	1.14674e-26	4.13262e-25
ENSECAG00000013817	CYP1A1	1	119015291	119018001	cytochrome P450, family 1, subfamily A, polypeptide 1	0.175615	0.215358	0.118897	0.232352	-0.100367	-0.346752	0.47524	0.773036	-0.0325155	-1.79812	0.307911	-0.0165397	2.50964	153.147	1.30235e-26	4.68068e-25
ENSECAG00000012133	VEGFC	27	31981901	32019140	vascular endothelial growth factor C	0.0697846	0.296211	-0.00997258	-0.291814	-0.5237	-2.16403	-1.40441	-0.1393	0.329669	1.10387	1.2592	0.0503405	1.59042	153.078	1.34498e-26	4.82083e-25
ENSECAG00000015436	PLEKHS1	1	18012601	18026185	pleckstrin homology domain containing, family S member 1	-0.252233	0.968595	0.781436	0.58299	0.658185	-0.0356551	-1.12933	-0.458317	-0.418952	-1.29094	-1.27257	-1.45339	1.15079	152.651	1.64232e-26	5.87074e-25
ENSECAG00000016936		8	4381050	4381544	Uncharacterized protein	-0.725298	0.0332786	0.185211	0.370167	-0.194946	1.45669	-0.509441	-0.532494	-0.923303	-0.789262	-0.387044	-0.751199	-0.12631	152.553	1.71891e-26	6.12802e-25
ENSECAG00000020503	MZB1	14	37286152	37288013	marginal zone B and B1 cell-specific protein	-0.0580577	0.0484682	0.08604	-0.163526	-0.379837	0.946057	0.00194366	-0.315285	-0.395521	-0.0718377	-0.595726	0.260233	3.05342	152.52	1.74607e-26	6.20815e-25
ENSECAG00000025993	eca-mir-221	X	37090647	37090756	eca-mir-221	0.313601	-0.573131	-0.592473	-0.501405	0.509391	-0.249124	1.15247	1.06256	0.597131	0.581059	0.842974	0.44148	1.16308	152.005	2.22107e-26	7.8759e-25
ENSECAG00000015500		5	34791020	34793607	Uncharacterized protein	0.116413	0.151804	0.453056	-0.0549498	0.0962743	-0.321198	-0.495988	0.431214	-0.163279	-0.17863	-0.264043	-0.0899364	4.91178	151.72	2.53779e-26	8.97496e-25
ENSECAG00000013745	SNX10	4	57496852	57508901	sorting nexin 10	-0.222656	0.192115	-0.123001	0.102267	1.32319	0.658665	-0.319813	-0.223862	-0.607939	-0.377194	0.152162	-0.320665	8.3907	151.676	2.59078e-26	9.13802e-25
ENSECAG00000007487		3	36850769	36879779	Uncharacterized protein	0.07852	0.299563	0.308702	0.0489268	0.469984	-0.0498492	-0.39497	0.13915	-0.209263	0.0353666	0.417532	0.116668	3.51935	151.64	2.63437e-26	9.2671e-25
ENSECAG00000009716	CDK1	1	50226792	50240611	Cell division protein kinase 1-like protein; Uncharacterized protein	0.215613	0.141295	-0.0346965	0.057873	0.21756	-0.136017	-0.232031	0.711673	-0.0391458	0.00411028	0.819884	0.052707	2.57731	151.632	2.64429e-26	9.27742e-25
ENSECAG00000016482	IL6	4	54422007	54426062	interleukin 6	0.526565	-0.396899	-0.261336	-0.464881	-0.992659	-1.3163	0.487852	0.72516	0.930101	0.694425	0.506458	-0.263945	4.92386	151.113	3.3712e-26	1.17965e-24
ENSECAG00000022376		18	78160416	78210112	Uncharacterized protein	-0.0321073	0.0216243	0.233417	0.0439464	-1.21677	-0.400504	-0.508852	0.644808	0.270598	0.925327	0.327588	-0.0205053	4.44355	149.749	6.37548e-26	2.22504e-24
ENSECAG00000020111	IQGAP3	5	41693697	41732576	IQ motif containing GTPase activating protein 3	0.606576	-0.447252	-0.6035	-0.356383	0.0299763	-0.145416	0.378428	1.1131	0.086081	0.408874	1.3881	0.438334	0.630628	149.621	6.76772e-26	2.35574e-24
ENSECAG00000021157	GARNL3	25	30757430	30889925	GTPase activating Rap/RanGAP domain-like 3	0.10489	0.170103	0.531197	-0.193089	0.146714	0.0763652	0.0493351	0.0914323	0.0859465	0.10891	-0.154649	0.15534	3.77706	149.431	7.39685e-26	2.56798e-24
ENSECAG00000024423	SLCO2B1	7	68922195	68970001	solute carrier organic anion transporter family, member 2B1	0.397524	-0.255445	-0.0506746	-0.425683	-1.51997	-1.0135	0.914255	1.92697	0.942815	1.31229	1.22747	0.815385	5.17653	149.067	8.7666e-26	3.03481e-24
ENSECAG00000015616	IL2	2	105641372	105646103	Equus caballus interleukin 2 (IL2), mRNA.	-0.885448	0.449055	0.142439	0.292014	0.930923	1.03889	-0.221129	-0.284826	-0.687762	-0.640756	-0.736131	-0.594384	1.7331	149.062	8.78727e-26	3.03481e-24
ENSECAG00000016522	SCG3	1	138776677	138813843	secretogranin III	0.041108	0.0166512	0.713893	-0.124267	0.0164166	0.128532	-0.20697	-0.0280324	-0.0136029	-0.0995095	-0.605188	-0.0906459	3.39702	148.952	9.24807e-26	3.18566e-24
ENSECAG00000026969	RIMKLB	6	35838423	35882336	ribosomal modification protein rimK-like family member B	0.198455	-0.00560726	0.322383	-0.322445	-0.712714	0.514323	0.0415515	0.838067	0.338473	-0.200792	-0.255764	-0.353175	3.29968	148.938	9.31062e-26	3.1989e-24
ENSECAG00000009038	TMEM255A	X	95530480	95575406	transmembrane protein 255A	0.186126	0.355125	0.26365	0.038733	0.542446	-0.163104	-0.398505	0.131107	-0.151616	-0.481385	-0.276373	-0.107038	3.76922	148.922	9.38106e-26	3.21477e-24
ENSECAG00000017804	UPB1	8	1142374	1169168	ureidopropionase, beta	-0.418311	0.0255458	0.0634972	0.0844149	1.29926	0.614708	-0.58003	-0.195267	-0.491601	0.209001	0.263792	-0.378085	5.24782	148.867	9.62293e-26	3.28916e-24
ENSECAG00000015959	MYBL1	9	18650164	18673180	v-myb avian myeloblastosis viral oncogene homolog-like 1	-0.476839	-0.102192	-0.0286567	-0.165083	0.41624	0.776811	0.0865792	-0.0350374	-0.143944	-0.279614	-0.332191	-0.0297688	4.70356	148.848	9.70912e-26	3.31009e-24
ENSECAG00000006595		6	7857487	7858642	Uncharacterized protein	-0.696863	0.119814	0.30012	0.0807634	0.788862	1.40777	-0.464355	-0.418853	-0.523249	-0.413195	-1.01099	-0.354409	3.49771	148.068	1.39754e-25	4.75237e-24
ENSECAG00000003554	AKR1E2	29	29291814	29303208	aldo-keto reductase family 1, member E2	-0.216412	0.137113	-0.119502	-0.0429705	0.645079	0.711979	-0.0388574	0.0886794	0.383231	-0.0859656	0.379768	0.195041	4.83827	148.058	1.40377e-25	4.76134e-24
ENSECAG00000015986	OAF	7	27807244	27823766	OAF homolog (Drosophila)	-0.0361766	-0.084335	0.13541	0.16991	-1.06274	-0.127174	0.0686224	0.199906	-0.101971	0.943007	0.0233195	-0.861072	3.00367	147.699	1.66006e-25	5.61624e-24
ENSECAG00000020696	C21orf2	26	39576125	39587350	chromosome 21 open reading frame 2	0.425909	0.00403874	-0.00446269	-0.204338	0.647948	-0.296882	-0.239923	-0.634847	-0.106333	0.0744628	0.282996	0.341619	4.27602	147.667	1.68495e-25	5.6801e-24
ENSECAG00000024558	CENPE	3	36796980	36845326	centromere protein E, 312kDa	0.285662	0.0890356	-0.105536	-0.0413882	0.257399	-0.26439	-0.859777	0.673666	0.0869541	0.247028	0.986031	0.243267	2.00087	147.664	1.6875e-25	5.6801e-24
ENSECAG00000004706		31	16933758	16935291	Uncharacterized protein	-0.359621	-0.504775	-0.353145	-0.225391	-0.227697	1.00478	-0.111143	0.233985	0.0874823	0.348287	0.224529	0.253362	0.516491	147.474	1.84412e-25	6.19159e-24
ENSECAG00000012755	TSPAN4	12	31941630	31965740	tetraspanin 4	0.533261	-0.446992	-0.219545	-0.342669	-0.240786	-0.305955	0.423378	0.910199	0.290398	0.725685	0.572827	0.600529	4.75002	147.205	2.09038e-25	7.00065e-24
ENSECAG00000015229	CD36	4	673060	698607	CD36 molecule (thrombospondin receptor)	0.438188	0.0434007	-0.168237	-0.316284	0.122258	-0.361956	0.015725	0.666044	0.259876	0.142465	0.323462	0.269362	7.08604	147.142	2.15261e-25	7.19091e-24
ENSECAG00000002017	ATHL1	12	32988816	32990322	ATH1, acid trehalase-like 1 (yeast)	-0.252679	0.255582	0.183375	-0.178946	1.39423	0.592939	-0.601009	-0.906577	-0.0240844	-0.267869	-0.157765	0.52934	4.39407	147.029	2.26949e-25	7.5623e-24
ENSECAG00000012552	DRC7	3	9887150	9904666	dynein regulatory complex subunit 7	-0.439385	0.0976566	0.358583	0.111434	1.00259	0.400596	0.487179	0.820968	0.0238461	0.351262	-0.448632	0.408481	0.420623	147.005	2.29484e-25	7.62759e-24
ENSECAG00000002370	GPR141	4	67016481	67017384	G protein-coupled receptor 141	-0.201304	0.0344305	-0.403003	-0.0948678	0.718035	0.311236	-0.545083	0.653915	-0.0927598	-0.0358545	0.752544	0.108569	4.8302	146.79	2.53682e-25	8.41083e-24
ENSECAG00000017010	HEY1	9	7818237	7820721	hes-related family bHLH transcription factor with YRPW motif 1	0.646587	-0.647168	-0.859405	-0.480983	0.915371	-0.776172	-0.0472139	-0.175608	0.239726	0.80222	1.22873	0.628683	2.09746	146.306	3.17884e-25	1.05132e-23
ENSECAG00000021008	BEND4	3	85565550	85640247	BEN domain containing 4	1.16296	-0.331556	-0.121768	-0.221041	0.0915566	-1.60142	-1.65651	-0.924576	-0.759323	0.460203	0.203626	0.607907	-0.247895	146.192	3.35254e-25	1.10601e-23
ENSECAG00000000701	FN1	6	5486218	5551290	fibronectin 1	0.404064	-0.61085	-0.658832	-0.349356	-1.45326	-0.591943	0.815055	1.80654	0.917219	1.26717	0.838328	-0.72505	5.87936	146.17	3.38772e-25	1.11484e-23
ENSECAG00000015001	RDH12	24	13984836	13993686	retinol dehydrogenase 12 (all-trans/9-cis/11-cis)	-0.728074	-0.0672529	0.576984	0.355911	2.65873	0.551613	-0.832224	-1.16334	-0.86599	1.24802	0.335013	-0.431542	-0.207819	146.16	3.40381e-25	1.11736e-23
ENSECAG00000017926	TROAP	6	67067315	67073398	trophinin associated protein	-0.359473	0.0652615	0.0998329	-0.0448529	0.763263	-0.307589	0.137385	0.554189	0.142368	0.0927455	1.01792	0.481097	2.60832	145.686	4.24507e-25	1.39008e-23
ENSECAG00000014186		12	22752812	22841919	Uncharacterized protein	-0.376176	0.203056	0.12431	0.121139	0.304372	0.441518	-1.31977	-0.0278708	-0.708355	0.0670311	0.691895	0.419764	4.55684	145.62	4.37762e-25	1.42995e-23
ENSECAG00000008634	NCAPH	15	12132465	12159494	non-SMC condensin I complex, subunit H	0.215802	-0.155002	-0.0349165	0.0187092	0.197347	-0.0989542	-0.0937829	0.689182	0.0775006	0.363437	0.786411	0.245941	2.68282	145.519	4.58808e-25	1.49501e-23
ENSECAG00000014509		8	558157	560238	Uncharacterized protein	0.241909	0.0732026	0.0341745	-0.118168	-0.510622	1.53732	-0.372774	-0.426278	-0.400496	-0.247168	-0.252859	-0.251099	0.108078	145.005	5.83036e-25	1.89515e-23
ENSECAG00000023023	OSGIN1	3	31298914	31303759	oxidative stress induced growth inhibitor 1	0.425564	-0.0459415	0.146258	-0.147461	0.296146	-0.330432	0.110902	-0.155409	-0.054689	-0.0600757	0.132979	0.338065	3.42081	144.989	5.87379e-25	1.9046e-23
ENSECAG00000010117		5	44169750	44172194	Uncharacterized protein	-0.00519208	0.173833	0.0866893	-0.209736	0.455571	0.0946488	-1.15267	-1.86492	-1.05986	-0.572312	-0.232911	-0.0392937	3.47127	144.95	5.98304e-25	1.93529e-23
ENSECAG00000007291	FAU	12	25617275	25617600	Finkel-Biskis-Reilly murine sarcoma virus (FBR-MuSV) ubiquitously expressed	-0.630524	0.246217	-0.0373197	-0.20333	1.7671	0.738596	-0.733482	-0.635894	-0.0685454	-0.229416	0.0667025	0.684616	0.651346	144.938	6.0154e-25	1.94103e-23
ENSECAG00000010281	OCSTAMP	22	35407686	35411712	osteoclast stimulatory transmembrane protein	0.297626	-0.306242	-0.0980002	0.455427	-0.845963	-0.842072	0.274232	-0.183249	0.331362	0.632695	0.599494	-0.466121	3.27146	144.869	6.21259e-25	1.99979e-23
ENSECAG00000011602		15	17010214	17010775	Uncharacterized protein	-0.293947	0.234432	0.243933	-0.271526	-0.756468	-0.765104	0.306819	0.195841	0.298925	0.24123	0.22883	0.552543	1.49002	144.612	7.00083e-25	2.24806e-23
ENSECAG00000026840	ST6GALNAC3	5	85961494	86239148	ST6 (alpha-N-acetyl-neuraminyl-2,3-beta-galactosyl-1,3)-N-acetylgalactosaminide alpha-2,6-sialyltransferase 3	1.07591	-0.522851	-0.436412	-0.403733	-0.312793	-0.541349	0.146074	0.585609	0.165116	0.686916	0.95821	0.0484224	0.149058	144.57	7.14035e-25	2.28733e-23
ENSECAG00000022239	ANKRD22	1	39468101	39496108	ankyrin repeat domain 22	0.19574	0.30727	0.430868	0.0859628	0.160461	-0.414382	-0.485084	-0.380476	-0.402158	-0.527938	0.062832	-0.218979	6.35401	144.253	8.27872e-25	2.6456e-23
ENSECAG00000024824	LPHN2	5	81489753	81573049	latrophilin-2 precursor	0.307645	0.0839742	0.13497	-0.00233457	-0.573841	0.259103	0.144937	0.43626	0.382003	-0.141468	0.025535	0.118587	4.86111	143.715	1.06347e-24	3.39032e-23
ENSECAG00000015583	TCN1	12	19809582	19821168	transcobalamin I (vitamin B12 binding protein, R binder family)	0.108291	-0.985597	-0.441854	-0.589377	0.544616	-0.326494	-0.153584	-0.735084	0.192843	0.726499	0.35233	-0.255542	2.81109	143.689	1.07648e-24	3.42358e-23
ENSECAG00000014870	CPNE8	6	57972112	58178824	copine VIII	0.112757	0.24093	0.62844	-0.187433	-0.0126392	-0.618248	-0.0473028	-0.712583	-0.395754	-0.24183	-0.367483	-0.424039	1.97971	143.499	1.17588e-24	3.73074e-23
ENSECAG00000015060	PRR11	11	33305035	33314798	proline rich 11	0.5649	-0.228397	-0.328197	-0.312583	0.266249	-0.330091	-0.275346	0.55561	0.199105	0.522877	1.19509	0.677712	0.730442	143.342	1.26511e-24	4.00427e-23
ENSECAG00000017109	QSOX1	5	17620690	17656400	quiescin Q6 sulfhydryl oxidase 1	-0.030221	-0.30622	-0.748359	-0.100605	-0.130817	0.0661579	0.239738	0.0898449	0.301402	0.145667	1.4016	0.174205	2.42042	143.247	1.3221e-24	4.17467e-23
ENSECAG00000005295		27	25534267	25538050		-0.685631	0.483115	0.190712	0.130691	1.27272	1.11885	-0.31636	-0.379195	0.257814	-0.868058	-0.611924	-0.17854	2.07173	143.204	1.3493e-24	4.25046e-23
ENSECAG00000018560	FER1L3	1	35581803	35733716	Uncharacterized protein	0.259988	0.150061	0.208011	0.195268	0.0872252	-0.167142	-0.149078	0.25388	0.0372046	-0.381476	-0.0416469	-0.262582	4.98397	143.009	1.47717e-24	4.64222e-23
ENSECAG00000004973		8	4144483	4144803	Uncharacterized protein	-0.0357236	0.0303155	0.066947	-0.126336	-0.529483	0.134719	-0.0182044	-0.426228	-0.392582	0.145138	0.15961	0.380116	6.69586	142.346	2.01173e-24	6.30723e-23
ENSECAG00000020524	C5orf45	14	2645442	2657652	chromosome 5 open reading frame 45	-0.239701	-0.272749	-0.11305	-0.109279	0.980988	0.248756	0.265675	0.195307	-0.0762735	0.344478	0.443525	0.152663	4.07753	142.321	2.03451e-24	6.3636e-23
ENSECAG00000011257	MXD1	15	32552887	32574111	MAX dimerization protein 1	-0.530082	0.440869	0.507292	0.0536236	1.8729	1.04447	-1.26149	-1.45906	-0.596212	-0.709369	-0.856617	-0.214472	6.87491	141.524	2.94816e-24	9.19965e-23
ENSECAG00000005241	THBD	22	2449590	2450238	thrombomodulin	-0.0969093	-0.0763544	0.383064	0.440623	-0.305947	-0.715423	-0.918153	0.328143	-1.35307	0.29926	0.381889	-0.293528	4.14619	141.389	3.13975e-24	9.77451e-23
ENSECAG00000001633	FZD10	8	27628700	27630471	frizzled class receptor 10	-0.159647	0.540592	0.816444	0.434769	-0.480159	0.359571	-0.108591	0.0900729	-0.463906	-0.385306	-0.647918	-0.309042	3.16231	141.092	3.60453e-24	1.11952e-22
ENSECAG00000001443	SCNN1A	6	33912059	33931097	sodium channel, non voltage gated 1 alpha subunit	0.121094	-0.961035	-0.306454	-0.304319	1.7354	0.19753	0.285096	-0.0959363	-0.52973	0.822202	0.500663	0.202538	0.0651175	141.063	3.65316e-24	1.13197e-22
ENSECAG00000009966	THY1	7	27056638	27060286	Uncharacterized protein	-0.289947	-0.139744	0.0754455	0.208601	-0.0202608	0.42685	-1.05693	0.682311	-1.22081	-0.259939	-0.010654	-0.430759	4.42014	140.998	3.76551e-24	1.16406e-22
ENSECAG00000024882		11	37290150	37293438	Uncharacterized protein	0.0314293	0.116097	0.2304	-0.422515	0.0571321	0.214713	0.225183	0.923097	0.507318	-0.168972	-0.428075	0.314074	6.37329	140.941	3.86757e-24	1.19283e-22
ENSECAG00000009172	DEFL2	27	33502350	33505224	Defensin like 2; Uncharacterized protein	0.880771	-0.757905	-0.0348532	-0.398392	1.4794	-0.80403	-0.0852078	-1.55891	-0.703754	0.85378	0.0244311	0.627192	0.0576694	140.894	3.95174e-24	1.21596e-22
ENSECAG00000016054	GNGT2	11	25145979	25147796	guanine nucleotide binding protein (G protein), gamma transducing activity polypeptide 2	0.433912	-0.127744	0.110723	-0.230302	0.108196	-0.161747	0.333294	0.115594	0.0762308	-0.165527	-0.300077	0.259309	4.37447	140.184	5.49914e-24	1.68819e-22
ENSECAG00000009142	DQA	20	33101433	33106302	Equus caballus MHC class II DQ-alpha (DQA), mRNA.	0.304096	-0.160113	-0.0405875	-0.182182	-0.0147266	-1.036	0.27779	0.397239	0.0666978	0.103048	-0.00316251	0.315018	6.13381	140.117	5.67192e-24	1.73721e-22
ENSECAG00000013126	WFS1	3	114217054	114240583	Wolfram syndrome 1 (wolframin)	-0.0344535	-0.194931	-0.263063	-0.218052	0.467798	0.480141	-0.137457	0.599975	0.0271886	0.212396	0.6352	0.166491	6.59616	140.025	5.92048e-24	1.80916e-22
ENSECAG00000020226	SLC2A10	22	35534042	35541979	solute carrier family 2 (facilitated glucose transporter), member 10	0.114087	-0.270818	-0.26263	0.926913	-0.260127	-1.47712	1.62789	-0.0607247	-0.333169	0.686222	1.48817	-1.39542	-0.18803	139.941	6.15585e-24	1.87676e-22
ENSECAG00000023970	MERTK	15	14999218	15075884	MER proto-oncogene, tyrosine kinase	0.176133	0.0639942	0.26276	-0.184862	-0.464473	0.0622922	0.130308	0.89682	0.3059	-0.103271	0.273249	-0.0142555	6.14409	139.789	6.60633e-24	2.00948e-22
ENSECAG00000000325		20	29161303	29164833	Uncharacterized protein	-0.215413	0.172568	0.14534	0.0175787	1.44135	0.183996	-0.243438	-0.703689	-0.319937	-0.250505	-0.367769	-0.0527692	8.1417	139.775	6.64978e-24	2.01806e-22
ENSECAG00000022511	PDLIM7	14	4664360	4678793	PDZ and LIM domain 7 (enigma)	-0.302626	0.0201258	-0.0130704	-0.0922561	1.17727	0.471342	-0.195142	-0.311208	-0.084504	0.324503	0.261071	0.185241	5.55462	139.741	6.75511e-24	2.04535e-22
ENSECAG00000010521	SERPINB8	8	80320350	80329754	serpin peptidase inhibitor, clade B (ovalbumin), member 8	0.270043	-0.0627962	0.341371	0.0310005	-0.196164	-0.197561	0.133843	0.396926	0.000197748	0.147874	-0.356408	-0.0724144	5.07304	139.597	7.22183e-24	2.18168e-22
ENSECAG00000000527	SLC4A1	11	19267587	19284118	Equus caballus solute carrier family 4, anion exchanger, member 1 (erythrocyte membrane protein band 3, Diego blood group) (SLC4A1), mRNA.	-0.17941	-0.291776	-0.291273	-0.216567	0.853239	0.776106	0.370932	0.647034	0.394625	0.036399	0.172608	0.275174	1.41008	139.534	7.43664e-24	2.24147e-22
ENSECAG00000011854		20	31665420	31671369	Uncharacterized protein	0.412996	0.48165	-0.2952	0.158615	-0.377005	-0.904804	-0.319773	0.141834	-0.201893	-0.833707	0.783354	0.177845	5.46875	139.284	8.35241e-24	2.51178e-22
ENSECAG00000016466		8	4178431	4178738		0.417713	0.0755143	-0.0725878	-0.00307025	-1.46629	-1.49048	0.612454	0.306974	-0.131041	0.72424	0.853495	0.361171	0.827302	139.146	8.90531e-24	2.672e-22
ENSECAG00000013515	SEMA3B	16	36977158	36984344	sema domain, immunoglobulin domain (Ig), short basic domain, secreted, (semaphorin) 3B	-0.413436	0.261255	0.143939	0.0581059	1.37273	0.311845	-0.347251	-0.352177	-0.216344	-0.129837	0.381298	0.36954	3.1012	139.01	9.48725e-24	2.84018e-22
ENSECAG00000024388	BPIFC	28	30663308	30696619	BPI fold containing family C	0.29177	-0.119097	-0.118022	-0.0919072	-0.338742	-0.575461	0.80926	1.5188	1.30332	0.569419	0.447218	0.220455	1.54642	138.985	9.59854e-24	2.86702e-22
ENSECAG00000003343	RAB20	17	77874773	77875345	RAB20, member RAS oncogene family	0.442789	0.0133289	-0.0181062	0.0513385	0.361245	-0.320525	-0.259378	-0.413314	-0.425326	-0.517468	-0.0402869	-0.377891	5.68817	138.644	1.12456e-23	3.35145e-22
ENSECAG00000020003	QRICH2	11	5846965	5875986	glutamine rich 2	-0.61623	-0.0932172	0.0338203	-0.161228	0.840925	-0.0920967	0.388112	0.20724	0.64668	-0.139429	0.0512878	0.390811	0.590048	138.126	1.43028e-23	4.253e-22
ENSECAG00000012475	SGOL1	16	62025430	62034883	shugoshin-like 1 (S. pombe)	0.343953	-0.0928609	-0.213884	-0.244164	-0.502754	0.012834	0.455461	1.58025	0.609478	-0.00927285	0.947197	0.270456	1.21438	138.046	1.48446e-23	4.40424e-22
ENSECAG00000007470	NCAPG	3	105760250	105798901	non-SMC condensin I complex, subunit G	0.413061	-0.231091	-0.139357	-0.0938607	-0.260392	-0.205427	0.199472	0.897668	0.0955403	0.338161	0.748844	0.0535652	3.52243	138.035	1.4925e-23	4.41821e-22
ENSECAG00000009363	IRG1	17	49805278	49813264	immunoresponsive 1 homolog (mouse)	-0.114855	0.154088	-0.045478	-0.0179566	1.25906	0.49304	-0.275334	-0.313502	-0.338975	-0.386251	-0.0578758	-0.129277	10.4229	137.5	1.91278e-23	5.64973e-22
ENSECAG00000012166	LRP1	6	74785294	74862230	low density lipoprotein receptor-related protein 1	0.0686211	-0.23691	0.134884	-0.291346	-1.12006	0.128639	0.207176	1.03502	0.472649	0.812525	0.243616	0.171166	7.43185	137.339	2.06152e-23	6.07553e-22
ENSECAG00000020313	SLC16A10	10	60557764	60601940	solute carrier family 16 (aromatic amino acid transporter), member 10	-0.958314	0.54194	1.12241	0.165171	0.327365	1.70859	-0.384799	-0.298329	-0.227623	0.197479	-1.46339	-0.884201	0.878218	137.326	2.07354e-23	6.09741e-22
ENSECAG00000021044	C1QA	2	32068429	32070218	complement component 1, q subcomponent, A chain	-0.662989	0.890193	0.346593	0.318577	0.821519	-0.172821	0.308233	0.705803	-1.33172	-0.602556	0.399247	-0.50173	1.21898	137.279	2.12012e-23	6.22059e-22
ENSECAG00000009402	VEGFA	20	42691424	42704833	Equus caballus vascular endothelial growth factor A (VEGFA), mRNA.	-0.519682	0.31066	0.572015	0.082816	1.60479	0.5931	-1.04799	-0.84631	-0.668814	-0.427801	-0.314524	0.505182	3.63604	137.191	2.20757e-23	6.46287e-22
ENSECAG00000011780		8	4855082	4861172	Uncharacterized protein	-0.114117	0.303764	0.127744	0.0570353	-0.222777	0.955577	0.0121761	-0.426541	-0.400687	-0.552672	-0.220204	-0.118012	4.20621	136.98	2.43559e-23	7.11471e-22
ENSECAG00000019838	COL4A1	17	77532470	77592033	collagen, type IV, alpha 1	1.00961	-0.406704	-1.23121	-0.389753	-1.34913	-0.762765	0.438059	1.98392	0.647622	-0.472106	0.707924	0.516381	2.04546	136.61	2.89078e-23	8.42583e-22
ENSECAG00000017662	NLRP12	10	22835809	22866000	NLR family, pyrin domain containing 12	0.644918	-0.23593	-0.506435	-0.0706442	-0.439626	-0.525519	-0.378548	0.83733	-0.0658834	0.401062	1.03782	0.144608	4.41966	136.482	3.06878e-23	8.92503e-22
ENSECAG00000020219		10	24689078	24690737		0.393518	-0.107499	0.138637	-0.0487825	0.108005	-0.220634	0.320166	-0.241343	-0.106789	-0.306583	0.113004	-0.194603	5.67257	136.362	3.24314e-23	9.4115e-22
ENSECAG00000018674	CEMIP	1	90223288	90286095	cell migration inducing protein, hyaluronan binding	-0.0987882	0.403416	0.688087	0.27278	-0.0533409	-0.389836	-1.21991	-0.564207	-0.127493	0.0874499	0.413815	-0.0251732	5.35254	136.164	3.55574e-23	1.02961e-21
ENSECAG00000015342	IL8	3	61936568	61939296	Equus caballus interleukin 8 (IL8), mRNA.	-0.174944	0.454003	0.177186	0.115998	0.86621	-0.549379	-1.83189	-0.570938	-0.298982	-0.385468	0.420271	-0.638513	12.3809	135.986	3.86246e-23	1.11599e-21
ENSECAG00000009285		11	7256642	7264533	Uncharacterized protein	-0.498724	-0.059566	0.11931	0.04863	1.02189	0.283412	-0.224413	0.0955279	-0.300686	0.696694	0.449103	-0.219104	3.24369	135.808	4.19512e-23	1.20947e-21
ENSECAG00000018931		4	101995367	102001881	Uncharacterized protein	0.453312	-0.0771984	0.230126	-0.0579433	-0.0745379	-0.400204	0.736575	-0.340596	0.000798616	-0.146149	0.0177381	-0.0577504	2.55107	135.292	5.32748e-23	1.5326e-21
ENSECAG00000001094		1	293601	294509	Olfactory receptor	-0.862465	0.280511	0.275126	0.156885	0.376975	1.57456	-0.135928	0.199193	0.188762	-0.513349	-0.520034	-0.459137	1.09128	134.888	6.42604e-23	1.84464e-21
ENSECAG00000013762	NCR1	10	24121252	24125282	Equus caballus natural cytotoxicity triggering receptor 1 (NCR1), mRNA.	-0.235046	-0.29099	0.120615	-0.439001	0.313539	1.22187	0.928455	0.377367	0.543848	-0.0339747	-0.728399	0.154731	2.18554	134.524	7.60646e-23	2.17877e-21
ENSECAG00000006255		10	21452279	21453334	Uncharacterized protein	-0.123069	-0.0124432	0.440099	-0.682515	-0.280031	-0.202818	-1.17874	-0.0404682	0.30148	-0.245709	-0.102697	0.484526	3.15197	133.899	1.01626e-22	2.90465e-21
ENSECAG00000015699	VSTM1	10	23053596	23072009	V-set and transmembrane domain containing 1	-0.775201	0.653875	0.0821776	0.509221	1.2885	1.1911	-2.11495	-1.19045	-0.853362	-0.580525	0.0500315	-1.03415	1.28653	133.408	1.27541e-22	3.63753e-21
ENSECAG00000007351	PLAU	1	61551733	61556480	Uncharacterized protein	-0.274222	-0.158032	-0.152843	-0.0876651	0.95692	0.408916	-0.0371783	-0.476579	0.000169189	0.301245	0.635566	-0.205423	6.80125	133.099	1.47166e-22	4.18822e-21
ENSECAG00000023949	CCL2	11	38519577	38594301	Equus caballus chemokine (C-C motif) ligand 2 (CCL2), mRNA.	-0.283511	0.441914	0.479705	0.207857	-0.319179	-0.366004	-0.474961	0.360607	0.129689	-0.0685135	0.149186	-0.933072	12.3352	132.85	1.6519e-22	4.6911e-21
ENSECAG00000013182		19	22433760	22438842		0.218708	0.0557836	0.0940259	-0.188772	0.155236	-0.263125	0.638162	0.55064	0.325064	0.372877	0.495559	0.501104	2.63196	132.736	1.7409e-22	4.9333e-21
ENSECAG00000008727	CLEC5A	4	94732588	94739817	C-type lectin domain family 5, member A	0.130958	-0.466197	-0.449548	-0.151959	-1.32483	0.277712	-0.0259329	1.08491	0.689564	0.693641	0.303157	-0.0696191	2.50832	132.624	1.83332e-22	5.18412e-21
ENSECAG00000002186	CD68	11	50551974	50554018	Equus caballus CD68 molecule (CD68), mRNA.	0.280821	-0.0495251	0.120795	-0.150025	0.162863	-0.0223597	0.100077	0.389767	0.0459166	0.0304677	-0.116991	0.114937	10.4504	132.492	1.94955e-22	5.50104e-21
ENSECAG00000019337	NTSR1	22	48561870	48613740	neurotensin receptor 1 (high affinity)	-0.358419	0.385027	0.501703	0.00207242	0.843682	0.191011	0.184953	-0.209379	0.180551	0.218907	0.286946	0.244127	3.99782	132.247	2.18367e-22	6.14857e-21
ENSECAG00000007942	LMNB1	14	47692226	47739561	lamin B1	-0.266386	-0.1324	-0.0512068	-0.131221	1.21101	0.560037	0.147734	-0.530316	-0.160632	0.180238	-0.0742709	0.0301665	7.78423	132.027	2.41716e-22	6.7916e-21
ENSECAG00000027624		Un0592	22857	22940		-0.00905004	-0.24537	0.287765	0.125275	-0.627732	-0.0459572	1.36286	0.0194378	0.29616	-0.328192	0.760023	-0.460472	9.42312	131.87	2.59945e-22	7.28834e-21
ENSECAG00000024630	EPCAM	15	51678253	51687426	epithelial cell adhesion molecule	-0.628048	0.142623	0.0534978	-0.0671504	0.753906	0.834743	-0.658491	-0.483577	-0.504225	-0.431674	-0.362519	-0.00523105	1.90133	131.848	2.62584e-22	7.3468e-21
ENSECAG00000015275	MT2A	3	9010353	9011228	metallothionein 2A	0.47392	0.0642524	-0.147062	-0.156946	0.273687	-1.05253	-0.0482266	-0.0494536	0.036966	0.31727	0.635369	0.443202	4.07702	131.582	2.96999e-22	8.29221e-21
ENSECAG00000009073	C25H9orf100	25	899303	902501	Equus caballus chromosome 9 open reading frame 100 ortholog (C25H9orf100), mRNA.	-0.0462441	0.0184501	0.0851615	0.104262	0.576905	0.0150523	-0.153481	0.388245	-0.0239038	0.515808	0.910775	0.0831971	2.12786	131.137	3.64917e-22	1.01671e-20
ENSECAG00000000288	IL1R2	15	7614341	7642168	interleukin 1 receptor, type II	-0.0705577	-0.610632	0.102567	-0.275814	-0.939408	0.350237	0.819611	0.454494	0.577041	-0.0831479	-0.698649	-0.344538	6.72015	131.02	3.85234e-22	1.07106e-20
ENSECAG00000004433	IFIT1	1	38917858	38919225	interferon-induced protein with tetratricopeptide repeats 1	-0.381351	0.549656	0.556317	0.000415225	1.45643	0.975494	-0.549107	-1.41634	-0.366459	-0.806166	-1.20062	-0.130295	7.67223	130.965	3.95039e-22	1.09603e-20
ENSECAG00000017567	NMUR1	6	18827199	18830827	neuromedin U receptor 1	-0.248203	-0.0248614	0.188618	-0.128921	-0.236082	1.20987	-0.0549551	0.444017	-0.337048	-0.210467	-0.262207	0.368052	1.04075	130.57	4.74258e-22	1.31307e-20
ENSECAG00000020362	MND1	2	80382766	80442030	meiotic nuclear divisions 1 homolog (S. cerevisiae)	0.565535	-0.111657	-0.135841	-0.411096	0.478833	0.00648345	-0.622286	0.282017	0.210546	0.447633	0.769264	0.0493854	-0.124598	130.091	5.91686e-22	1.63478e-20
ENSECAG00000015544	ARAP3	14	35334664	35353551	ArfGAP with RhoGAP domain, ankyrin repeat and PH domain 3	-0.389921	0.105327	0.0963615	-0.0311737	1.28346	0.721708	-0.77113	-0.46522	-0.19059	0.0645401	-0.0419721	-0.0459428	5.41376	129.957	6.29465e-22	1.73554e-20
ENSECAG00000013722	PLD3	10	10809320	10817962	phospholipase D family, member 3	0.488294	-0.189888	-0.0989901	-0.266688	-0.0700971	-0.291127	0.240705	0.335501	0.27356	0.180731	0.402914	0.319011	8.84273	129.848	6.62095e-22	1.82172e-20
ENSECAG00000007379	KCNE3	7	69459489	69459886	Uncharacterized protein	0.208981	-0.038669	0.370077	-0.239635	-0.456322	0.0250525	0.784703	1.1349	0.368914	0.215613	-0.108915	0.454072	3.41012	129.829	6.67871e-22	1.83381e-20
ENSECAG00000012752	EPHA4	6	10664633	10795122	EPH receptor A4	-0.366469	0.202449	0.960468	0.258649	0.786852	0.793056	-1.89591	-0.835728	-0.765605	-0.0260708	-0.848317	-0.343538	2.03877	129.706	7.06861e-22	1.93686e-20
ENSECAG00000020625	MTMR14	16	7111599	7156065	myotubularin related protein 14	-0.144837	-0.0730473	-0.0559632	-0.105202	0.858185	0.201456	0.258382	0.230597	0.084643	0.147362	0.25625	0.182072	7.47651	129.554	7.58607e-22	2.07436e-20
ENSECAG00000017458	BNIP3	1	1813265	1818659	BCL2/adenovirus E1B 19kDa interacting protein 3	-0.203423	0.144814	0.755469	-0.133383	0.075788	0.086061	-0.0857944	-0.0992316	-0.247744	0.226884	-0.473875	0.830078	5.30249	129.479	7.85218e-22	2.14271e-20
ENSECAG00000019659		10	20648461	20654362	Uncharacterized protein	-0.755845	0.158557	0.0720621	-0.374067	0.518981	1.63596	-0.403538	0.200956	-0.182642	0.112444	0.0554976	0.138869	-0.289134	129.422	8.05986e-22	2.19486e-20
ENSECAG00000023860	TGM3	22	20308216	20347901	transglutaminase 3	-0.249759	-0.169653	-0.237514	0.239831	0.981997	-0.512643	-0.174143	0.158512	-0.759452	0.585245	1.12344	0.0961001	5.11809	129.313	8.47776e-22	2.30394e-20
ENSECAG00000000039	PFKFB1	Un0004	1021603	1091510	6-phosphofructo-2-kinase/fructose-2,6-biphosphatase 1	0.0785725	0.243449	-0.189369	0.19676	0.43233	-0.537151	-0.041571	0.348019	0.247407	-0.581112	0.150764	-0.538162	1.92266	129.183	9.00308e-22	2.44169e-20
ENSECAG00000013291	PER1	11	51022934	51032002	period circadian clock 1	-0.198202	0.0319658	-0.0156405	-0.0879321	1.24245	0.342098	-0.475178	-0.477691	0.0644046	-0.0527569	0.0906982	0.315895	6.75221	128.754	1.09772e-21	2.97102e-20
ENSECAG00000019928	EQMHCC1	20	31149749	31152959	Equus caballus MHC class I heavy chain (EQMHCC1), mRNA.	0.48979	-0.00363755	0.0240913	-0.0782698	-0.0786835	-0.707824	-0.098261	-0.300411	-0.15974	0.0581019	-0.0327821	0.0667809	8.09212	128.635	1.15963e-21	3.13218e-20
ENSECAG00000022513	NPAS1	10	17176564	17184611	neuronal PAS domain protein 1	0.129915	-0.617446	-0.00283392	0.0693205	0.636131	1.20956	0.590781	-0.0813655	-0.742327	1.02666	-0.654024	0.160362	0.0516931	128.628	1.1632e-21	3.13543e-20
ENSECAG00000009472	CLSPN	2	21563671	21593751	claspin	0.656145	-0.376424	-0.350768	-0.260894	-0.0796541	-0.605952	-0.164609	0.54689	0.00747061	0.644813	0.993303	0.508235	2.3773	128.579	1.19001e-21	3.2012e-20
ENSECAG00000020874	TCN2	8	6293693	6314030	transcobalamin II	0.255477	-0.0348626	-0.0318324	-0.214312	0.175591	0.5973	-0.0834302	0.167463	0.118796	-0.427483	-0.282943	0.402924	4.52678	128.393	1.29654e-21	3.4807e-20
ENSECAG00000009647	MGAM	4	94788854	94860854	maltase-glucoamylase (alpha-glucosidase)	-0.424476	-0.163462	-0.188797	-0.315612	-0.366424	0.675875	0.80944	0.611899	0.0284412	-0.147895	0.345275	0.638294	0.945667	128.362	1.31528e-21	3.52388e-20
ENSECAG00000013223	PBK	2	56399643	56418955	PDZ binding kinase	0.374871	0.112658	-0.0042523	0.250629	0.35	-0.22552	-1.30386	0.1056	-0.591946	-0.137425	0.890581	-0.129176	0.743962	128.196	1.41979e-21	3.79623e-20
ENSECAG00000021155	MXD3	14	4873421	4877599	MAX dimerization protein 3	0.0676273	0.158848	0.0709814	-0.00815146	0.663474	0.295546	-0.390506	0.357898	-0.347809	-0.158565	0.543249	0.360197	0.877092	128.079	1.49906e-21	4.00011e-20
ENSECAG00000006556		5	75094659	75095255	Uncharacterized protein	-0.87352	-0.0274877	0.321076	0.286865	2.79194	0.485308	-0.360436	-1.73253	0.202398	0.965848	0.599515	0.0464989	-0.968663	127.983	1.56657e-21	4.17185e-20
ENSECAG00000005228	PHGDH	5	49895700	49918804	phosphoglycerate dehydrogenase	-0.135531	0.131255	0.190212	0.149404	-0.241358	0.225665	0.306165	1.29783	0.0120665	0.0352138	0.597895	-0.0722174	2.47909	127.944	1.5956e-21	4.24064e-20
ENSECAG00000025146	CDCP1	16	41406568	41459966	CUB domain containing protein 1	-0.7447	0.563439	0.693973	0.393571	1.11649	1.86812	-1.66447	-1.68467	-0.762627	-0.883742	-1.87764	-0.627599	3.35949	127.93	1.60536e-21	4.25807e-20
ENSECAG00000007900	ART3	3	60007016	60040813	ADP-ribosyltransferase 3	0.444526	0.0715769	0.00110161	-0.0707461	0.453154	-0.365659	-0.0670591	-0.625782	-0.367901	-0.183563	0.212239	0.0190143	3.74433	127.91	1.62029e-21	4.28909e-20
ENSECAG00000018590		11	33591017	33591360	Uncharacterized protein	-0.747373	0.36542	0.307671	0.610803	0.000422004	-0.174078	1.23107	0.576544	0.735897	-0.112665	-0.111408	-0.661848	0.961662	127.449	2.00417e-21	5.29468e-20
ENSECAG00000013470	RBMS2	6	74089494	74146774	RNA binding motif, single stranded interacting protein 2	0.089974	0.330875	1.00472	-0.303335	-0.800175	-0.346102	-0.589226	1.12319	0.235809	0.467587	0.17872	0.765412	-0.310943	127.295	2.1525e-21	5.67523e-20
ENSECAG00000006963	NACC2	25	37886766	37916585	NACC family member 2, BEN and BTB (POZ) domain containing	0.306854	0.0191784	-0.120192	-0.0184966	0.716623	-0.0716801	-0.39036	-0.213533	-0.0437934	-0.421793	0.355297	-0.0124483	3.26089	127.235	2.21293e-21	5.82299e-20
ENSECAG00000021342	CCT6B	11	37967894	37995025	chaperonin containing TCP1, subunit 6B (zeta 2)	-0.114764	0.698339	0.638542	0.743252	0.743284	-0.289244	-0.750859	-0.563692	-1.13293	-0.895502	-0.177831	-0.705874	1.53737	127.17	2.27992e-21	5.98738e-20
ENSECAG00000008221	S100A4	5	43970843	43973050	S100 calcium binding protein A4	0.295362	-0.169028	0.178476	-0.14991	-0.175205	-0.0574549	0.471367	0.410362	0.206445	0.226618	0.0334078	0.489504	5.65233	126.665	2.87752e-21	7.54183e-20
ENSECAG00000006002	CATSPERB	24	34763003	34805243	catsper channel auxiliary subunit beta	-0.445234	0.116595	-0.0709928	0.0904705	0.853185	0.69293	-0.108642	0.12161	0.140327	-0.137544	0.0497897	0.0743581	3.42746	126.446	3.18419e-21	8.32913e-20
ENSECAG00000013692		8	4975352	4975852	Uncharacterized protein	-0.189865	0.137898	0.141518	-0.161567	-0.000353687	0.898656	-0.065176	-0.408329	-0.285955	-0.0771201	-0.109331	0.257759	3.05377	125.899	4.0978e-21	1.06978e-19
ENSECAG00000027056		Un0288	49298	49383		-0.0866313	-0.145386	0.267629	0.81811	-0.457003	-0.174408	0.237378	0.131114	-0.606858	0.00244891	0.522089	-0.681724	10.2849	125.836	4.21715e-21	1.09878e-19
ENSECAG00000000197	TLR3	27	24186771	24201595	toll-like receptor 3	0.0744612	0.276149	0.492568	-0.157596	-0.0377144	0.24403	0.0712964	0.219736	0.149739	-0.20916	-0.489315	-0.0246229	5.36782	125.707	4.47622e-21	1.16399e-19
ENSECAG00000018472	PDGFB	28	36082735	36091910	platelet-derived growth factor beta polypeptide	0.258008	-0.170537	0.370118	-0.232672	-0.0188646	0.160636	0.439937	0.582229	0.345106	-0.135372	-0.20103	0.68294	1.41469	125.512	4.89646e-21	1.27078e-19
ENSECAG00000016495	NUSAP1	1	147332539	147360928	nucleolar and spindle associated protein 1	0.11734	0.163214	-0.0632852	-0.0351451	-0.0587092	0.131612	0.337948	1.1193	0.302132	-0.214954	0.642146	0.110177	2.29939	125.464	5.00623e-21	1.29673e-19
ENSECAG00000014218	SIGLEC1	22	19215754	19232327	sialic acid binding Ig-like lectin 1, sialoadhesin	0.191062	0.0506747	0.277799	-0.248852	-0.233709	0.0150868	0.000244244	0.634787	0.355038	0.0845955	-0.0521103	0.275695	9.86884	125.458	5.02142e-21	1.29813e-19
ENSECAG00000008817	IL22RA2	10	82523298	82542529	interleukin 22 receptor, alpha 2	-0.217435	-0.587001	-0.282078	-0.00339881	-1.35049	1.42693	2.66077	1.12122	1.32666	0.299669	-1.46315	-0.742791	0.681727	124.538	7.67021e-21	1.97903e-19
ENSECAG00000022046	LDLRAD1	2	5458043	5466806	low density lipoprotein receptor class A domain containing 1	0.717618	-0.11319	0.10217	-0.0204826	-0.353498	-0.156506	0.806134	-0.531171	-0.738312	0.112451	0.362302	0.449294	-0.242789	124.456	7.96673e-21	2.05155e-19
ENSECAG00000019780		1	153166314	153187201		0.349855	-0.0222172	-0.159308	-0.00927412	-0.243378	-0.358058	-0.177478	0.865162	0.371454	0.500645	0.982444	0.0723629	2.9427	124.385	8.22899e-21	2.11498e-19
ENSECAG00000009079	CLEC1A	6	37136572	37154175	C-type lectin domain family 1, member A	0.206048	0.281507	0.367153	-0.116158	0.630339	-0.179074	0.0156699	0.223224	0.106065	-0.352809	-0.0418704	0.330293	2.04091	124.308	8.52699e-21	2.18733e-19
ENSECAG00000027228	RN18S	Un0288	26417	26511		-0.242938	0.220357	0.482718	0.139563	-0.0972148	-1.50302	-1.02164	-0.479024	-0.333763	1.05376	1.84395	1.90119	2.52029	124.08	9.47088e-21	2.42476e-19
ENSECAG00000021453	TICRR	1	93753169	93787421	TOPBP1-interacting checkpoint and replication regulator	0.411405	-0.0912981	-0.153003	-0.143532	0.476451	-0.189962	-0.672585	-0.00855819	-0.350108	0.728487	0.78495	0.0670509	2.02436	123.995	9.85099e-21	2.51722e-19
ENSECAG00000011196	PADI4	2	36265723	36290498	peptidyl arginine deiminase, type IV	-0.75942	0.649285	0.700865	0.131922	1.69962	1.40797	-1.457	-2.2049	-0.254556	-1.40697	-1.05157	-0.318623	1.98195	123.656	1.15126e-20	2.93617e-19
ENSECAG00000017644	CFP	X	38672421	38678051	complement factor properdin	0.404441	-0.209884	-0.309739	-0.320662	-0.0720587	-0.295997	0.146777	0.827511	0.378659	0.205755	1.00772	0.484322	6.82495	123.532	1.21857e-20	3.10185e-19
ENSECAG00000015853	SORT1	5	58729438	58766221	sortilin 1	-0.0663532	-0.111129	-0.264461	0.0498246	0.891662	0.389559	-0.0294603	0.0236835	0.0805038	0.115873	0.140953	0.0521143	5.32218	123.43	1.27719e-20	3.24484e-19
ENSECAG00000007983		6	69014028	69014570	Uncharacterized protein	0.137514	-0.739784	-0.477406	-0.360576	2.12127	0.358276	-0.993418	-1.35889	-0.789186	0.936448	0.662694	-0.134205	0.666413	123.068	1.50889e-20	3.82619e-19
ENSECAG00000014698	SCD5	3	54381043	54432523	stearoyl-CoA desaturase 5	0.22097	-0.144855	-0.0966154	0.0224093	-1.30254	-0.808263	0.730694	0.0571505	0.0258869	0.0156045	0.364393	-0.0875838	0.739595	123.027	1.53752e-20	3.89133e-19
ENSECAG00000018101	FBLN1	28	41466402	41532567	fibulin 1	0.0365736	0.0122635	0.695536	0.145414	-1.13611	-0.432519	0.055578	-0.098514	0.360589	-0.0575432	-0.52253	0.283331	1.47685	123.009	1.55061e-20	3.91699e-19
ENSECAG00000003418	TMEM140	4	88977145	88977768	transmembrane protein 140	-0.377548	0.469627	0.453249	0.18304	1.58129	0.654338	-0.751478	-1.1006	-0.493414	-0.649732	-0.637197	-0.257021	7.87283	122.783	1.72043e-20	4.33771e-19
ENSECAG00000014501	TMEM54	2	24092562	24098611	transmembrane protein 54	-0.353348	0.249356	0.719177	-0.013973	1.25698	0.113252	-0.0649113	-0.915615	0.0032625	-0.147659	-0.358585	0.549354	2.12133	122.732	1.76155e-20	4.43295e-19
ENSECAG00000024931	IL9R	13	42549815	42556274	interleukin 9 receptor	-0.599476	-0.102461	-0.049906	-0.00379196	0.752051	0.719788	-0.272595	-0.0374543	0.0121572	0.338374	0.433841	0.363437	1.15555	122.631	1.84501e-20	4.63418e-19
ENSECAG00000012414	ASPHD1	13	19485417	19488479	aspartate beta-hydroxylase domain containing 1	0.465294	-0.152929	-0.347069	0.522133	-0.55393	-0.753805	0.244575	0.318506	-0.448787	0.34055	0.668163	-0.854357	1.5009	122.526	1.93647e-20	4.85473e-19
ENSECAG00000016228	CA2	9	3139003	3153654	carbonic anhydrase II	-0.607118	0.144821	0.664864	0.305354	-0.035866	-0.450133	0.160971	-0.109264	0.482835	0.927353	-0.146413	-0.193885	2.94468	122.429	2.02445e-20	5.0657e-19
ENSECAG00000015782		20	29364710	29368260	Uncharacterized protein	-0.00784265	0.0154689	-0.0223992	-0.0628353	0.871037	-0.189253	0.271147	-0.165024	0.0884119	-0.1209	-0.104469	0.0620004	9.73347	122.366	2.08431e-20	5.20567e-19
ENSECAG00000018813	GUCY2C	6	42105527	42180124	guanylate cyclase 2C	-0.185065	0.00818914	-0.124216	-0.186063	0.581522	0.394054	0.0299404	0.559933	0.304207	0.188673	0.599476	0.38474	2.73526	122.07	2.38837e-20	5.95385e-19
ENSECAG00000015967	ASF1B	7	44753896	44760989	anti-silencing function 1B histone chaperone	0.467211	-0.209189	-0.150809	-0.0411682	0.113473	-0.459046	-0.443047	0.326234	0.00477641	0.443116	0.917417	0.481392	1.80298	121.937	2.53831e-20	6.31577e-19
ENSECAG00000013701	LMTK3	10	18562997	18570810	lemur tyrosine kinase 3	-0.682804	-0.0517185	-0.116525	0.0856185	0.950263	0.925916	-0.0215471	0.0396163	-0.127056	-0.157358	0.158117	-0.235165	0.759651	121.768	2.744e-20	6.81479e-19
ENSECAG00000001041	CENPN	3	28804529	28825492	centromere protein N	0.362408	-0.0627094	-0.176623	-0.0503977	-0.0797301	-0.086608	0.229055	0.785049	0.362924	0.632743	0.688088	-0.169634	1.78511	121.634	2.918e-20	7.23338e-19
ENSECAG00000019232		4	102250434	102254531	Uncharacterized protein	0.16371	-0.0764243	0.267983	-0.0252791	0.306981	-0.279662	1.24779	-0.568296	-0.122743	-0.2361	-0.0390754	-0.141142	6.13443	121.588	2.9797e-20	7.37252e-19
ENSECAG00000013188	CDCA2	2	54169173	54216073	cell division cycle associated 2	0.356873	0.0720474	-0.0311542	-0.0742267	0.237989	-0.24486	-0.833783	0.18368	-0.150216	0.195003	0.809067	0.279059	1.82836	121.562	3.01655e-20	7.44981e-19
ENSECAG00000005305	BACE2	26	36883883	36920608	beta-site APP-cleaving enzyme 2	0.66096	-0.177825	-0.199642	-0.21697	-0.355934	-0.597727	-0.0766248	-0.245363	0.0199356	-0.101703	-0.119906	0.129411	4.91566	121.471	3.14416e-20	7.75052e-19
ENSECAG00000012768		10	23933632	23961909	Uncharacterized protein	-0.48109	0.296734	0.429895	0.180737	1.62661	1.13463	0.030391	-1.27263	-0.319151	-0.937638	-0.956235	-0.0447311	1.16022	121.403	3.24518e-20	7.98471e-19
ENSECAG00000014399	OSM	8	6698206	6701183	oncostatin M	-0.338283	-0.15671	-0.0401173	0.152342	1.50986	0.374644	-0.115816	-0.811493	-1.03078	0.134987	-0.547833	-0.209078	3.88187	121.345	3.33283e-20	8.18143e-19
ENSECAG00000018507	CDH5	3	17022794	17043771	cadherin 5, type 2 (vascular endothelium)	0.186997	-0.362853	0.708524	-0.171818	0.089945	0.331309	0.897368	-0.509759	-0.367175	0.870822	-0.586336	0.435636	2.39379	121.342	3.33747e-20	8.18143e-19
ENSECAG00000010926	ELMOD1	7	16872156	16900893	ELMO/CED-12 domain containing 1	0.41119	0.697046	-0.188461	0.0989026	1.15902	-1.12277	-1.35043	-0.543569	-1.16929	-0.316018	0.237053	-0.00726008	0.581342	121.309	3.38778e-20	8.28945e-19
ENSECAG00000021503	MLLT11	5	46135720	46140843	myeloid/lymphoid or mixed-lineage leukemia (trithorax homolog, Drosophila); translocated to, 11	0.472866	0.115923	-0.304095	0.232118	0.117798	-0.587359	-0.0549457	0.538809	-0.488409	-0.42622	0.649545	-0.204601	1.71784	121.269	3.44993e-20	8.42596e-19
ENSECAG00000000871		1	33990550	34032723	Equus caballus cytochrome P450 2C92 (CYP2C92), mRNA.	0.421394	-0.180641	0.168035	-0.270661	0.0134162	-0.665145	0.245598	-0.0943554	-0.121356	-0.31347	-0.592448	-0.14899	2.22335	120.935	4.02359e-20	9.80898e-19
ENSECAG00000018996	PLEK	15	33849231	33871643	pleckstrin	-0.168996	-0.148766	0.0260303	-0.0745529	1.19374	0.61381	-0.179696	-0.413531	-0.299047	0.00271337	-0.0670819	-0.0717829	8.72108	120.656	4.57297e-20	1.11278e-18
ENSECAG00000012736	STAG3	13	8365528	8390178	stromal antigen 3	-0.301067	-0.0258155	-0.210851	-0.115537	0.436996	0.247657	0.0247255	0.483702	0.478713	0.11014	0.511604	0.427039	6.49946	120.57	4.75721e-20	1.1555e-18
ENSECAG00000020887	COL6A3	6	23450320	23517034	collagen, type VI, alpha 3	0.244349	-0.740431	-0.323022	-0.945799	-0.775161	-0.0655363	1.25398	2.31399	1.46676	0.641009	0.603348	0.855721	1.49656	120.47	4.97964e-20	1.20731e-18
ENSECAG00000014650	INSRR	5	41457512	41472932	insulin receptor-related receptor	-0.344946	-0.050414	-0.026217	-0.0244283	0.67052	0.572233	-0.427611	0.301162	-0.115143	0.325326	0.464372	0.325601	2.92596	120.4	5.14442e-20	1.24499e-18
ENSECAG00000014406	IL15	2	89923118	89936130	interleukin 15	-0.445089	0.583749	0.362086	0.326138	1.48776	0.840625	-0.622126	-0.741065	-0.562244	-1.07951	-0.934027	-0.606188	4.88336	120.314	5.35151e-20	1.29274e-18
ENSECAG00000010860	OLFM4	17	29453681	29468172	olfactomedin 4	0.0142951	-0.700175	-0.199864	-0.181399	0.104498	-0.256297	-0.420096	0.255137	-0.404627	0.234302	0.73112	-0.407146	4.8484	119.962	6.28909e-20	1.51647e-18
ENSECAG00000022844		2	48549476	48553830	Uncharacterized protein	0.00969787	-0.0728617	-0.174484	-0.0107932	0.562236	0.0733145	0.143096	0.636703	-0.0674586	0.192639	0.621246	0.222791	3.99118	119.684	7.14462e-20	1.71964e-18
ENSECAG00000003474		16	7003782	7021685	Uncharacterized protein	-0.276526	-0.0888544	-0.245026	-0.138801	0.290368	0.61273	0.189346	0.338817	0.318365	0.0707353	0.333016	0.313397	4.78815	119.668	7.19653e-20	1.72899e-18
ENSECAG00000013322	PNKD	6	8015191	8019819	paroxysmal nonkinesigenic dyskinesia	0.38769	-0.142613	-0.299314	0.00265468	-0.205159	-0.0785913	0.0540462	0.915174	-0.059447	-0.0605551	0.795106	-0.163437	4.93105	119.569	7.53219e-20	1.80636e-18
ENSECAG00000020438	RASGEF1B	3	55414955	55436277	RasGEF domain family, member 1B	0.115995	-0.0254289	0.0237306	-0.217398	0.269691	0.193785	0.175356	0.755117	0.0770836	0.0900799	-0.052836	0.0955955	5.99574	119.551	7.59412e-20	1.81793e-18
ENSECAG00000017682	LRRC25	21	3058566	3061198	leucine rich repeat containing 25	0.149188	-0.17383	0.31153	-0.190489	-0.804273	-0.243397	-0.0842782	0.295447	0.0378347	0.440263	0.145613	-0.169579	5.63161	119.175	9.02492e-20	2.15655e-18
ENSECAG00000015835	NT5DC2	16	35195430	35254666	5'-nucleotidase domain containing 2	0.0833522	-0.0572292	0.400137	-0.246494	-0.888312	0.235277	0.113758	0.723795	0.165532	-0.185742	-0.668423	0.144056	5.11777	118.929	1.01008e-19	2.40929e-18
ENSECAG00000016974	BRCA1	11	20051804	20106500	breast cancer 1, early onset	0.443225	0.0671063	-0.256251	-0.00559206	-0.158972	-0.133178	-0.572265	0.68794	-0.0233541	0.0934803	0.78238	0.0279204	2.04832	118.903	1.02257e-19	2.4347e-18
ENSECAG00000006218	C5AR2	10	17422243	17423267	complement component 5a receptor 2	-0.21065	0.223821	0.473429	0.0795327	-0.667836	0.342644	-0.419108	0.447233	-0.507502	-0.110685	-0.141118	-0.0645264	2.91384	118.877	1.03467e-19	2.4591e-18
ENSECAG00000019161	DIAPH3	17	35062159	35497994	diaphanous-related formin 3	0.172191	-0.263292	-0.0138367	0.125004	-0.38822	-0.0470803	0.520317	1.35176	0.133695	0.308526	0.748078	0.00366791	1.80334	118.797	1.07332e-19	2.54639e-18
ENSECAG00000021264	SCML1	X	12867412	12875191	sex comb on midleg-like 1 (Drosophila)	-0.433066	-0.114735	-0.21578	-0.105888	0.294724	0.686828	0.452344	0.762743	0.36432	-0.0361604	0.0926392	0.149095	1.91983	118.567	1.19272e-19	2.82461e-18
ENSECAG00000022992		11	37197929	37199631	Uncharacterized protein	0.135345	-0.165577	-0.246441	-0.145543	0.966345	0.122313	0.178762	-0.143668	-0.21449	0.00250616	-0.225526	-0.184311	8.97609	118.31	1.34184e-19	3.1721e-18
ENSECAG00000024138	CREG1	5	4140842	4146187	cellular repressor of E1A-stimulated genes 1	0.243953	-0.173413	-0.0125979	-0.281665	-0.208235	0.234287	0.559297	0.864834	0.398186	0.0779092	0.256577	-0.0575924	6.59181	118.232	1.39095e-19	3.28234e-18
ENSECAG00000014847	NUPR1	13	19751462	19752873	nuclear protein, transcriptional regulator, 1	0.44926	0.0122419	-0.14215	0.0351142	-0.135171	-0.655759	0.321532	0.129893	0.0236501	-0.318106	-0.0564724	0.0948196	5.01802	118.211	1.40427e-19	3.30788e-18
ENSECAG00000015484	ATP6V0D2	9	2717440	2764293	ATPase, H+ transporting, lysosomal 38kDa, V0 subunit d2	-0.500433	-0.204772	0.153664	-0.0995041	-0.829891	0.967308	0.578672	1.57749	0.294825	0.0596353	-0.255719	0.41009	0.332689	117.961	1.57442e-19	3.70212e-18
ENSECAG00000011704	TNFAIP2	24	44698044	44703864	tumor necrosis factor, alpha-induced protein 2	0.418329	0.113173	-0.31705	0.18675	-0.0942939	-0.254036	0.0617351	0.402495	-0.184624	-0.711538	0.526868	-0.184985	5.08835	117.646	1.81938e-19	4.27055e-18
ENSECAG00000009968	SH3PXD2B	14	8984828	9049293	SH3 and PX domains 2B	0.221003	-0.0667029	0.224653	-0.171732	-0.464928	0.3118	-0.613492	0.374612	-0.162664	-0.164008	-0.229858	-0.253671	5.8094	117.438	2.00144e-19	4.6896e-18
ENSECAG00000012493	SLC47A1	11	58976867	59012179	solute carrier family 47 (multidrug and toxin extrusion), member 1	-0.334176	0.251412	0.147465	-1.2782	-1.43584	-0.0844867	0.891835	1.49385	3.86977	0.25249	0.591982	0.942125	-0.0665789	117.428	2.01007e-19	4.7015e-18
ENSECAG00000006098	ANKRD9	24	44147244	44147408	ankyrin repeat domain 9	-0.0956684	-0.136545	-0.0580088	-0.0625118	0.99898	0.411325	1.36626	-0.0971054	-0.487379	-0.261226	0.0157734	-0.357743	1.33206	117.302	2.13006e-19	4.9734e-18
ENSECAG00000000179	SCN1B	10	6212792	6220617	sodium channel, voltage gated, type I beta subunit	-0.517298	0.0190146	0.684161	-0.243539	-0.205657	1.25351	-0.580703	0.417018	-0.0730669	0.156781	-0.58572	0.0337974	1.15351	117.069	2.36953e-19	5.52279e-18
ENSECAG00000015942	TRPM6	23	17800873	17921080	transient receptor potential cation channel, subfamily M, member 6	-0.465213	0.140454	0.0414167	-0.0941349	-0.252605	0.0851103	-0.802099	-0.251775	0.497213	0.538257	0.347123	-0.263084	0.911729	116.866	2.60069e-19	6.05095e-18
ENSECAG00000008461	DEPDC1	5	92770975	92786963	DEP domain containing 1	0.107091	0.391587	0.0652318	0.239143	0.455642	0.296488	-0.946102	0.535731	-0.651501	-0.683615	0.44563	-0.0596844	0.636428	116.773	2.71367e-19	6.30275e-18
ENSECAG00000021500	HCFC1R1	13	39759440	39760571	host cell factor C1 regulator 1 (XPO1 dependent)	-0.348097	0.165126	0.291272	-0.106242	0.350814	0.822966	0.173626	-0.0253143	-0.540433	-0.0862465	0.00583372	0.158994	3.57642	116.748	2.74577e-19	6.36614e-18
ENSECAG00000018002	FOSB	10	15991321	15996022	FBJ murine osteosarcoma viral oncogene homolog B	0.0571415	-0.406921	-0.0902354	0.0114444	0.744356	-0.32667	-1.02561	0.668015	-0.466094	0.630087	0.479692	0.263514	1.44087	116.6	2.93831e-19	6.80068e-18
ENSECAG00000024950	SDS	8	19184634	19189973	serine dehydratase	0.800334	-0.268323	-0.506083	-0.132605	0.228483	-0.752764	-0.975538	-0.0154583	0.412415	0.49109	0.965676	0.70683	0.264389	116.33	3.3238e-19	7.67947e-18
ENSECAG00000009958	DUSP1	14	8675899	8677707	dual specificity phosphatase 1	-0.25698	-0.0127413	0.0839826	-0.0653535	0.528749	0.554469	0.247133	0.700492	0.0204592	-0.367564	-0.418243	-0.16678	7.04315	116.319	3.34089e-19	7.70554e-18
ENSECAG00000023683		10	81807089	81807710	Uncharacterized protein	0.454631	-0.269573	-0.0935846	-0.0847234	0.217357	-0.578045	-0.0897522	0.426374	0.341271	0.572954	1.19726	0.371902	0.424892	116.005	3.85774e-19	8.88218e-18
ENSECAG00000012054	ITSN1	26	30335465	30480305	intersectin 1 (SH3 domain protein)	-0.0641838	0.198611	0.487164	-0.147942	-0.605347	0.578975	-0.281959	0.239582	0.0321037	-0.10737	-0.7354	-0.0309764	5.63939	115.916	4.01737e-19	9.23367e-18
ENSECAG00000009956	TMEM88	11	50778536	50779254	transmembrane protein 88	-0.173029	-0.48611	0.0217099	-0.116584	1.6977	0.300529	-0.017475	-0.474107	-0.805936	0.275924	0.263596	-0.00935044	0.910363	115.847	4.1465e-19	9.51398e-18
ENSECAG00000005781	SCPEP1	11	31424980	31449368	serine carboxypeptidase 1	0.202412	0.0778662	0.257053	-0.0961149	-0.0487943	-0.0257119	0.00737269	0.392477	0.125157	-0.0303853	-0.040543	0.0256686	9.18417	115.721	4.39322e-19	1.00627e-17
ENSECAG00000008161	HAL	28	20898413	20922395	histidine ammonia-lyase	-0.479203	0.162594	0.267683	0.465838	1.46244	-0.339725	-0.933385	-1.1623	-1.0219	0.141597	0.307849	-1.04146	1.54485	115.545	4.76173e-19	1.08879e-17
ENSECAG00000011618	EDN1	20	12009844	12015438	Equus caballus endothelin 1 (EDN1), mRNA.	0.321515	-0.472637	-0.525521	0.504676	0.15039	-0.80817	0.0941727	0.317611	-0.416468	1.64372	1.15593	-0.752027	1.63406	115.504	4.85088e-19	1.10727e-17
ENSECAG00000008204	LAMB3	5	28591918	28630924	laminin, beta 3	-0.202148	0.0878569	-0.117995	0.0224076	0.00363484	0.0495853	0.432149	1.60684	0.137098	0.351328	0.937176	0.281264	2.60692	115.026	6.03624e-19	1.37548e-17
ENSECAG00000024886	CCL14	11	37300710	37303502	chemokine (C-C motif) ligand 14	0.0759911	-0.256507	0.0275613	-0.652791	-0.714306	0.303703	0.480204	1.14405	0.599596	0.768068	-0.13665	0.382501	3.83795	114.993	6.12947e-19	1.39387e-17
ENSECAG00000009118	OCLN	14	92566005	92603810	occludin	-0.537173	-0.0663633	0.141934	0.429257	-0.545808	1.14498	0.14478	0.248718	-0.332233	-0.102634	-0.415839	-0.71076	0.694269	114.99	6.13799e-19	1.39387e-17
ENSECAG00000010251	SLC37A2	7	33557299	33580125	solute carrier family 37 (glucose-6-phosphate transporter), member 2	0.294912	-0.154787	-0.0541456	-0.216814	0.155168	0.102348	-0.0229887	-0.315211	0.251174	0.340937	0.580467	0.395361	5.47318	114.97	6.19411e-19	1.40421e-17
ENSECAG00000018404	DHRS7C	11	52383335	52398619	dehydrogenase/reductase (SDR family) member 7C	0.413327	0.157365	0.229221	-0.0676287	-0.243177	-0.371564	0.020565	-0.119101	0.269336	-0.15665	-0.345105	-0.0236906	2.46744	114.961	6.21853e-19	1.40734e-17
ENSECAG00000018438	CEP55	1	35543136	35560084	centrosomal protein 55kDa	0.243135	-0.0760214	-0.0275413	0.0550218	0.106458	-0.126659	-0.0149935	0.560479	-0.183473	-0.0324915	0.898767	0.0282149	1.73449	114.79	6.72611e-19	1.51962e-17
ENSECAG00000016722	CENPU	27	25319976	25353740	centromere protein U	-0.145015	0.114519	0.160154	-0.173036	0.938579	0.321446	0.582316	-0.549004	0.257552	-0.306211	-0.295093	0.0739694	4.23958	114.699	7.00923e-19	1.58089e-17
ENSECAG00000010371	GAS2L3	28	24616666	24642118	growth arrest-specific 2 like 3	0.012745	0.0445996	0.464744	-0.153833	-0.306006	0.490864	0.0506441	0.767167	0.205866	-0.132277	-0.51238	-0.247109	3.58282	114.395	8.05438e-19	1.81353e-17
ENSECAG00000019438	OSMR	21	26806411	26848024	oncostatin M receptor	0.069108	0.179724	0.241999	-0.261958	0.243751	-0.179706	-2.33422	-2.00926	0.216765	-0.441674	-0.042386	1.00453	0.974753	114.324	8.3206e-19	1.8703e-17
ENSECAG00000002855	FCGRT	10	19339665	19350217	Fc fragment of IgG, receptor, transporter, alpha	0.363753	-0.393234	-0.031352	-0.493912	-0.313329	0.11364	0.476391	0.619611	0.430081	0.457583	0.0365401	0.76471	5.8902	114.087	9.27181e-19	2.08059e-17
ENSECAG00000007331	LRRTM2	14	37705659	37708691	leucine rich repeat transmembrane neuronal 2	-0.035541	0.595793	0.449461	0.504407	0.18731	-0.424016	-0.666876	-0.702517	0.12338	-0.436967	-0.515651	-0.810967	1.91756	114.028	9.52684e-19	2.1342e-17
ENSECAG00000022232	SASH1	31	18059318	18233102	SAM and SH3 domain containing 1	0.0424971	0.123596	0.210957	0.116049	-0.703927	0.572356	-0.823007	0.163876	-0.181338	-0.0951369	-0.283341	-0.688637	3.32886	113.849	1.03405e-18	2.31257e-17
ENSECAG00000000531	MTCL1	8	33668760	33756901	microtubule crosslinking factor 1	0.0843965	0.0989126	0.198843	-0.466313	-1.00379	-1.65693	-0.201515	-0.619012	0.483892	1.95965	1.46672	1.19925	0.142943	113.781	1.06669e-18	2.38156e-17
ENSECAG00000019531	TTC26	4	92531670	92576570	tetratricopeptide repeat domain 26	-0.596065	0.312188	0.0254663	0.262292	0.752265	0.79022	-1.11843	0.50568	0.0236504	-0.031774	0.367571	-0.0203995	1.19217	113.744	1.08486e-18	2.41805e-17
ENSECAG00000021015	ATP8B1	8	74999509	75057050	ATPase, aminophospholipid transporter, class I, type 8B, member 1	-0.466794	0.651398	0.69575	0.409571	-0.432782	-0.248302	-1.59177	0.017146	-0.180297	-0.429451	-0.603667	-1.04247	2.08809	113.641	1.13685e-18	2.52968e-17
ENSECAG00000018115		18	11647286	11647835		0.0378643	0.119883	0.376427	-0.194314	0.0488955	0.192597	0.202594	0.452471	-0.0503222	0.0445656	-0.217434	0.104331	5.33851	113.534	1.19404e-18	2.65249e-17
ENSECAG00000009467	CNRIP1	15	33909174	33929802	cannabinoid receptor interacting protein 1	-0.101331	0.0419812	0.593403	-0.548515	-0.22678	0.127116	-0.498061	0.199353	0.197156	0.663593	-0.326151	0.643718	2.1118	113.341	1.30419e-18	2.89233e-17
ENSECAG00000007904		18	9696588	9709100	Uncharacterized protein	-0.276493	-0.0425125	0.0838118	0.222641	1.56637	-0.0835344	-0.275365	-0.4171	-0.745962	-0.0759727	0.0344208	-0.0778962	1.46221	113.216	1.38059e-18	3.05665e-17
ENSECAG00000016121	ADAMTS12	21	30719594	31030477	ADAM metallopeptidase with thrombospondin type 1 motif, 12	-0.259305	0.000497242	0.553129	-0.546336	-0.520668	-0.41481	-0.406742	-0.30827	0.877462	0.0622176	-0.289452	1.11689	2.30615	112.813	1.6592e-18	3.66737e-17
ENSECAG00000009568	CENPI	X	79534366	79588577	centromere protein I	0.334101	0.0389384	-0.0585835	0.109619	0.236554	0.330784	-0.817245	0.338801	-0.259858	-0.117921	0.0442888	-0.410224	1.5185	112.58	1.84523e-18	4.07178e-17
ENSECAG00000014474	EPB41L3	8	30506316	30591862	erythrocyte membrane protein band 4.1-like 3	0.711828	-0.280416	-0.309062	-0.310366	-0.590561	-0.640713	-0.116068	0.65707	0.489427	0.581973	0.353953	0.325283	3.44038	112.188	2.20745e-18	4.86299e-17
ENSECAG00000009302	CCDC114	10	18411028	18433289	coiled-coil domain containing 114	-0.484056	-0.0926802	0.0105355	0.115829	1.08902	0.957953	-0.355462	-0.156624	-0.335643	-0.209772	0.149286	0.0153982	1.65589	112.001	2.40349e-18	5.28608e-17
ENSECAG00000018322	EXO1	30	2830467	2869501	exonuclease 1	0.693995	-0.203338	-0.398801	-0.243454	-0.382013	-0.547991	-0.0874793	0.771243	0.258951	0.541195	0.915883	0.20494	2.02737	111.631	2.84516e-18	6.24711e-17
ENSECAG00000022555	KLC3	10	15900600	15905546	kinesin light chain 3	-0.433337	-0.118821	-0.147001	-0.0436672	0.536135	0.506194	0.151545	0.259611	-0.016331	0.0818343	0.225178	0.283811	2.74505	111.612	2.8705e-18	6.29233e-17
ENSECAG00000014504	KIF1A	6	26127454	26200978	kinesin family member 1A	0.446731	-0.284109	-0.0574628	-0.496289	0.111185	0.0247513	-0.0575415	0.687545	0.476091	0.414791	-0.208104	0.575649	2.26559	111.376	3.19681e-18	6.99606e-17
ENSECAG00000024674	TTLL7	5	79667289	79796732	tubulin tyrosine ligase-like family member 7	-0.576469	0.0113063	0.0392978	0.0507197	0.677409	0.509584	-0.301592	0.20431	0.0600582	-0.0183233	-0.0234053	-0.0514317	2.32158	111.362	3.2175e-18	7.02974e-17
ENSECAG00000021778	SLC16A7	6	76824896	76883398	solute carrier family 16 (monocarboxylate transporter), member 7	-0.0423398	0.317481	0.263149	-0.0777565	-0.867721	-0.131375	-0.672482	0.336865	0.0384871	-0.165701	-0.198913	-0.330341	4.01041	111.203	3.4596e-18	7.54626e-17
ENSECAG00000008518	NPNT	2	118937690	119008432	nephronectin	-0.0438231	0.029869	0.0509926	-0.0723721	-0.980457	0.620107	-0.121985	0.148823	-0.105049	-0.00764141	0.191325	0.455264	0.342248	110.627	4.49675e-18	9.79243e-17
ENSECAG00000016706	ENC1	14	89872392	89879075	ectodermal-neural cortex 1 (with BTB domain)	0.180452	0.00115639	0.138854	0.0857754	-0.758533	-0.483889	-0.422605	-0.346193	-0.221967	0.294006	0.145393	0.172573	3.42256	110.512	4.73889e-18	1.03028e-16
ENSECAG00000019922	ADAMDEC1	2	53098537	53112944	ADAM-like, decysin 1	-0.606895	0.186099	0.212791	0.15615	-1.09776	1.33489	0.496515	-0.0962907	1.2624	-1.7969	-1.5774	-1.34438	-0.635124	110.259	5.31915e-18	1.15454e-16
ENSECAG00000016573		X	31221297	31244144	Uncharacterized protein	-0.0922783	-0.374107	-0.506569	0.0707393	-0.921704	-0.298081	0.954336	0.949811	0.361979	0.988051	0.723222	-0.926147	0.81617	110.135	5.62601e-18	1.21915e-16
ENSECAG00000003106	C3AR1	6	35360405	35361898	complement component 3a receptor 1	0.0153006	0.259213	0.558657	-0.253503	-0.478226	0.360573	-0.0195029	0.219132	0.313802	-0.285889	-0.751789	-0.0523302	6.99567	110.12	5.66525e-18	1.22565e-16
ENSECAG00000015141	LIF	8	6719232	6720195	leukemia inhibitory factor	-0.0447405	-0.21894	-0.101087	-0.313025	0.243374	-0.149551	0.300579	0.185074	-0.248972	0.227201	-0.84248	0.465439	3.07543	110.057	5.83009e-18	1.25926e-16
ENSECAG00000009474		Un0011	698710	700204	Uncharacterized protein	0.258421	0.183684	0.156848	0.0909168	-0.621903	-0.302242	0.0831372	-0.216677	0.0244888	0.324774	0.318194	0.443304	4.30914	109.969	6.07016e-18	1.30898e-16
ENSECAG00000009865	NFAM1	28	38911629	38945103	NFAT activating protein with ITAM motif 1	0.226463	-0.0558354	-0.183968	-0.144152	0.519753	-0.144383	-0.0265894	0.429372	-0.113058	0.10709	0.388148	0.17427	6.88193	109.907	6.24216e-18	1.34389e-16
ENSECAG00000018228	IGSF6	13	24754165	24761543	immunoglobulin superfamily, member 6	-0.0741469	0.191672	0.128881	-0.0664163	0.99072	0.369211	-0.321356	-0.303502	0.0620009	-0.335013	-0.398158	-0.19291	8.01136	109.902	6.25821e-18	1.34516e-16
ENSECAG00000006663		5	36222322	36228997	Uncharacterized protein	0.00829945	0.364486	0.491402	0.101587	1.00852	0.261064	-0.847726	-1.11941	-0.672066	-0.737932	-0.740774	-0.3348	6.45042	109.78	6.61367e-18	1.41926e-16
ENSECAG00000022923	GMPR	20	15458527	15491355	guanosine monophosphate reductase	0.197324	0.157755	0.326308	-0.126199	0.085979	0.0684285	-0.00882855	-0.00541671	-0.0115536	-0.426326	-0.442489	0.311684	5.01409	109.756	6.68811e-18	1.43292e-16
ENSECAG00000020685	IGF2BP2	19	23815024	23958396	insulin-like growth factor 2 mRNA binding protein 2	0.535374	-0.0766729	-0.000679084	-0.25288	-0.921761	-0.21997	-0.00702474	1.51489	0.584	-0.55061	-1.40929	-0.0984374	0.460832	109.743	6.72652e-18	1.43882e-16
ENSECAG00000019083	SORL1	7	28934178	29071598	sortilin-related receptor, L(DLR class) A repeats containing	-0.498894	0.103639	0.0576279	0.0477389	0.45798	0.730277	-0.590549	0.0705499	0.0489811	-0.212876	-0.128557	-0.0269315	8.6039	109.728	6.77226e-18	1.44628e-16
ENSECAG00000024719		6	35451371	35460298	Uncharacterized protein	-0.233076	0.128144	0.58888	-0.333161	0.0170359	0.0561243	-0.685615	-0.194074	0.0711625	0.323275	-0.381805	0.866112	8.98744	109.709	6.83202e-18	1.45669e-16
ENSECAG00000004611	ARL11	17	21504968	21505495	ADP-ribosylation factor-like 11	0.136981	0.0433809	-0.184325	0.12109	0.337299	0.0291906	0.0260166	0.726703	-0.195881	-0.0851836	0.541895	-0.22353	4.51699	109.576	7.25754e-18	1.54494e-16
ENSECAG00000026067	RNase_MRP	25	895261	895527	RNase MRP	0.890689	-2.32584	-0.491716	-1.65153	-0.0671943	-0.808864	1.00513	-0.474285	0.833906	0.698396	0.76862	1.39769	-0.045505	109.31	8.19339e-18	1.74136e-16
ENSECAG00000024701	AOX4	18	75762943	75818892	Equus caballus aldehyde oxidase-like (AOX4), mRNA.	-0.131387	0.0575888	0.15516	0.297938	1.19644	0.500437	-0.713304	-1.15293	-0.0647548	-0.501136	-0.447288	-0.173979	4.8942	108.745	1.05933e-17	2.24782e-16
ENSECAG00000009248	IL1RL1	15	7293534	7307638	interleukin 1 receptor-like 1	-0.403598	-0.00641655	-0.151344	0.0121126	-0.248208	0.0177683	-0.164022	0.549088	0.739172	0.140577	0.356647	0.0393549	2.26239	108.494	1.18759e-17	2.51595e-16
ENSECAG00000022236	PLEKHA5	6	46083852	46177796	pleckstrin homology domain containing, family A member 5	0.32811	-0.355619	-0.145632	-0.21611	-0.875219	-1.45796	0.613809	0.686716	0.721602	0.542425	0.547147	0.201534	1.35692	108.473	1.1991e-17	2.53627e-16
ENSECAG00000008296	CCBE1	8	76435830	76471992	collagen and calcium binding EGF domains 1	0.0121514	0.0820614	0.147327	-0.0677411	-0.118502	0.0446605	-0.753349	0.856634	0.054442	0.0827014	0.724078	0.0837739	2.20458	108.454	1.20935e-17	2.55389e-16
ENSECAG00000000532	EPS8L1	10	24317479	24324146	EPS8-like 1	0.236802	0.0207851	0.342315	-0.219445	-0.32588	-0.374748	0.835517	0.0129356	0.276653	0.39563	0.265719	0.525234	4.39645	108.383	1.24884e-17	2.63309e-16
ENSECAG00000008189	CHRNA9	3	87121792	87133457	cholinergic receptor, nicotinic, alpha 9 (neuronal)	-0.0366631	-0.5868	-0.839766	-0.467291	-1.19125	1.20061	1.38705	2.58392	1.37683	-0.165162	0.315218	-1.10344	-0.102361	108.108	1.41551e-17	2.97976e-16
ENSECAG00000019215	ITGB8	4	52216357	52290263	integrin, beta 8	-0.0688905	0.359567	0.488345	0.131985	-0.874703	-0.344261	0.165026	0.86004	0.4141	-0.16827	-0.153021	-0.468517	5.44985	107.988	1.49462e-17	3.14131e-16
ENSECAG00000007095	PLEKHG1	31	16096654	16182421	pleckstrin homology domain containing, family G (with RhoGef domain) member 1	0.0398984	-0.257806	-0.201792	-0.101884	-0.793548	-0.500516	-0.0075266	0.256112	-0.0131119	0.429503	0.607765	0.31546	3.6082	107.659	1.73585e-17	3.64254e-16
ENSECAG00000014254	LCTL	1	125991916	126004511	lactase-like	0.426837	-0.186959	-0.363431	-0.579995	-1.25521	-1.4777	0.758251	1.44699	1.03708	0.823824	1.38024	0.324141	3.304	107.602	1.78158e-17	3.73259e-16
ENSECAG00000027500	RN18S	Un0628	5605	5699		-0.138706	0.108368	0.344086	-0.0124882	-0.470741	-1.95379	-0.572273	0.284711	0.24814	1.3377	2.19812	2.36326	1.74825	107.437	1.92054e-17	4.01739e-16
ENSECAG00000010821	RACGAP1	6	67621788	67640606	Rac GTPase activating protein 1	0.121552	0.132772	0.100651	0.173663	0.0882884	0.0293236	-0.261683	0.547873	-0.0169726	0.00309883	0.490405	-0.195564	2.7793	107.164	2.17327e-17	4.53888e-16
ENSECAG00000005360	MITF	16	20089154	20170128	Equus caballus microphthalmia-associated transcription factor (MITF), mRNA.	0.127509	-0.042141	0.218863	-0.215467	-0.178163	0.2933	0.367954	0.900539	0.256335	-0.0018123	-0.155139	0.198961	3.97585	106.958	2.38709e-17	4.97761e-16
ENSECAG00000018603	SLC46A2	25	17502867	17512729	solute carrier family 46, member 2	0.326021	-0.414685	0.25619	-0.43407	-0.332732	-0.120462	0.117056	0.340009	0.300032	0.288283	-0.228032	0.625121	3.57807	106.907	2.44335e-17	5.08692e-16
ENSECAG00000015637	NREP	14	60045599	60073517	neuronal regeneration related protein	-0.248925	0.816598	0.491531	0.768745	0.647478	-0.172311	-0.511546	-0.73111	-1.03623	-1.08094	-0.116254	-0.656703	4.61925	106.686	2.7014e-17	5.61535e-16
ENSECAG00000014546		8	1868952	1871600	Uncharacterized protein	0.49919	-0.104793	0.0108823	-0.112287	-0.175606	-0.472708	-0.554372	-0.237944	-0.122019	0.309376	0.0741718	0.270121	4.62238	106.67	2.72035e-17	5.6459e-16
ENSECAG00000023601	2003-09-01	28	38343063	38356857	septin 3	0.216389	-0.371717	-0.251891	-0.0845446	-0.838376	-1.51742	1.11148	-0.218344	0.561382	0.811177	1.11161	0.836636	1.3504	106.622	2.7798e-17	5.76027e-16
ENSECAG00000021504	SPATA22	11	47063431	47079134	spermatogenesis associated 22	0.259915	-0.0844744	-0.205686	-0.358414	0.0772669	0.946613	0.567425	-0.699256	-0.194613	-0.243929	0.92171	0.193293	-0.335973	106.475	2.97214e-17	6.14921e-16
ENSECAG00000017103	BUB1	15	13802459	13840146	BUB1 mitotic checkpoint serine/threonine kinase	0.136284	0.0491069	-0.0469229	0.0805406	0.0743973	-0.0583744	-0.280628	0.651432	-0.227912	0.389276	0.852884	0.151787	2.79877	106.174	3.40801e-17	7.04003e-16
ENSECAG00000023149	SCIN	4	45486583	45556036	scinderin	-0.398049	0.426239	0.299453	0.430228	0.0808245	-0.418498	-0.212214	-0.157428	-1.05775	-0.512867	0.537423	-0.384909	3.82892	105.988	3.70794e-17	7.6477e-16
ENSECAG00000008085	OTOA	13	24676442	24737424	otoancorin	0.10613	0.343928	0.485007	-0.0439482	-0.0914602	-0.197897	-0.452621	0.111377	0.205375	-0.258598	-0.233315	0.123933	4.21777	105.891	3.8742e-17	7.97821e-16
ENSECAG00000000051	IL1B	Un0414	2685	6902	Interleukin-1 beta	0.0244422	0.392235	0.118462	-0.275689	0.173258	-0.430939	-1.34731	-0.290118	0.154212	-0.179158	-0.0438793	-0.445451	9.12305	105.837	3.9707e-17	8.16425e-16
ENSECAG00000000633	ZWINT	1	46418493	46421253	ZW10 interacting kinetochore protein	0.267901	-0.232115	-0.0495983	0.0966912	0.33543	-0.0382037	-0.442299	0.432972	-0.217917	0.157529	0.444627	-0.0215125	1.62612	105.767	4.09902e-17	8.41504e-16
ENSECAG00000016442		20	30342513	30353686	Uncharacterized protein	-0.0685916	0.109199	-0.0363255	-0.0542506	0.964784	-0.557916	0.0129497	-0.384428	0.0273065	0.198335	0.426242	0.569041	7.32872	105.739	4.15073e-17	8.50244e-16
ENSECAG00000011459	NDNF	2	106978328	106988446	neuron-derived neurotrophic factor	-0.51782	0.429143	0.113967	-0.0984577	1.10422	0.845872	-0.728997	-0.76984	0.109206	-0.411309	-1.076	0.506585	1.28718	105.737	4.15441e-17	8.50244e-16
ENSECAG00000019977	C19orf38	7	49297188	49306615	chromosome 19 open reading frame 38	0.220311	0.163583	0.30719	0.0125162	0.571067	-0.372127	-0.567748	-0.685605	-0.315805	-0.20392	-0.28796	-0.103584	3.48601	105.729	4.17013e-17	8.52129e-16
ENSECAG00000009729	C6orf132	20	41346866	41363076	chromosome 6 open reading frame 132	-0.214399	0.480058	0.706546	0.063065	0.0156774	0.454809	-0.260051	0.893579	-0.0820772	-0.282177	-0.838844	-0.185376	1.82219	105.726	4.17647e-17	8.52129e-16
ENSECAG00000004572	CH25H	1	39111962	39112773	cholesterol 25-hydroxylase	0.426888	0.212522	0.360455	-0.819075	-1.48731	-1.81195	0.810074	1.15044	1.95199	1.08478	1.02846	1.07372	-0.0536114	105.643	4.33573e-17	8.83262e-16
ENSECAG00000010326	MIS18A	26	29082855	29094068	MIS18 kinetochore protein A	0.495094	-0.306916	-0.153108	-0.159502	0.078836	-0.324055	0.177178	0.472957	-0.242096	0.546852	0.89443	-0.281917	0.718954	105.176	5.35798e-17	1.08984e-15
ENSECAG00000013225	TMEM150B	10	24491551	24496488	transmembrane protein 150B	0.634606	-0.223363	-0.562134	-0.174369	-0.142308	-0.269353	0.151445	0.329549	0.246137	-0.0079817	0.603083	0.184966	3.50536	104.825	6.28311e-17	1.27606e-15
ENSECAG00000013703	PPP1R3C	1	37068776	37071824	Protein phosphatase 1 regulatory subunit 3	-0.314659	0.496404	0.446006	-0.0909705	-0.483156	1.22483	-1.57096	-0.0494828	-1.01232	-0.331686	-1.09264	-0.922419	1.14228	104.648	6.80883e-17	1.38071e-15
ENSECAG00000010906		23	5800834	5802607	Uncharacterized protein	0.272074	0.043437	-0.121229	-0.0321698	-1.13492	-1.11171	-0.474445	0.332868	0.0378051	0.492255	0.230317	0.62675	0.988465	104.619	6.89794e-17	1.39665e-15
ENSECAG00000000229	GNAI1	4	1048304	1124709	guanine nucleotide binding protein (G protein), alpha inhibiting activity polypeptide 1	0.570563	-0.269379	-0.119892	-0.296852	-0.118569	-0.322687	-0.203258	0.145193	0.16464	-0.266795	-0.24325	0.17463	4.56906	104.39	7.6512e-17	1.54653e-15
ENSECAG00000015388	EDIL3	14	82193689	82572269	EGF-like repeats and discoidin I-like domains 3	-0.765456	1.30627	1.29556	0.496748	0.149922	0.000672442	-1.26687	-0.895833	-0.00860926	-1.53902	-0.954409	-0.454832	1.01563	104.387	7.66151e-17	1.54653e-15
ENSECAG00000004107	DDIT4	1	60151732	60153042	DNA-damage-inducible transcript 4	0.0285146	-0.0805966	0.233423	-0.070914	0.398471	-0.00292219	-0.190922	-0.0422779	-0.832119	0.263472	0.220917	0.943557	4.63049	104.343	7.81501e-17	1.57512e-15
ENSECAG00000007210	CTSL	23	2853760	2857221	cathepsin L	-0.181732	-0.180949	0.157339	-0.123357	-0.790195	0.307533	0.640301	1.17005	0.518016	0.587423	0.277315	-0.284097	8.84821	104.216	8.2803e-17	1.66636e-15
ENSECAG00000013981	CDA	2	33651658	33672247	cytidine deaminase	-0.150796	0.17382	0.374415	-0.0304524	0.518851	0.563875	-0.158065	0.300961	-0.232078	0.0612642	-0.489822	-0.370588	3.78439	104.151	8.52843e-17	1.7137e-15
ENSECAG00000015083	EAF2	19	37458812	37498574	ELL associated factor 2	0.0317975	0.180908	0.190276	-0.06736	-1.2467	0.0364556	0.252587	0.797512	0.299863	-0.0200716	-0.512113	-0.472073	4.90385	103.782	1.00773e-16	2.02187e-15
ENSECAG00000004400	RBM47	3	87062997	87071530	RNA binding motif protein 47	0.369914	-0.0671311	-0.0533546	-0.126247	-0.181016	-0.195975	-0.0416447	0.661035	0.0631442	-0.0934021	0.388774	-0.0141523	5.61494	103.7	1.04574e-16	2.09495e-15
ENSECAG00000020753	NRP1	29	4699297	4839431	neuropilin 1	0.0481548	0.0168266	0.35954	-0.109425	-0.643191	0.248784	-0.0543274	0.901303	0.0816949	-0.0647557	-0.476183	0.0136826	5.7775	103.383	1.20702e-16	2.4144e-15
ENSECAG00000011438	IFT57	19	48645357	48699256	intraflagellar transport 57	-0.366497	0.0112464	0.0484502	-0.0299167	0.81701	0.362765	0.0924135	0.148723	0.0010216	0.0870874	-0.0295002	-0.0463301	4.93998	103.316	1.24426e-16	2.48515e-15
ENSECAG00000021722	AGTRAP	2	39877646	39890452	angiotensin II receptor-associated protein	0.266976	-0.0712727	0.00419475	-0.0623587	0.568391	-0.132878	-0.0526264	-0.0839629	-0.291714	0.0640061	-0.00126249	-0.0392354	6.41641	103.262	1.27527e-16	2.54326e-15
ENSECAG00000016421	RETN	7	4594688	4595214	resistin	-0.572542	0.0414313	0.221096	-0.0669877	0.762217	0.651089	0.784178	-0.458691	-0.0950119	-0.584021	-0.499531	-0.607117	2.10625	103.236	1.29033e-16	2.56943e-15
ENSECAG00000006983	RAPGEF2	2	75147690	75312625	Rap guanine nucleotide exchange factor (GEF) 2	0.00470762	-0.337366	-0.538577	-0.104877	-0.0116701	0.0884878	0.394441	1.06651	0.0752835	0.626218	0.850537	-0.0965671	7.87561	103.231	1.29346e-16	2.57179e-15
ENSECAG00000009431	ANPEP	1	93582010	93599101	alanyl (membrane) aminopeptidase	-0.45094	0.482875	0.688895	0.262723	-0.0303004	-0.317815	-0.630157	0.0237954	-0.188624	0.437742	0.696176	-0.0430952	5.25905	103.106	1.36878e-16	2.71749e-15
ENSECAG00000016508	HK3	14	5279189	5295624	hexokinase 3 (white cell)	-0.48029	0.339812	0.236889	0.0952117	1.3315	0.766986	-0.665134	-0.816326	-0.403796	-0.516311	-0.131593	-0.12672	7.46705	102.992	1.44124e-16	2.8561e-15
ENSECAG00000004942	RGS1	30	21184420	21187952	Equus caballus regulator of G-protein signaling 1 (RGS1), mRNA.	-0.4489	0.26299	0.163475	0.111005	0.788694	0.0711938	-0.213229	-0.411252	0.0382576	-0.233439	-0.293496	-0.283629	8.55494	102.989	1.44291e-16	2.8561e-15
ENSECAG00000012200	GPR137C	24	1159478	1233040	G protein-coupled receptor 137C	0.0622212	-0.270667	-0.341291	-0.26285	0.545267	-0.203755	0.5114	0.509172	0.423979	0.671866	0.867118	0.614318	2.67989	102.96	1.46181e-16	2.8892e-15
ENSECAG00000021710	CTSW	12	25959660	25963011	cathepsin W	0.0198941	-0.0065165	0.113493	0.17749	0.461715	0.34077	0.114211	0.30952	-0.23797	-0.00551739	-0.150034	-0.167639	6.58109	102.883	1.51381e-16	2.98753e-15
ENSECAG00000020919	C17orf53	11	19354962	19367305	chromosome 17 open reading frame 53	0.329829	-0.0626299	-0.180873	0.0224562	0.646945	-0.3614	-0.325809	-0.00604318	-0.174726	0.861231	1.06948	0.355548	0.754342	102.712	1.63569e-16	3.22102e-15
ENSECAG00000007620	DEPDC1B	21	12367100	12456155	DEP domain containing 1B	0.125103	0.273204	0.124685	-0.0270358	-0.0762112	0.067271	-0.138516	0.792343	-0.0648788	-0.09065	0.526908	-0.143906	1.58866	102.71	1.63698e-16	3.22102e-15
ENSECAG00000010523	GPR97	3	9860228	9878005	G protein-coupled receptor 97	-0.10521	0.0489698	-0.122501	0.0884624	1.50301	0.148697	-1.06628	-0.886261	-0.435555	0.120865	0.211589	0.0319983	4.53574	102.427	1.8607e-16	3.65578e-15
ENSECAG00000015871	CDCA8	2	19944750	19958336	cell division cycle associated 8	-0.157432	0.228574	0.398359	0.384543	0.344124	0.606819	-0.633805	0.171869	-0.242529	-0.107612	-0.00977158	-0.397628	2.03235	102.371	1.90792e-16	3.74302e-15
ENSECAG00000009828	KDM6B	11	50768813	50776662	lysine (K)-specific demethylase 6B	-0.0387266	-0.19731	-0.171027	-0.111925	0.5646	0.267201	-0.104802	0.553066	-0.0442657	0.295373	0.341215	0.120402	8.2433	102.257	2.00965e-16	3.93677e-15
ENSECAG00000009382	SH3BP4	6	21540281	21559975	SH3-domain binding protein 4	-0.433159	0.128224	0.280649	-0.0271752	0.448481	0.681208	-0.317922	0.603606	-0.0256263	0.344539	0.039846	-0.126604	2.35018	101.816	2.45196e-16	4.79614e-15
ENSECAG00000020916	RSRC2	5	37076491	37077460	arginine/serine-rich coiled-coil 2	0.427693	0.256286	-0.217595	0.195854	0.026585	-0.386573	0.11174	0.188163	-0.141614	-0.198434	0.389362	-0.33383	1.5961	101.738	2.5408e-16	4.9626e-15
ENSECAG00000008298	WNT10B	6	66779843	66783285	wingless-type MMTV integration site family, member 10B	-0.0963239	-0.241396	-0.106782	0.105816	0.0305772	-0.106981	0.931079	-0.804592	0.206015	0.710354	-0.235427	0.669243	2.289	101.639	2.65688e-16	5.18171e-15
ENSECAG00000024790		11	37259740	37264959	Uncharacterized protein	0.213383	-0.0136322	0.15469	-0.216406	0.015734	-0.0824994	0.346903	0.504256	0.117145	0.144176	-0.129723	0.06182	11.2763	101.631	2.66602e-16	5.19188e-15
ENSECAG00000000475	DNAH1	16	35318225	35391941	dynein, axonemal, heavy chain 1	-0.347319	0.0681944	-0.0638534	-0.0457179	0.678115	0.536706	-0.18721	0.186986	0.163549	-0.0513365	0.13938	0.191875	4.76306	101.481	2.85371e-16	5.54926e-15
ENSECAG00000021057	GPR98	14	77057931	77302636	G protein-coupled receptor 98	-0.0709462	0.70653	0.64565	-0.00243298	0.353141	0.277773	0.164447	-0.43431	0.292336	-1.12122	-0.959574	-0.0267756	2.27184	101.264	3.14703e-16	6.11068e-15
ENSECAG00000004698	PTGR1	25	16427352	16449549	prostaglandin reductase 1	0.758377	0.130898	-1.07544	-0.707005	0.220586	-0.252263	-0.433032	0.511523	0.0732685	-0.131588	0.862826	1.79192	-0.430793	100.929	3.66065e-16	7.09759e-15
ENSECAG00000016180	RAI14	21	30264125	30400668	retinoic acid induced 14	0.0383973	0.33744	0.397056	0.0443869	-0.725695	0.336728	-0.414353	0.653317	0.589942	-0.681319	-0.418693	-0.927089	5.52376	100.877	3.74884e-16	7.25797e-15
ENSECAG00000017771	ATP1B1	5	5542686	5564014	ATPase, Na+/K+ transporting, beta 1 polypeptide	0.45279	-0.318449	-0.0200651	-0.405178	-0.701324	-0.0622517	0.57531	1.02167	0.711319	0.118527	-0.0594959	0.0533077	5.18958	100.826	3.83568e-16	7.41527e-15
ENSECAG00000021598	ZFAND2A	13	5888128	5894214	zinc finger, AN1-type domain 2A	0.37956	0.00407411	-0.0240153	0.0271322	0.0471453	-0.355048	0.212886	0.127903	-0.29931	-0.19695	-0.0949558	-0.2577	4.79785	100.777	3.92188e-16	7.57089e-15
ENSECAG00000018529	MS4A1	12	20305006	20317050	Uncharacterized protein	0.129318	-0.0995879	-0.0448715	-0.0914109	-0.982048	-0.651228	0.624339	0.0367988	0.352432	0.269162	0.334569	0.340955	7.39	100.754	3.96159e-16	7.63643e-15
ENSECAG00000017005	NOD2	3	3569823	3597838	nucleotide-binding oligomerization domain containing 2	-0.114897	0.0949919	-0.0533028	-0.119689	1.05781	0.486455	-0.42131	-0.344457	-0.0924991	-0.252022	0.122169	-0.131728	6.93177	100.694	4.07099e-16	7.83591e-15
ENSECAG00000016880		6	37262417	37269391		0.321942	0.0612959	0.0233954	0.215078	-1.1466	-0.368833	0.432175	0.417789	0.114431	-0.124753	-0.0905436	-0.0933638	3.16124	100.57	4.30559e-16	8.27547e-15
ENSECAG00000010656	HBEGF	14	36492030	36499880	heparin-binding EGF-like growth factor	0.532225	-0.266494	-0.423023	-0.169627	-0.896774	-1.24942	0.0755837	0.533975	0.480637	0.916022	0.973012	0.0275696	6.21548	100.55	4.34463e-16	8.33842e-15
ENSECAG00000023355	GTSE1	28	42187550	42208159	G-2 and S-phase expressed 1	0.150774	0.188732	0.121307	0.167813	0.0240594	0.0111919	-0.175602	0.617224	-0.150909	0.0516019	0.397918	-0.208122	1.90872	100.516	4.41218e-16	8.45583e-15
ENSECAG00000015606	CSRP2	28	4793640	4801547	cysteine and glycine-rich protein 2	-0.161563	-0.190245	0.427925	-0.446277	0.39102	-0.961649	-0.823224	-0.916078	-0.212193	0.95451	-0.248667	0.833674	1.58368	100.505	4.43401e-16	8.48539e-15
ENSECAG00000025975	eca-mir-222	X	37091426	37091535	eca-mir-222	0.127463	0.0576667	-0.237945	-0.305847	0.842657	0.25329	0.0418573	0.694603	0.731743	-0.44187	-0.0154498	0.0801312	-0.124245	100.492	4.45877e-16	8.52049e-15
ENSECAG00000015010		21	859668	875576	Uncharacterized protein	-0.687228	0.394993	0.0821956	0.439268	1.25895	1.13732	-1.16748	-0.205563	-0.782486	-0.525854	0.150492	-0.377538	1.05377	100.403	4.64147e-16	8.85686e-15
ENSECAG00000006929	GNAT2	5	58523950	58532840	guanine nucleotide binding protein (G protein), alpha transducing activity polypeptide 2	-0.746603	0.363084	0.262928	0.229069	0.954837	0.914087	-1.08767	-0.388528	-0.208924	-0.275205	-0.238341	-0.115731	1.79561	100.38	4.69114e-16	8.93878e-15
ENSECAG00000006133	NXPH4	6	74874133	74875021	neurexophilin 4	-0.224037	-0.183408	-0.107215	-0.174328	0.41049	-0.161371	0.226181	0.650979	-0.15541	0.0126589	1.00275	0.962884	2.29474	100.366	4.72101e-16	8.98279e-15
ENSECAG00000013081	MMP9	22	34936064	34943510	Equus caballus matrix metallopeptidase 9 (gelatinase B, 92kDa gelatinase, 92kDa type IV collagenase) (MMP9), mRNA.	0.246481	-0.337464	-0.168551	-0.423989	-1.16088	-1.24212	0.669685	1.18611	0.902071	1.28154	0.937778	0.54427	10.3274	100.295	4.87289e-16	9.25848e-15
ENSECAG00000009026	CYP2S1	10	11793134	11802423	cytochrome P450, family 2, subfamily S, polypeptide 1	0.490268	-0.126702	-0.711564	0.193322	-0.886545	-0.696541	0.0759431	1.29039	0.274027	0.786066	1.35524	-0.0111095	3.50814	100.264	4.94298e-16	9.37823e-15
ENSECAG00000010349	CIART	5	46738059	46741203	circadian associated repressor of transcription	0.0070901	-0.316347	-0.0483145	-0.152928	0.579158	0.605209	0.287508	0.13962	-0.010996	0.146579	-0.148507	0.327698	3.05283	100.078	5.3752e-16	1.01837e-14
ENSECAG00000021072	KNTC1	8	22731286	22801421	kinetochore associated 1	0.224435	-0.117425	-0.0932675	0.0780009	0.234473	-0.136751	-0.32637	0.387696	0.0181538	0.35887	0.6947	-0.047073	3.40939	99.9549	5.68228e-16	1.07501e-14
ENSECAG00000016176	NDP	X	35630797	35655685	Norrie disease (pseudoglioma)	-0.157906	-1.02607	0.207019	1.16733	0.369346	-0.643992	2.1732	-0.43848	-1.0411	2.3802	0.585875	-1.60213	-0.289119	99.7932	6.11218e-16	1.1547e-14
ENSECAG00000024536	NFE2	6	71118987	71126010	nuclear factor, erythroid 2	-0.503245	0.0255756	0.231391	-0.0385819	-0.117481	1.24033	1.55263	0.46006	0.0227268	-0.13781	-0.635867	-0.117641	0.986352	99.6818	6.4269e-16	1.21243e-14
ENSECAG00000024755		11	41653462	41665036	Galectin	0.328432	0.186824	0.00606601	-0.414394	0.654192	-1.56018	-0.606172	-0.395581	-0.106206	0.8601	0.762054	0.72345	0.774858	99.5538	6.80881e-16	1.28265e-14
ENSECAG00000018993		13	33028392	33040601	Uncharacterized protein	-0.206643	-0.0342589	-0.0729902	0.0125634	1.09265	0.965261	0.134461	0.486011	0.651564	-0.122672	0.0856558	-0.35648	-0.476661	99.2688	7.74198e-16	1.45637e-14
ENSECAG00000013747	AIF1	20	31385832	31387594	allograft inflammatory factor 1	0.241613	0.038173	-0.0241493	-0.163435	-0.0612386	0.102796	0.0278677	0.791551	0.0486087	0.0249218	0.205887	0.0698793	4.52386	99.1775	8.06753e-16	1.51546e-14
ENSECAG00000008426	PAPSS2	1	40701869	40730244	3'-phosphoadenosine 5'-phosphosulfate synthase 2	-0.0016937	-0.138428	0.140062	-0.537103	-0.761484	-0.234005	-0.0687802	0.924249	0.538731	0.372714	0.179168	1.28569	3.58954	99.0569	8.51791e-16	1.5978e-14
ENSECAG00000026364		Un0288	226065	226122		-0.18344	0.0673395	0.392163	1.0097	-0.0527143	-0.00653635	0.14625	-0.487685	-1.06412	-0.295617	0.265326	-1.06695	2.19861	99.0468	8.55671e-16	1.60281e-14
ENSECAG00000024793	PDGFRB	14	27860068	27878780	platelet-derived growth factor receptor, beta polypeptide	-0.583906	-0.0571763	-0.0103879	0.165053	0.0736058	0.629131	0.599467	0.945991	0.420211	0.326073	1.04259	0.0236377	0.318559	99.036	8.59842e-16	1.60835e-14
ENSECAG00000024939	ZNF385A	6	71175087	71187992	zinc finger protein 385A	0.32232	0.133479	-0.0630608	-0.166668	-0.0473865	-0.446539	0.124023	0.831055	0.299794	0.149474	0.92218	0.519602	2.31711	98.9172	9.07123e-16	1.6944e-14
ENSECAG00000016606	LPAR1	25	15923939	15976667	lysophosphatidic acid receptor 1	0.29826	-0.0366299	0.0190383	-0.0963818	-1.13821	-0.683941	0.375419	1.54314	0.746475	0.296173	0.199997	-0.370617	2.44607	98.8653	9.28574e-16	1.73203e-14
ENSECAG00000010577	P2RY2	7	70530532	70536965	purinergic receptor P2Y, G-protein coupled, 2	0.260288	-0.0894986	-0.168171	-0.158185	0.232255	0.0300978	0.072566	0.666488	0.117248	-0.209718	0.445584	0.349536	2.29544	98.7876	9.61677e-16	1.79126e-14
ENSECAG00000013111	LGR4	7	93799264	93843487	leucine-rich repeat containing G protein-coupled receptor 4	-0.392296	-0.0507082	0.0536697	-0.0400801	-0.264432	0.318887	-0.158032	-0.566038	-0.121468	-0.291375	0.236723	0.0671166	0.290532	98.7672	9.7057e-16	1.80315e-14
ENSECAG00000018113	LYZ	6	84276135	84280482	lysozyme	0.422515	-0.271172	-0.986803	-0.228924	-0.263438	0.175847	-0.07319	1.06658	0.265625	-0.282446	0.15496	0.0174893	6.80122	98.7667	9.70778e-16	1.80315e-14
ENSECAG00000004860		6	42266731	42267121		0.135396	0.0863139	0.326389	0.0398096	0.323072	-0.109351	0.00635995	-0.0749487	-0.321138	-0.0854915	-0.154645	-0.13127	5.31167	98.7123	9.94871e-16	1.84531e-14
ENSECAG00000026847		22	23655649	23667008	Uncharacterized protein	-0.520279	0.0155899	-0.135669	-0.105036	1.42566	0.774079	-0.952043	0.200471	-0.465385	-0.0941947	0.0947135	0.498971	0.167788	98.6299	1.03245e-15	1.91235e-14
ENSECAG00000005487		8	4127347	4127670	Uncharacterized protein	0.152511	-0.193153	-0.337625	-0.453702	-0.86165	-0.727763	0.633852	0.581801	0.400004	1.23528	1.33825	1.47201	4.385	98.6216	1.03634e-15	1.91687e-14
ENSECAG00000000358		3	9014948	9041556	Metallothionein	0.534732	-0.0553714	-0.217258	-0.250592	0.413584	-0.918915	-0.0408223	-0.0160122	-0.108009	0.315183	1.23755	0.366337	2.12523	98.3553	1.16839e-15	2.15811e-14
ENSECAG00000005594	PAQR8	20	50060608	50061681	progestin and adipoQ receptor family member VIII	0.450432	-0.134782	-0.170968	-0.0463566	0.164055	-0.530476	-0.0292969	-0.0280036	-0.0134963	0.10522	0.434255	-0.0500455	5.71572	98.2659	1.21635e-15	2.24357e-14
ENSECAG00000000299	LRRC8E	7	5224162	5227726	leucine rich repeat containing 8 family, member E	0.659477	-0.415301	-0.326852	-0.0340025	-0.598374	-1.22851	0.334735	0.339005	-0.0353134	0.276137	0.583334	-0.268556	1.11962	98.1083	1.30579e-15	2.4052e-14
ENSECAG00000021609	SLC40A1	18	66076610	66096537	solute carrier family 40 (iron-regulated transporter), member 1	-0.412661	0.390242	0.592195	-0.0372094	-0.302304	0.818216	0.95475	0.120947	0.604709	-0.589192	-1.13117	0.665099	2.97384	98.0716	1.32752e-15	2.44183e-14
ENSECAG00000019087	CTSK	5	46341891	46351342	cathepsin K	-0.239314	0.111728	-0.0602565	0.0399116	0.71403	0.796231	-0.534887	-0.25755	0.199241	-0.51277	-0.269802	0.26613	4.77061	98.0678	1.32981e-15	2.44266e-14
ENSECAG00000005956	TPBGL	7	68890233	68890568	trophoblast glycoprotein-like	0.441315	-0.340433	-0.0465207	-0.315888	-1.27964	-0.856485	1.17813	1.4627	0.406808	0.819186	0.930731	0.407095	2.17039	98.0045	1.36825e-15	2.50978e-14
ENSECAG00000009732	IL13	14	42920957	42922587	interleukin 13	0.205312	-0.227943	-0.335985	0.213611	0.562599	-0.905887	-0.140258	-0.345844	-1.09516	0.285421	0.259706	-0.411388	2.37114	97.8738	1.45114e-15	2.65815e-14
ENSECAG00000007979	PLG	31	2631878	2677238	Plasminogen Plasmin heavy chain A Plasmin light chain B	-1.22453	1.61554	0.922252	1.58042	0.690707	2.71663	-1.72279	-1.74334	-1.75934	-3.37634	-2.18206	-2.73741	-0.211836	97.8545	1.46378e-15	2.67761e-14
ENSECAG00000012985	CUEDC1	11	32176987	32219569	CUE domain containing 1	-0.59336	0.892932	0.907319	0.499698	1.61343	1.72722	-1.27008	-1.09773	-0.751166	-1.42529	-1.66264	-1.02264	0.588786	97.6346	1.61604e-15	2.95206e-14
ENSECAG00000022505	BTC	3	61095652	61247843	betacellulin	-0.691128	0.903895	1.46653	0.190579	-0.569148	1.59271	-0.380661	0.671397	0.539369	-1.45292	-2.10019	-0.88368	-0.073038	97.5543	1.67553e-15	3.05652e-14
ENSECAG00000017522	TNFSF14	7	4181471	4184430	tumor necrosis factor (ligand) superfamily, member 14	0.0949115	-0.0587475	-0.125545	0.201197	-0.0694566	0.355411	-0.128298	1.1057	-0.33046	-0.125334	0.0868039	-0.286405	3.89686	97.5457	1.68201e-15	3.06413e-14
ENSECAG00000020522	PRIMPOL	27	25354457	25388920	primase and polymerase (DNA-directed)	-0.286997	0.183227	0.125545	-0.147927	0.903153	0.453456	0.243665	-0.357259	0.179952	-0.3457	-0.107424	0.0803693	5.23741	97.5415	1.68515e-15	3.06564e-14
ENSECAG00000013287	BFSP2	16	69054905	69110287	beaded filament structural protein 2, phakinin	0.336791	0.0330836	0.988393	-0.221645	-0.00615329	-0.438484	0.645954	0.0473524	0.0993739	0.558837	-0.935846	0.225731	0.500691	97.3239	1.8585e-15	3.37636e-14
ENSECAG00000010840	LIPA	1	39069153	39103423	Uncharacterized protein	0.276763	0.0307546	-0.116814	-0.276345	-0.457391	0.339832	0.147076	0.795375	0.609252	0.276181	-0.123689	0.420961	5.53486	97.0907	2.06396e-15	3.7445e-14
ENSECAG00000000398	PITRM1	29	30786426	30810309	pitrilysin metallopeptidase 1	0.162133	0.00645837	0.205384	-0.106153	-0.676668	-0.141912	0.0059924	0.88129	-0.0046088	0.0235178	0.00442355	-0.374406	8.10772	97.085	2.06923e-15	3.74893e-14
ENSECAG00000002043		20	41342904	41343032	Uncharacterized protein	-0.135566	0.430471	0.771966	0.11256	0.0385145	0.448126	0.124487	0.610432	-0.308957	-0.230432	-1.00759	-0.246407	1.16319	97.0393	2.11222e-15	3.8216e-14
ENSECAG00000006311	AHNAK2	24	46241171	46242472	AHNAK nucleoprotein 2	0.543819	0.201419	-0.163228	-0.0681256	1.16058	-0.984583	-1.05204	-0.903849	-0.670787	1.11606	0.284128	1.61445	-0.350383	97.0122	2.13812e-15	3.86319e-14
ENSECAG00000023236	CLCN7	13	41289660	41307021	chloride channel, voltage-sensitive 7	-0.0995971	0.041	-0.117083	0.031577	0.986645	0.300101	-0.31543	-0.218931	-0.128832	-0.208439	0.300291	0.0046835	8.21605	96.4201	2.78996e-15	5.03408e-14
ENSECAG00000025044	ADCY1	4	16102379	16243343	adenylate cyclase 1 (brain)	1.09946	-0.223594	-0.397386	-0.663794	-2.062	-0.910074	0.821472	1.31995	1.34062	0.0300514	0.276226	0.179276	0.185303	96.3344	2.89942e-15	5.22446e-14
ENSECAG00000013893	SCARA5	2	56473864	56582249	scavenger receptor class A, member 5	-0.983552	0.460984	0.741553	1.07362	0.0818512	1.30904	1.03856	-0.19168	-0.426035	-0.911198	-0.0821043	-1.02583	0.66458	96.2971	2.94849e-15	5.30567e-14
ENSECAG00000024273	PDLIM4	14	43268261	43283014	PDZ and LIM domain 4	0.618935	-0.21039	-0.231073	-0.173451	0.0334723	-0.424841	-0.018483	0.350973	-0.0746566	0.469938	0.509072	0.0501071	2.16896	95.9264	3.48261e-15	6.25831e-14
ENSECAG00000017237	EMR1	7	4424464	4467628	egf-like module containing, mucin-like, hormone receptor-like 1	0.0293676	-0.029068	-0.106825	-0.217111	0.622193	0.40249	-0.359373	0.0731512	0.111537	0.177751	0.203206	0.228712	8.42286	95.8219	3.64981e-15	6.5499e-14
ENSECAG00000027060	SCARNA2	5	58941208	58941628	Small Cajal body-specific RNA 2	-0.508538	0.132923	0.065036	0.20056	0.487851	0.076636	-0.928473	-0.426446	-0.235674	0.486502	0.997518	0.32812	1.9843	95.7865	3.70827e-15	6.64582e-14
ENSECAG00000018054	VPREB3	8	2722623	2723874	pre-B lymphocyte 3	0.372464	-0.147726	0.0481075	-0.108171	-0.925233	-1.28334	0.377946	0.618723	0.0515507	0.186598	0.0711842	0.388531	1.21482	95.7725	3.73177e-15	6.67891e-14
ENSECAG00000006895	SSTR3	28	34522826	34524076	somatostatin receptor 3	-0.337548	0.021459	0.0021882	-0.0921941	0.976674	0.468828	-0.373279	0.00224597	0.0426544	-0.203534	0.0945535	0.202343	2.63906	95.6697	3.90806e-15	6.985e-14
ENSECAG00000016835	STXBP6	1	163320693	163547656	syntaxin binding protein 6 (amisyn)	-0.0519094	-0.624208	0.210745	-0.395782	-1.56188	0.207707	0.818492	0.954977	1.09143	1.11384	-0.14787	-1.20777	-0.223593	95.4923	4.23192e-15	7.55366e-14
ENSECAG00000025010	SLC39A8	3	37578593	37625628	solute carrier family 39 (zinc transporter), member 8	0.0656964	0.115136	-0.132958	0.143446	-0.286713	-0.467611	-0.818174	0.0734332	-0.593894	-0.330319	-0.239484	-0.603689	2.36754	95.2841	4.6463e-15	8.28216e-14
ENSECAG00000003025	HLX	30	11007110	11012199	H2.0-like homeobox	-0.0303494	-0.0108392	0.186736	-0.0729262	1.03596	0.354481	-0.206294	-0.630552	-0.141596	-0.251183	-0.242091	-0.00102792	5.06117	95.2782	4.65865e-15	8.29302e-14
ENSECAG00000004570	OR4C3	Un0129	66822	67796	olfactory receptor, family 4, subfamily C, member 3	0.446447	0.349766	0.298402	0.34288	-0.200296	0.523441	-0.639995	-0.168295	-0.0204918	-0.659785	-0.810491	-0.541171	-0.352386	95.1697	4.89095e-15	8.69488e-14
ENSECAG00000021220		5	75258624	75267540	Uncharacterized protein	-0.0394133	0.178871	0.110134	0.0812926	1.02219	0.0720975	0.0448637	-0.50244	-0.460835	-0.351303	-0.0674465	-0.0102362	10.6449	95.1524	4.9292e-15	8.75115e-14
ENSECAG00000015365	GCSAML	14	92793270	92798988	germinal center-associated, signaling and motility-like	-0.10581	0.132705	0.0168611	0.17446	1.06125	-0.78005	-0.325934	-0.586892	-0.99406	0.289109	0.247532	-0.548486	1.58967	95.1208	4.9995e-15	8.86408e-14
ENSECAG00000014315		4	95755382	95756078	Uncharacterized protein	0.039481	-0.0127504	0.112731	0.0245453	-1.04133	0.272257	0.0482272	0.344988	0.0739036	0.0920885	-0.251349	0.143965	2.67025	94.9892	5.30342e-15	9.39037e-14
ENSECAG00000023626	PTGIR	10	16870947	16873027	prostaglandin I2 (prostacyclin) receptor (IP)	-0.00922185	0.207768	0.470791	-0.0594288	-0.803829	-0.206406	0.522095	0.696883	0.369501	-0.0411413	0.27105	-0.10973	3.50482	94.9392	5.42371e-15	9.59056e-14
ENSECAG00000010847		10	16445800	16448934	Uncharacterized protein	-0.368828	-0.446949	-0.0183235	-0.141401	1.53855	0.708005	-0.699041	-0.986362	-0.344619	-0.150759	-0.0126052	1.31427	0.0486725	94.8883	5.54915e-15	9.79931e-14
ENSECAG00000022453		11	18265581	18301070		0.0274691	0.461313	-0.0567962	0.0361399	0.0922101	0.802856	-1.22158	0.785987	0.234474	-0.717114	0.660863	-0.779143	0.0097137	94.7892	5.80117e-15	1.02307e-13
ENSECAG00000014259	TIMP1	X	38635460	38637390	Equus caballus TIMP metallopeptidase inhibitor 1 (TIMP1), mRNA.	0.160523	0.256772	0.322701	-0.188604	-0.641558	-0.609371	0.295725	-0.0386959	0.293346	0.0755386	0.173858	0.115997	7.86764	94.703	6.02973e-15	1.06197e-13
ENSECAG00000023046	SORCS1	1	23582238	24055277	sortilin-related VPS10 domain containing receptor 1	0.161861	0.343117	0.276879	-0.0724035	0.587345	-0.36635	0.404175	-0.887846	-0.0377899	-0.50157	-0.182962	0.222946	2.77182	94.5782	6.37685e-15	1.12161e-13
ENSECAG00000010560	MGSA	3	61688780	61690173	Equus caballus chemokine (C-X-C motif) ligand 2 (CXCL2), mRNA.	-0.185955	0.435889	0.412885	-0.142894	0.119617	-0.197647	-1.02537	-0.101412	0.290501	-0.602519	-0.14282	-0.382677	9.35954	94.561	6.42633e-15	1.12882e-13
ENSECAG00000012789	AQP9	1	133233259	133273779	aquaporin 9	0.189466	-0.424401	-1.0499	-0.0182841	-0.962214	-0.731894	0.5245	2.5803	0.0610612	0.999715	1.1589	-0.406287	1.72959	94.4077	6.88349e-15	1.20752e-13
ENSECAG00000003173	GPR34	X	33782100	33783408	G protein-coupled receptor 34	0.267704	0.00980035	0.154907	-0.341956	-0.79694	0.12449	0.499129	0.942173	0.293664	0.115274	-0.289199	0.216958	3.94594	94.3952	6.92191e-15	1.21266e-13
ENSECAG00000021836	OGFR	22	48655055	49348297	opioid growth factor receptor	-0.0551683	0.247237	0.358954	-0.0455105	0.777955	0.192207	-0.255369	-0.719279	-0.21381	-0.156774	0.128447	0.0704569	8.15122	94.3276	7.13512e-15	1.24836e-13
ENSECAG00000014771	LOX	14	51558507	51570290	lysyl oxidase	0.507176	-0.667093	-1.70627	-0.714172	-0.313297	0.579135	-1.18314	2.06959	0.811696	1.52759	0.232889	0.928232	-0.508504	94.2625	7.34628e-15	1.28361e-13
ENSECAG00000008363	SLC4A9	14	36465406	36476918	solute carrier family 4, sodium bicarbonate cotransporter, member 9	0.138634	0.0847369	0.362199	-0.21146	0.104023	0.268467	-0.0681572	0.0786585	0.0980519	-0.233708	-0.252711	0.0494123	3.03025	93.968	8.38232e-15	1.46272e-13
ENSECAG00000021468	POPDC2	19	39144077	39159822	popeye domain containing 2	0.063508	-0.111373	-0.0771546	0.00178144	0.28379	-1.36736	0.357441	0.223873	0.13096	0.467021	0.256398	0.536276	0.250373	93.9165	8.57825e-15	1.49494e-13
ENSECAG00000027698		MT	15403	15468		-0.328292	0.169915	0.0688355	0.243851	0.502883	0.278981	0.830463	-0.0723387	0.399661	-0.22382	-0.369441	-0.145234	6.14695	93.8975	8.65138e-15	1.5057e-13
ENSECAG00000024406	KCP	4	83763122	83790310	kielin/chordin-like protein	0.0843531	-0.520817	-0.522186	-0.285959	-0.0779272	-0.493857	0.720658	0.757596	0.489854	0.791827	1.55476	1.08352	3.84053	93.8873	8.69109e-15	1.51063e-13
ENSECAG00000019868	C1QB	2	32050237	32052182	complement component 1, q subcomponent, B chain	-0.697677	0.881592	0.726744	0.433623	0.990235	0.0700796	0.0519034	-0.896457	-0.932125	-0.337565	-0.237228	-0.613896	2.41601	93.7631	9.18829e-15	1.59496e-13
ENSECAG00000009133	ACVRL1	6	69092922	69101255	activin A receptor type II-like 1	0.292911	0.055366	0.0121775	0.0511167	0.131826	-0.177339	-0.217963	0.409479	-0.0232645	-0.283271	0.241434	-0.120547	3.54524	93.7365	9.29829e-15	1.61195e-13
ENSECAG00000023961	AURKA	22	43147709	43160559	aurora kinase A	0.310227	-0.00314867	-0.0783085	-0.0323425	0.171837	-0.20822	0.0708106	0.429936	-0.127229	0.0706962	0.151726	0.0504748	3.96604	93.7078	9.41855e-15	1.63066e-13
ENSECAG00000016382	ANLN	4	65866172	65926199	anillin, actin binding protein	0.35618	-0.079119	-0.066128	-0.126902	0.492545	-0.205341	-0.824203	0.104233	-0.376546	0.0893864	0.550229	0.159601	1.47253	93.5045	1.03163e-14	1.78377e-13
ENSECAG00000011185	BTBD19	2	13601532	13605614	BTB (POZ) domain containing 19	0.111045	-0.285243	-0.189009	-0.100458	0.825529	0.0869214	-0.0472929	-0.0558127	-0.143485	0.369883	0.559962	0.0837648	3.02301	93.4756	1.04508e-14	1.80467e-13
ENSECAG00000018516		22	49332609	49461965	Uncharacterized protein	-0.368607	0.0113877	-0.0622455	-0.0524251	0.0702479	0.123033	-0.870968	0.0381228	-0.249855	0.262418	0.191071	0.336492	2.12777	93.4356	1.06396e-14	1.83488e-13
ENSECAG00000016271	CENPA	15	69403816	69407249	centromere protein A	0.063292	-0.0441384	0.233647	-0.312323	-0.0134461	0.147275	0.364572	0.682849	0.349555	0.387845	0.213496	0.480126	1.58256	93.3705	1.09543e-14	1.88669e-13
ENSECAG00000011271	IGFBP4	11	22133640	22144023	insulin-like growth factor binding protein 4	0.234286	-0.442593	-0.131391	-0.129922	-1.26165	-0.189218	0.793326	1.62254	-0.0604848	1.24128	0.580253	0.262103	0.929508	93.1107	1.2305e-14	2.11659e-13
ENSECAG00000003516	PNRC1	10	41540306	41541314	proline-rich nuclear receptor coactivator 1	-0.143625	-0.0404231	-0.166624	0.00217685	0.822853	0.314254	0.278765	0.0660525	-0.121911	-0.0271983	0.0814684	-0.119534	8.96676	92.9784	1.30556e-14	2.24279e-13
ENSECAG00000015231	ALPK3	1	92340949	92367828	alpha-kinase 3	-0.608731	0.549503	0.234206	0.0821156	0.969724	0.740493	-0.607719	0.0768551	-0.145931	-0.660924	-0.19833	0.0926528	1.87242	92.9663	1.31263e-14	2.25202e-13
ENSECAG00000006991	PECAM1	11	15125519	15181535	platelet/endothelial cell adhesion molecule 1	0.226605	-0.185092	-0.0814396	-0.122842	-1.14923	-0.594104	0.197879	1.05107	0.328327	1.36436	0.699287	0.159284	5.38523	92.7805	1.42642e-14	2.44408e-13
ENSECAG00000019765		22	38286636	38286828		0.0235576	-0.0688649	0.133038	0.00423265	0.78655	0.222985	0.700811	-0.449635	-0.377508	-0.402996	-0.204545	-0.413487	5.54399	92.6595	1.50577e-14	2.57672e-13
ENSECAG00000010153	IFIT4	1	38986680	38997995	Uncharacterized protein	-0.412455	0.535793	0.611041	0.0638346	1.06628	0.980005	-0.436037	-0.920832	-0.267953	-0.758448	-1.02195	-0.296724	10.1316	92.5768	1.5625e-14	2.67034e-13
ENSECAG00000015956	TMEM196	4	51720584	51771762	transmembrane protein 196	0.18773	0.175574	0.53473	0.176524	-1.23941	-0.813644	0.623633	1.24764	0.456079	-0.325904	-0.341142	-0.504234	0.0781141	92.4164	1.67868e-14	2.86521e-13
ENSECAG00000022931	TCF7L1	15	19119707	19137044	transcription factor 7-like 1 (T-cell specific, HMG-box)	0.0844162	-0.0325755	0.0825186	0.0522615	1.17876	0.358624	-0.249585	-0.861022	-0.524801	-0.393069	-0.387616	-0.311487	2.84749	92.4117	1.68225e-14	2.8676e-13
ENSECAG00000007922	KCNJ2	11	10866361	10872980	potassium channel, inwardly rectifying subfamily J, member 2	0.157677	-0.442565	-0.472997	-0.280073	0.488429	0.223434	0.12856	0.344864	0.0281877	0.37272	0.611167	0.152141	6.55524	92.3426	1.73498e-14	2.9537e-13
ENSECAG00000016198		1	159807288	159807822	Uncharacterized protein	-0.637032	0.0978621	0.0749352	-0.015897	0.487746	0.498477	-0.00368307	0.259976	0.12167	0.0846017	-0.0310495	0.0405762	1.06073	92.19	1.85749e-14	3.15821e-13
ENSECAG00000014239	PTGER3	5	90733024	90805006	prostaglandin E receptor 3 (subtype EP3)	0.362435	-0.118744	-0.106337	0.22312	-0.297194	-1.65533	0.229349	0.0503369	-0.505784	0.0639632	0.405697	0.223923	0.386665	92.1393	1.9001e-14	3.22653e-13
ENSECAG00000000565	NSMAF	9	25483381	25526261	neutral sphingomyelinase (N-SMase) activation associated factor	0.0581284	-0.151597	-0.188309	0.0406675	0.427111	-0.115226	0.368962	0.668361	-0.121431	0.16407	0.265102	-0.0970187	7.10705	92.0647	1.96448e-14	3.33158e-13
ENSECAG00000004050	SLC8A1	15	57727472	57729289	Uncharacterized protein	0.276481	0.102245	0.0593698	-0.06906	-0.224375	-0.130638	-0.376809	0.679093	-0.0306382	-0.191222	0.116044	-0.15808	5.57718	92.0547	1.97335e-14	3.34234e-13
ENSECAG00000013323	PROM1	3	107261676	107360333	prominin 1	0.0842193	0.0644694	0.0588147	0.0059699	-0.162456	-0.670397	0.109806	0.443903	0.180309	-0.181436	-0.208071	-0.134395	4.00968	91.9103	2.10486e-14	3.56055e-13
ENSECAG00000020264	CCL25	7	5355357	5358121	chemokine (C-C motif) ligand 25	0.0172862	0.278364	0.174941	0.204476	0.722078	-0.728128	-0.296918	-0.876256	-0.205622	-0.30981	0.0406166	-0.0108081	2.63389	91.8758	2.13758e-14	3.61128e-13
ENSECAG00000015622	CDHR4	16	37378392	37385785	cadherin-related family member 4	-0.468553	0.406826	0.318865	0.0872721	1.11186	0.726776	-0.180277	-0.0691761	0.409858	-0.467391	-0.381008	-0.0423146	0.814351	91.8392	2.1728e-14	3.66612e-13
ENSECAG00000020043	IL17F	20	49908274	49909879	interleukin 17F	-0.160196	0.325707	-0.171902	-0.367595	0.694573	0.843852	-0.564393	-0.288261	0.626662	-0.26397	-0.894444	0.244256	3.03717	91.7778	2.23324e-14	3.76331e-13
ENSECAG00000006851		15	57957683	58019843	Uncharacterized protein	0.372784	0.135815	-0.0670139	-0.120504	-0.08356	-0.242897	-0.568955	0.542929	-0.168373	-0.237791	0.237836	-0.0623899	4.13816	91.7643	2.24674e-14	3.78125e-13
ENSECAG00000024189	LIMD1	16	40954445	41016409	LIM domains containing 1	0.0995858	-0.192215	-0.117683	-0.184331	-0.735526	-0.245975	0.0793024	-0.0320401	0.0369795	0.333071	0.26288	0.335906	6.16166	91.674	2.33925e-14	3.93196e-13
ENSECAG00000022310	IL23A	6	73978709	73980544	Equus caballus interleukin 23, alpha subunit p19 (IL23A), mRNA.	-0.12848	-0.333209	-0.230429	-0.175063	0.70314	0.128942	0.150283	-0.506877	0.339221	0.483125	0.56268	0.324253	4.16283	91.6541	2.36014e-14	3.96205e-13
ENSECAG00000001199		5	74998774	74999133		-1.46097	1.28027	0.826255	0.955423	3.17082	1.78928	-2.11901	-1.72642	-0.903282	-1.91308	-0.948478	-1.45443	-0.721258	91.6343	2.38104e-14	3.99209e-13
ENSECAG00000015695	PTPRO	6	42794524	43049418	protein tyrosine phosphatase, receptor type, O	0.435866	-0.20088	0.0364575	-0.0701094	-0.30994	-0.974212	0.356746	0.0289912	0.106073	0.246852	0.129177	-0.0246595	2.13452	91.4188	2.62171e-14	4.39004e-13
ENSECAG00000007709	SEMA3F	16	37054572	37083266	sema domain, immunoglobulin domain (Ig), short basic domain, secreted, (semaphorin) 3F	-0.00938893	0.150448	0.145786	0.0357505	-0.766442	-0.982488	-0.180725	0.357344	0.116583	0.879895	0.829311	-0.116825	4.82386	91.1301	2.98232e-14	4.98759e-13
ENSECAG00000022378	IGSF3	5	52367559	52454917	immunoglobulin superfamily, member 3	-0.196505	-0.025563	0.0441992	-0.0309692	-0.629415	0.0430824	-0.135244	0.227871	0.19666	0.170471	0.190005	0.16163	5.31392	91.0866	3.04088e-14	5.07911e-13
ENSECAG00000009940	NRBP2	9	82411144	82415265	nuclear receptor binding protein 2	-0.406261	0.172883	0.269828	0.0602953	0.57779	0.863654	-0.0654522	0.0885922	-0.0898216	-0.35151	-0.164132	0.204093	2.82898	91.041	3.10338e-14	5.17699e-13
ENSECAG00000014293	TRAV10	1	159769892	159770456	T cell receptor alpha variable 10	0.304875	0.0636316	0.29584	0.238182	-0.562845	0.757873	0.212774	0.547982	0.537441	-0.66497	-0.794924	-0.275548	0.016861	90.8273	3.41387e-14	5.68778e-13
ENSECAG00000020299	RGL1	5	20734423	20849934	ral guanine nucleotide dissociation stimulator-like 1	0.0820263	0.143235	0.350918	-0.215766	-0.394703	0.211423	-0.0509055	0.532642	0.0870616	-0.112162	-0.355037	-0.0549155	7.5809	90.4346	4.06755e-14	6.76837e-13
ENSECAG00000011724	ADCY10	5	4339813	4415951	adenylate cyclase 10 (soluble)	-0.130767	-0.08194	-0.112834	-0.0456082	-0.657888	-0.193148	0.501837	0.0584661	0.377847	0.449678	0.23156	-0.743603	1.40587	90.3578	4.20943e-14	6.99566e-13
ENSECAG00000012476	PROSER2	29	22688261	22704514	proline and serine rich 2	0.171606	0.202071	0.31319	0.0534884	-0.0235222	-0.64428	0.0746755	-0.0744304	-0.122628	0.0716235	-0.0674872	0.0191954	4.05868	90.3115	4.29707e-14	7.13238e-13
ENSECAG00000017917	CYBB	X	30353888	30384531	cytochrome b-245, beta polypeptide	0.397313	-0.010184	0.0555612	-0.175584	-0.130821	-0.0978486	-0.385257	-0.126838	0.0298622	-0.172659	-0.0445783	0.152745	10.2302	90.2608	4.3954e-14	7.28648e-13
ENSECAG00000018105	IL4I1	10	19634004	19639102	interleukin 4 induced 1	0.0359265	0.214586	0.387829	-0.0229882	0.159321	0.182406	-0.0348386	0.132534	0.0497114	-0.436143	-0.306571	-0.102193	6.6124	89.8277	5.33157e-14	8.82738e-13
ENSECAG00000003925	FTH1	X	41422145	41423034	Equus caballus ferritin, heavy polypeptide 1-like (LOC100051036), mRNA.	-0.0385994	-0.0806484	0.199308	-0.129375	0.952792	0.213998	-0.221238	-0.251899	-0.655543	0.0553682	-0.0476943	0.014604	4.4196	89.7439	5.53446e-14	9.15187e-13
ENSECAG00000014953	KIF15	16	41654311	41703323	kinesin family member 15	0.180655	-0.0129742	-0.0429215	0.0027428	-0.045815	-0.202977	-0.0211178	0.63122	0.284789	0.297055	0.890027	0.240591	2.63163	89.733	5.56122e-14	9.18468e-13
ENSECAG00000008710	FCER1A	5	38122870	38128374	Equus caballus Fc fragment of IgE, high affinity I, receptor for; alpha polypeptide (FCER1A), mRNA.	-0.213257	0.139336	0.0881944	0.164249	0.210243	-0.241053	0.369726	0.458845	-0.0241303	-0.359811	-0.166359	-0.511348	4.40724	89.6357	5.80772e-14	9.57984e-13
ENSECAG00000010339	TLR4	25	21966163	21976507	Equus caballus toll-like receptor 4 (TLR4), mRNA.	-0.0683763	-0.291066	-0.229262	-0.174377	0.627478	0.383393	0.35899	0.251885	0.107655	0.101358	0.0278078	0.0409279	7.39687	89.4557	6.29253e-14	1.03667e-12
ENSECAG00000023351	LY49B	6	38276735	38290938	Equus caballus killer cell lectin-like receptor (LY49B), mRNA.	-0.25967	0.171349	-0.0866367	0.0166458	0.247959	1.14547	0.386009	0.760874	0.962335	-0.41619	-0.159918	-0.261364	0.644532	89.3933	6.4699e-14	1.06456e-12
ENSECAG00000011006	TGFA	15	32098770	32114972	transforming growth factor, alpha	-0.385766	0.0915203	0.180284	-0.010003	-0.0175295	0.572954	0.184749	-0.972471	-0.178548	0.367245	-0.754441	-0.212308	0.790101	89.3131	6.70529e-14	1.10193e-12
ENSECAG00000013324	TXN	25	15434364	15444134	Equus caballus thioredoxin (TXN), mRNA.	0.335014	-0.00225539	-0.264289	0.0898748	0.0264671	-0.613074	0.381268	0.135266	-0.14104	-0.0585539	0.18466	-0.320099	8.45652	89.3068	6.72399e-14	1.10363e-12
ENSECAG00000020705	DUSP8	12	31534226	32674266	dual specificity phosphatase 8	0.350823	-0.242866	-0.0433028	-0.232388	0.0901236	-0.0567185	-0.00821059	0.286651	0.203849	0.460385	0.567662	0.495644	1.61044	89.2733	6.82509e-14	1.11884e-12
ENSECAG00000011651	ICA1	4	41803230	41943239	islet cell autoantigen 1, 69kDa	-0.10005	-0.366162	-0.441445	-0.244958	0.242388	0.477779	0.696244	0.707787	0.246892	0.4714	0.307943	0.115635	2.05205	89.2684	6.84015e-14	1.11993e-12
ENSECAG00000023663	LRP4	12	11322522	11369041	low density lipoprotein receptor-related protein 4	-0.0465616	-0.0431551	0.0695502	-0.641036	-1.03427	0.969442	0.558939	0.949312	0.966833	-0.172283	-1.10165	0.350526	0.915732	89.191	7.08005e-14	1.15778e-12
ENSECAG00000010681	SAMD4A	24	2965555	3045743	sterile alpha motif domain containing 4A	0.0105069	-0.368591	-0.0722789	-0.236588	0.0112323	0.67298	0.634239	0.142772	-0.0253685	0.897672	-0.15263	0.820079	1.16392	89.1508	7.20766e-14	1.17719e-12
ENSECAG00000007212	RAB34	11	42639515	42642747	RAB34, member RAS oncogene family	0.43846	-0.0169787	-0.162798	-0.23814	0.0567724	-0.530554	0.638813	0.332862	0.149751	0.391652	0.560886	0.631154	1.97893	89.1347	7.25973e-14	1.18424e-12
ENSECAG00000014957	IL27	13	19774930	19779651	interleukin 27	0.181311	0.237693	0.302466	0.0971305	0.0611561	-0.341282	-0.188081	-0.343405	-0.104791	-0.505065	-0.249036	-0.181265	5.36612	89.0681	7.47817e-14	1.21837e-12
ENSECAG00000025128	PIWIL2	2	51178482	51247010	piwi-like RNA-mediated gene silencing 2	-0.283449	0.237885	0.342502	0.0380766	-0.152263	-0.253267	-0.109918	0.73053	0.410157	0.550614	0.982376	-0.346525	1.93454	89.0498	7.53947e-14	1.22685e-12
ENSECAG00000008830	WNT5A	16	32637847	32648727	wingless-type MMTV integration site family, member 5A	-0.631509	0.925361	0.803198	0.294834	-1.32433	0.569589	1.31682	1.87674	1.11926	-1.59687	-0.357244	-1.57368	-0.0385149	89.0456	7.55343e-14	1.22762e-12
ENSECAG00000011663	NPTX1	11	2557810	2562864	neuronal pentraxin I	-0.469703	0.570833	0.851227	0.57389	-0.297933	0.0618043	-0.336731	-0.121902	-0.942402	0.200455	-0.0868496	-0.503195	1.3687	88.9497	7.88289e-14	1.27959e-12
ENSECAG00000010817	CTTNBP2NL	5	56038131	56074031	CTTNBP2 N-terminal like	0.327743	-0.00693611	-0.00703443	0.000124915	0.169126	-0.225075	-0.379714	-0.00371341	-0.155932	-0.00162673	0.30749	0.154944	6.53677	88.8572	8.21429e-14	1.33176e-12
ENSECAG00000013988	DLC1	27	16635394	16676432	DLC1 Rho GTPase activating protein	0.02967	0.0396737	-0.0732016	-0.0387841	-1.22823	-0.0383706	-0.179405	1.12137	0.567638	0.16583	0.0776872	-0.375764	5.5616	88.8175	8.36063e-14	1.35383e-12
ENSECAG00000017418	ITGAM	13	18554880	18591972	integrin, alpha M (complement component 3 receptor 3 subunit)	-0.554675	0.804671	0.385624	0.608941	0.320867	0.687941	-0.477758	0.133504	-0.37186	-0.434844	0.0860473	0.0280923	4.04214	88.6384	9.05437e-14	1.46438e-12
ENSECAG00000000400	AMICA1	7	26086517	26109690	adhesion molecule, interacts with CXADR antigen 1	-0.470888	0.212807	0.240092	-0.0124579	-0.09989	0.764744	0.230168	0.710359	0.343655	-0.393641	-0.351077	0.0639274	5.68356	88.603	9.19788e-14	1.48578e-12
ENSECAG00000012371	ALOX5AP	17	9989640	10010189	Equus caballus arachidonate 5-lipoxygenase-activating protein (ALOX5AP), mRNA.	-0.550667	0.241643	0.1655	0.355401	0.492143	1.29957	-0.120414	0.137091	-0.517096	-0.654035	-0.397704	-1.1378	3.32162	88.5667	9.34788e-14	1.50817e-12
ENSECAG00000005547	CDT1	3	35311418	35315287	chromatin licensing and DNA replication factor 1	0.611215	-0.478452	-0.288791	-0.170169	-0.154342	-0.689267	0.354031	0.178267	0.109631	0.941974	0.895539	0.427272	2.66631	88.5174	9.55507e-14	1.53973e-12
ENSECAG00000027634		1	89076500	89076594		-0.292449	-0.0649544	0.220887	-0.48284	-0.00870582	-1.70694	-0.603684	-0.344791	0.205969	1.55944	2.44696	2.64116	-0.068337	88.4711	9.75382e-14	1.56806e-12
ENSECAG00000021012	UAP1L1	25	38612228	38617152	UDP-N-acetylglucosamine pyrophosphorylase 1 like 1	0.56794	-0.174691	-0.303839	-0.110936	-0.297181	-0.469899	-0.261449	0.120471	-0.0127684	0.120402	0.621645	0.117535	4.91492	88.4709	9.75459e-14	1.56806e-12
ENSECAG00000017906	PRC1	1	93123855	93137961	protein regulator of cytokinesis 1	0.00198097	0.178332	0.119276	0.163666	0.290928	0.17615	-0.344788	0.47654	-0.142839	-0.283248	0.389728	0.0134916	2.48942	88.4667	9.77291e-14	1.56911e-12
ENSECAG00000017777	PLK1	13	23772374	23783819	polo-like kinase 1	-0.0566887	0.0440949	0.00300141	0.0146173	0.513221	0.121827	-0.0970828	0.411859	-0.0716567	0.0449042	0.530783	0.234829	3.58601	88.4532	9.83177e-14	1.57665e-12
ENSECAG00000016324	CD93	22	2408851	2411104	CD93 molecule	0.145773	-0.019388	0.0934741	-0.00841386	-0.553929	0.154899	-0.651759	-0.00850821	-0.38331	-0.0928729	-0.210982	0.121922	5.11875	88.3862	1.01291e-13	1.62237e-12
ENSECAG00000023766	VSIG4	X	48495942	48519982	V-set and immunoglobulin domain containing 4	-0.125401	0.110126	-1.55481	-0.197908	0.281103	0.905647	-0.664775	1.13119	0.637658	-0.403446	0.506052	0.669868	-0.387148	88.2727	1.06538e-13	1.70435e-12
ENSECAG00000022973	HTR7	1	37724218	37794457	Uncharacterized protein	0.356766	-0.0813281	0.120711	-0.0805961	-0.605125	-0.553893	0.0845663	0.313036	0.107215	0.209348	-0.0227737	-0.245792	4.50164	88.2065	1.09721e-13	1.75316e-12
ENSECAG00000008809	OAS3	8	19499672	19516482	2'-5'-oligoadenylate synthetase 3, 100kDa	-0.0690054	0.234722	0.349419	-0.12996	0.580261	0.514406	-0.530011	-0.287508	-0.194593	-0.25966	-0.298213	0.0889996	9.1109	88.1961	1.10231e-13	1.75918e-12
ENSECAG00000019367		5	63087428	63095632	Alpha-amylase	-0.0726199	0.0538266	-0.267201	-0.254535	1.17252	0.266698	-0.4703	-0.309935	0.0306753	-0.200865	0.559983	0.362821	1.2508	88.0179	1.19318e-13	1.90191e-12
ENSECAG00000027105		1	89071556	89071629		-0.113938	-0.260676	0.454068	-0.153224	-0.0274134	-0.364138	-0.414089	-0.400393	-0.734986	0.935321	0.344729	0.635922	2.21692	88.0145	1.19499e-13	1.90251e-12
ENSECAG00000004258	IL17RB	16	34013403	34027100	interleukin 17 receptor B	-0.684815	0.460861	0.270265	0.343962	0.533418	0.543706	-0.0336426	-0.0433967	0.107631	-0.433126	-0.164051	-0.489045	4.38476	87.7961	1.31679e-13	2.09392e-12
ENSECAG00000023898	ASGR2	11	50143920	50155104	asialoglycoprotein receptor 2	0.048541	-0.070723	-0.419241	-0.550947	-1.29015	-0.601553	0.726045	1.68417	1.23099	0.964538	0.636107	-0.00796261	0.618821	87.7934	1.31839e-13	2.09394e-12
ENSECAG00000018619		7	71392364	71396782	Uncharacterized protein	-0.00721627	0.0286469	0.266474	-0.189986	-0.66571	-0.403674	0.265414	0.923661	0.259617	0.756156	0.411035	-0.129951	3.34994	87.728	1.35729e-13	2.15316e-12
ENSECAG00000011097	LMNA	5	42040396	42057779	lamin A/C	0.531289	-0.303	-0.114286	-0.396233	-1.05909	-1.01652	0.752067	0.96201	0.628217	1.14409	0.719264	0.552444	4.76189	87.4966	1.50428e-13	2.38349e-12
ENSECAG00000000221	ETV5	19	24183486	24234068	ets variant 5	0.170402	0.039734	0.368	0.0121415	0.0442332	-0.0915118	0.116284	0.370553	-0.304763	-0.0797309	0.507743	0.117422	1.89023	87.4624	1.52729e-13	2.41705e-12
ENSECAG00000025237	SNORD12	22	37556255	37556346	Small nucleolar SNORD12/SNORD106	-0.340246	0.0881699	-0.0378746	-0.150188	0.955001	0.185567	-0.296429	-0.333483	0.279461	0.133435	0.218623	0.319229	2.68969	87.4549	1.53235e-13	2.42217e-12
ENSECAG00000010752		6	73594757	73597266	Uncharacterized protein	0.153747	-0.00172851	0.190377	-0.332323	0.061519	-0.10657	0.161539	0.674928	0.312292	0.181228	0.12076	0.555082	2.47926	87.3925	1.57548e-13	2.48738e-12
ENSECAG00000023599	HPSE	3	53811043	53844870	heparanase	0.377404	-0.0153931	-0.5091	-0.0296812	0.243319	-0.132985	-0.259392	0.344625	-0.142051	-0.209896	0.797301	0.163268	4.69002	87.3659	1.59418e-13	2.51392e-12
ENSECAG00000018578	AICDA	6	35735344	35743004	activation-induced cytidine deaminase	0.776395	-0.635558	-0.602011	-0.129659	-1.81564	-1.63796	1.00573	1.18558	0.176605	0.998837	1.66617	0.766762	0.133819	87.3393	1.6131e-13	2.54072e-12
ENSECAG00000018025	SIGLEC15	8	64923526	64929104	sialic acid binding Ig-like lectin 15	0.497862	-0.0795065	-0.364745	0.0181319	0.698121	0.581492	0.0649996	0.132686	-0.0775132	-1.57482	-0.578155	-0.795786	-0.40081	87.3221	1.62546e-13	2.55716e-12
ENSECAG00000015346		8	4124226	4125736	Uncharacterized protein	-0.122749	0.002774	0.0311939	-0.186227	-0.559054	0.104297	0.628363	0.162509	0.0787433	0.388115	0.628075	0.6679	2.36371	87.1443	1.75906e-13	2.76405e-12
ENSECAG00000015894	ANGPT2	27	34212375	34265602	angiopoietin 2	0.17198	-0.265263	0.099724	-0.679325	-0.975498	-2.16858	0.563771	-0.652021	1.45963	2.37713	1.50381	1.12977	-0.323554	87.0914	1.80084e-13	2.82635e-12
ENSECAG00000013749	MBOAT1	20	18654825	18745849	membrane bound O-acyltransferase domain containing 1	0.556883	-0.147281	-0.463588	0.00609047	-0.247449	-0.630101	0.0752776	0.241207	0.0227181	0.0168725	0.459824	-0.0605589	5.65075	87.0595	1.82654e-13	2.86331e-12
ENSECAG00000000168	IL1B	15	15777448	15782618	Equus caballus interleukin 1, beta (IL1B), mRNA.	-0.203359	0.527932	0.388823	-0.0878786	0.823787	0.183817	-1.77113	-0.856408	-0.291806	-0.598758	-0.790874	-0.670495	8.84654	86.9967	1.87818e-13	2.94078e-12
ENSECAG00000009674	PRTN3	Un0179	3629	4806	proteinase 3	0.00507334	-0.408202	-0.340676	-0.367302	0.604182	0.412998	0.396955	0.403207	-0.428654	0.672453	1.01666	0.683565	0.825275	86.8547	2.00035e-13	3.12584e-12
ENSECAG00000027111		Un0288	51243	51353		-0.102562	-0.37131	0.243368	-0.0280528	-0.446155	0.15435	-0.0243492	0.219554	-0.151277	0.237955	0.167918	-0.123362	5.6881	86.8539	2.00109e-13	3.12584e-12
ENSECAG00000010145	LPL	2	49071366	49090150	Uncharacterized protein	0.0521913	-0.2022	-0.162169	0.299388	-0.856086	-0.80981	0.863347	0.621961	0.493144	0.899432	1.06946	-0.426814	5.73362	86.8341	2.01879e-13	3.14979e-12
ENSECAG00000014314	POLQ	19	37708887	37806868	polymerase (DNA directed), theta	0.0712885	-0.000795485	0.0370628	-0.0728703	0.0891743	-0.00815146	-0.205423	0.508171	0.245949	0.439348	0.756363	-0.119207	3.02709	86.8226	2.02911e-13	3.16217e-12
ENSECAG00000012072	SRC	22	27732047	27748701	SRC proto-oncogene, non-receptor tyrosine kinase	0.230503	0.132149	0.1465	0.0957981	-0.0600502	-0.154308	-0.0423842	0.340559	-0.143806	-0.544597	-0.157641	-0.242665	4.96688	86.8099	2.04052e-13	3.17254e-12
ENSECAG00000020582	RBKS	15	68496223	68584027	ribokinase	-0.0679776	-0.071136	-0.0680315	0.0737069	1.24108	0.0889682	-0.248754	-0.42727	-0.373453	0.100196	0.0983727	0.191741	2.01787	86.8099	2.04055e-13	3.17254e-12
ENSECAG00000023796	TCP11L1	12	676687	698783	t-complex 11, testis-specific-like 1	0.0711472	-0.0059904	0.0124575	0.123223	-0.660917	-0.327601	-0.486227	-0.33203	0.17007	0.123059	0.508378	0.25764	2.1417	86.7921	2.0567e-13	3.19391e-12
ENSECAG00000009163	NUF2	5	33942416	33966042	Kinetochore protein Nuf2-like protein; Uncharacterized protein	0.0924538	-0.0369555	0.14807	0.0996807	0.33938	0.0598504	0.219502	0.268844	-0.313116	0.332739	0.362408	-0.200308	1.82016	86.7845	2.06363e-13	3.20092e-12
ENSECAG00000006869	MAP9	2	78642079	78675018	microtubule-associated protein 9	-0.45161	-0.00128317	0.0544959	0.183373	0.159824	0.201164	-0.231189	0.0314631	-0.0578136	-0.207082	-0.269489	-0.480578	2.22811	86.6071	2.23273e-13	3.45916e-12
ENSECAG00000014736	OFD1	X	9423244	9471931	oral-facial-digital syndrome 1	0.198399	0.014838	-0.0883006	-0.0872613	0.432346	-0.221751	0.159877	0.103192	0.153565	0.0186711	0.285491	0.361309	6.80564	86.5436	2.2965e-13	3.55381e-12
ENSECAG00000016715		5	34877416	35225091	Uncharacterized protein	-0.808889	0.910766	0.643416	0.603572	2.16137	1.37794	-1.86644	-1.69889	-0.782125	-1.15898	-1.10251	-0.919459	0.328846	86.398	2.44969e-13	3.78646e-12
ENSECAG00000024148	RAB39A	7	17092851	17116434	RAB39A, member RAS oncogene family	0.213979	0.125469	0.275447	-0.0255908	-0.26043	-0.143611	-0.0108905	0.25138	-0.0778642	-0.0944648	-0.129203	-0.29955	5.15056	86.34	2.51351e-13	3.88057e-12
ENSECAG00000019442	CYP1B1	15	59747828	59752363	cytochrome P450, family 1, subfamily B, polypeptide 1	0.480706	-0.476359	-0.243797	-0.384691	-1.10868	-0.14568	0.311097	1.28451	0.680848	0.426991	0.299027	-0.25935	7.06275	86.2601	2.60423e-13	4.01221e-12
ENSECAG00000010807	PXYLP1	16	75401220	75465152	2-phosphoxylose phosphatase 1	-0.300128	0.140661	0.0312002	-0.0132568	-0.433227	-0.0887428	0.0412429	0.430606	0.297053	-0.22364	-0.0272421	-0.145611	3.46909	86.2596	2.60482e-13	4.01221e-12
ENSECAG00000021700	FLT1	17	7960853	8130055	fms-related tyrosine kinase 1	-0.590269	0.697067	0.761497	0.294155	-0.0158893	-0.0857806	-1.14627	-0.426391	0.141461	-0.297583	-0.208781	-0.0819547	4.59338	86.2132	2.65901e-13	4.09092e-12
ENSECAG00000022399	FABP7	10	70130866	70134566	fatty acid binding protein 7, brain	0.147125	0.135925	0.361143	0.0643383	-0.6155	-0.41746	0.926992	0.749993	0.797045	0.582511	0.64141	0.351579	1.05923	86.1571	2.72594e-13	4.18904e-12
ENSECAG00000002523	SOWAHB	3	59347554	59348955	sosondowah ankyrin repeat domain family member B	-0.511412	0.47399	0.759564	0.343581	-0.767658	-0.981238	0.338777	0.172845	0.281727	0.874039	0.571783	0.307793	1.56192	86.1344	2.75351e-13	4.2265e-12
ENSECAG00000022802	CFAP57	2	14990767	15057847	cilia and flagella associated protein 57	0.899398	-0.465329	-0.695088	-0.621107	-0.588203	-1.18351	-0.887429	0.521818	0.482297	0.835066	1.29379	0.000680286	2.5403	86.1255	2.7644e-13	4.23832e-12
ENSECAG00000020888	TAGAP	31	1486922	1495405	T-cell activation RhoGTPase activating protein	-0.187286	0.0930847	0.126871	-0.0186294	1.04097	0.586469	-0.198785	-0.555377	-0.117227	-0.299903	-0.333717	0.0480515	7.85473	86.0834	2.81648e-13	4.31318e-12
ENSECAG00000020605	TRIM2	2	80458199	80564911	tripartite motif containing 2	0.0229491	-0.204216	-0.155016	0.0455126	-0.932207	-0.3088	0.141999	0.289616	0.0601785	0.287087	0.456775	0.239762	2.01163	86.0426	2.86787e-13	4.38681e-12
ENSECAG00000012668	PTPRF	2	14654872	14726191	protein tyrosine phosphatase, receptor type, F	-0.2455	-0.0548936	0.00105801	0.0210339	-0.51806	0.0854594	-0.113545	0.39502	0.00123397	0.0468105	0.0299425	0.141389	3.79295	85.8872	3.07246e-13	4.69435e-12
ENSECAG00000026328	eca-mir-142	11	32583162	32583248	eca-mir-142	0.0654187	0.00472756	0.0132897	-0.0458026	0.990701	0.0389461	-0.37549	-0.672467	-0.291384	0.0133071	0.358579	0.326081	4.55847	85.8521	3.12053e-13	4.7623e-12
ENSECAG00000021110		13	8418536	8437094	Uncharacterized protein	-0.268904	0.227294	0.392397	-0.245412	0.524573	0.731578	0.210928	-0.243469	0.13572	-0.48268	-0.43546	0.201095	4.19073	85.8023	3.19017e-13	4.863e-12
ENSECAG00000019737	CYP27A1	6	8403120	8414980	cytochrome P450, family 27, subfamily A, polypeptide 1	-0.56726	0.14486	0.16645	0.23615	0.701428	1.34026	0.0695714	-0.118126	-0.00780852	-0.242263	-0.173574	-0.061291	0.594678	85.7972	3.19746e-13	4.8685e-12
ENSECAG00000009595	MPP1	X	123204851	123236109	membrane protein, palmitoylated 1, 55kDa	0.259569	-0.0418386	0.141497	-0.106776	-0.223477	-0.108363	0.119726	0.537921	0.0115529	0.0570382	-0.0564451	-0.0476586	7.94794	85.7743	3.23002e-13	4.91245e-12
ENSECAG00000023971	TNNT3	12	30459367	30465262	troponin T type 3 (skeletal, fast)	-0.301151	-0.0420174	-0.0411375	-0.0695619	1.45561	0.784451	-0.0689291	-0.340852	-0.17567	-0.168882	-0.161668	0.267397	0.243363	85.757	3.25486e-13	4.94455e-12
ENSECAG00000022695	MAP1A	1	145423318	145442406	microtubule-associated protein 1A	0.41352	-0.239311	-0.307349	-0.145232	0.0774584	-0.443688	-0.200647	0.600478	0.0750776	0.374602	0.750834	0.398066	4.37816	85.4916	3.66099e-13	5.55515e-12
ENSECAG00000021499	LTF	16	40297513	40326126	Equus caballus lactotransferrin (LTF), mRNA.	-0.0420751	-0.0501138	-0.00400347	-0.306876	0.544312	-0.00126029	-0.577524	-0.670638	-0.204975	-0.742083	-0.844216	0.360399	3.53939	85.4096	3.79647e-13	5.75415e-12
ENSECAG00000014885	C12orf43	8	13246131	13254980	chromosome 12 open reading frame 43	-0.15101	-0.049689	0.0777077	-0.108863	1.20305	-0.0135657	0.0585001	-0.989646	-0.057419	0.226363	0.147224	0.345257	3.29917	85.3814	3.84417e-13	5.8198e-12
ENSECAG00000023992	S100P	3	114576261	114579013	S100 calcium binding protein P	-0.0940856	-0.169036	-0.10531	-0.06252	0.842299	0.320755	0.651635	-0.393803	-0.206423	0.348506	-0.0527488	-0.472524	6.91604	85.3114	3.96518e-13	5.99425e-12
ENSECAG00000009951		1	266805	275260	Uncharacterized protein	-0.331661	-0.00760691	0.0209043	0.0893548	-0.0740416	0.542868	0.0599592	0.211726	0.260383	0.105407	0.367691	0.0411642	6.59149	85.3096	3.96845e-13	5.99425e-12
ENSECAG00000018533	SALL4	22	39550017	39566556	spalt-like transcription factor 4	0.0273821	-0.266477	-0.310235	-0.167247	-0.595704	0.396114	0.135683	-0.0516878	-0.162403	-0.47089	-0.342241	-0.758832	0.768453	85.2164	4.13557e-13	6.23959e-12
ENSECAG00000020544	GLIS3	23	25417013	25714100	GLIS family zinc finger 3	-0.0832337	-0.261765	0.404395	-0.0458132	-0.408544	0.503732	-0.219616	0.654264	-0.186705	0.520871	-0.591957	-0.103834	2.15683	85.1088	4.33748e-13	6.53677e-12
ENSECAG00000021968	SAT1	X	18103355	18106014	spermidine/spermine N1-acetyltransferase 1	-0.0395191	0.069686	0.0698228	-0.256195	0.643046	0.370227	0.158869	-0.0497468	0.101415	-0.127873	-0.189983	0.32562	9.07902	85.0386	4.47433e-13	6.73536e-12
ENSECAG00000024519	SPC25	18	48568802	48582504	Kinetochore protein Spc25-like protein; Uncharacterized protein	0.147712	0.0670262	0.0187914	0.0509179	0.512056	-0.12839	-0.264398	0.209721	-0.243735	-0.0519803	0.596373	0.00433211	1.59239	84.9803	4.59136e-13	6.9037e-12
ENSECAG00000016457	E2F8	7	87142180	87156551	E2F transcription factor 8	-0.0625261	0.0521582	0.34226	0.0785019	-0.209841	0.0547338	-0.148637	0.660735	0.0873305	0.412113	0.169703	0.503014	3.35273	84.9655	4.62138e-13	6.94097e-12
ENSECAG00000000225	CATSPERG	10	9438500	9454757	catsper channel auxiliary subunit gamma	-0.11613	-0.435969	-0.397381	-0.0723621	0.157965	0.36528	0.536288	0.286473	0.387167	0.47868	0.488729	0.238538	2.83718	84.852	4.85948e-13	7.29033e-12
ENSECAG00000019506	ARRDC3	14	76633733	76646299	arrestin domain containing 3	-0.132705	0.396485	0.0933725	-0.00446824	0.829321	0.278704	-0.460337	-0.0363832	-0.148318	-0.514505	-0.128399	0.204505	6.57745	84.8163	4.93686e-13	7.39804e-12
ENSECAG00000018677	SCTR	18	11585036	11644739	secretin receptor	0.145471	-0.092321	0.084565	-0.301663	-0.318121	0.0451107	0.146797	0.979273	-0.0959988	0.19352	0.318613	0.303062	2.69947	84.7468	5.0912e-13	7.62071e-12
ENSECAG00000011735	ITGA7	6	73477232	73497103	integrin, alpha 7	-0.021283	-0.186391	-0.257502	-0.00814105	0.826683	0.448631	0.152595	0.331193	-0.338267	0.190194	0.33683	0.25891	1.00094	84.6389	5.34003e-13	7.98416e-12
ENSECAG00000022568	TMEM154	2	81032949	81041920	transmembrane protein 154	-0.391917	0.100336	-0.102993	0.0509349	0.434264	0.474731	-0.341384	0.0503947	-0.129748	0.0176089	0.204914	-0.187652	5.2403	84.5237	5.61936e-13	8.39234e-12
ENSECAG00000002165		X	61060595	61061506	Uncharacterized protein	0.155749	-0.0424908	-0.0390481	-0.141927	0.422271	0.133681	-0.0747701	0.279727	0.0113915	-0.0589741	0.222369	-0.0649528	4.96768	84.3424	6.08848e-13	9.08273e-12
ENSECAG00000027524		Un0288	49093	49166		-0.0889268	-0.174521	0.253132	0.494298	-0.429812	-0.144157	0.22695	0.0991412	-0.321329	0.0285447	0.608284	-0.377597	11.2066	84.1736	6.56033e-13	9.77562e-12
ENSECAG00000023863		11	50104227	50104988	Uncharacterized protein	0.803782	-0.107173	-0.924565	-0.723931	-2.05589	-1.29721	2.3579	0.826656	1.88771	0.684102	1.3236	0.093771	-0.112305	84.12	6.71767e-13	9.99884e-12
ENSECAG00000019025	PSTPIP2	8	65060521	65093893	proline-serine-threonine phosphatase interacting protein 2	0.33248	-0.0337421	-0.130156	0.11017	0.442638	-0.383374	-0.152772	-0.27915	-0.502879	-0.301026	0.212288	-0.0307443	5.08324	83.9949	7.09955e-13	1.05554e-11
ENSECAG00000012161	ZNF711	X	64646572	64668426	zinc finger protein 711	-0.334013	0.0375141	-0.13473	-0.123924	0.547241	0.317452	0.0421731	0.125764	0.169311	-0.0973647	0.144906	0.0631709	3.61861	83.9589	7.21323e-13	1.07124e-11
ENSECAG00000017238	MTC1	13	41461557	41464102	Equus caballus ret proto-oncogene (RET), mRNA.	-0.876014	0.255998	0.557812	0.198045	1.09133	0.102649	0.175365	0.0297706	0.32111	0.676412	0.570668	-0.0311203	-0.0205045	83.8906	7.43449e-13	1.10287e-11
ENSECAG00000007571	PLAT	27	3263031	3273849	plasminogen activator, tissue	-0.241635	-0.472064	-0.853659	0.0969811	0.138334	-0.366319	0.095984	1.29031	-0.0070524	1.43487	1.23102	-0.467851	0.110767	83.8644	7.52109e-13	1.11447e-11
ENSECAG00000000500	2016-06-01	2	28164666	28166559	Uncharacterized protein	0.157236	0.0194813	0.286408	-0.183809	0.474841	-0.130135	-0.0334944	-0.496127	-0.213607	0.306956	-0.12936	0.311279	9.02578	83.8323	7.62851e-13	1.12912e-11
ENSECAG00000017625	ITGB3	11	17206116	17237153	Equus caballus integrin, beta 3 (platelet glycoprotein IIIa, antigen CD61) (ITGB3), mRNA.	-0.252683	-0.131771	0.0286292	0.288029	-0.285173	0.230142	0.0363647	-0.313367	0.213596	0.479001	0.00412662	-0.0753974	4.37245	83.7939	7.75903e-13	1.14716e-11
ENSECAG00000026775		22	37555871	37555981		-0.407939	0.100841	0.0728373	-0.0590012	0.919498	0.103076	0.051369	-0.357883	0.114211	0.0323728	0.258835	0.555509	2.7492	83.7732	7.83042e-13	1.15643e-11
ENSECAG00000012906	CLEC4A	6	35254159	35289380	C-type lectin domain family 4, member A	0.0993634	0.59703	0.0363498	0.418964	-0.158979	-0.531106	-0.374465	0.326834	-0.59332	-1.15452	0.663004	-0.70183	1.08948	83.5412	8.67533e-13	1.27978e-11
ENSECAG00000027680		MT	5121	5193		-0.732694	0.414297	0.332301	0.654492	0.844889	0.985772	1.16578	0.477572	0.531184	-0.998133	-0.652297	-0.731854	-0.098963	83.5287	8.72356e-13	1.28546e-11
ENSECAG00000019135	SRSF12	10	41555159	41562576	serine/arginine-rich splicing factor 12	-0.419624	-0.0251505	-0.0264378	0.0367028	0.382493	0.706264	0.245007	0.432628	0.346418	-0.141454	-0.236534	-0.233563	2.72829	83.3451	9.46003e-13	1.39244e-11
ENSECAG00000018046	GRN	11	19207386	19214138	granulin	0.321673	-0.00490815	-0.0129682	-0.19718	0.202296	-0.206517	0.00532561	-0.0447241	0.14757	0.0691707	0.201374	0.297271	10.6518	83.3092	9.6115e-13	1.41317e-11
ENSECAG00000019578	CDCA5	12	25195476	25200508	cell division cycle associated 5	0.184295	-0.0729104	0.191187	-0.0697254	-0.338127	-0.0699365	-0.199271	0.676427	0.025315	0.168757	0.221245	-0.183015	2.85117	83.2718	9.77136e-13	1.43508e-11
ENSECAG00000024970	KCNQ1	12	30707264	31199691	potassium channel, voltage gated KQT-like subfamily Q, member 1	0.414178	-0.349098	0.325055	-0.494439	-0.643317	-0.335185	0.253599	0.296761	0.210231	0.417984	-0.314099	0.961571	0.99532	83.1205	1.04461e-12	1.53248e-11
ENSECAG00000023013	NDST4	2	111555558	111812329	N-deacetylase/N-sulfotransferase (heparan glucosaminyl) 4	-0.403407	0.0486077	0.0654989	-0.132025	0.860457	0.888382	-0.499157	0.307442	-0.249981	-0.206827	-0.299727	-0.199656	1.41172	82.9443	1.1291e-12	1.6546e-11
ENSECAG00000013706	SMAD6	1	125806640	125878320	SMAD family member 6	0.544605	-0.039289	-0.365018	-0.143974	0.091348	-0.654913	0.291088	-0.0300908	0.0264573	-0.457984	0.256717	-0.0123495	1.84488	82.87	1.16672e-12	1.70784e-11
ENSECAG00000001499	CCR1	16	40532487	40533636	chemokine (C-C motif) receptor 1	-0.173776	0.230799	0.423953	0.053083	-0.624281	0.107836	0.17249	1.02333	0.239445	0.132643	-0.12634	-0.309205	6.59164	82.7278	1.24226e-12	1.81642e-11
ENSECAG00000021206	HAS2	9	64340734	64369460	Equus caballus hyaluronan synthase 2 (HAS2), mRNA.	0.961434	-0.192693	-0.63228	-0.0600348	-0.617471	-1.66297	0.234429	0.638338	-0.469823	0.614464	1.06782	0.00927374	-0.382147	82.6761	1.2709e-12	1.85625e-11
ENSECAG00000009179	IL10	5	2987183	2991116	Equus caballus interleukin 10 (IL10), mRNA.	-0.0403275	0.246752	0.278173	-0.0112831	0.13722	0.431388	-0.294443	0.393472	0.0429319	-0.713736	-0.134825	-0.660514	6.01212	82.5255	1.35822e-12	1.98159e-11
ENSECAG00000027676		MT	71	1045		-0.412004	0.110164	0.402295	0.802563	0.696915	0.62257	-0.382096	-0.039422	-0.825773	-0.0231174	-0.440051	-0.626686	6.35576	82.4804	1.38549e-12	2.01916e-11
ENSECAG00000005282	TIFAB	14	40517796	40518236	TRAF-interacting protein with forkhead-associated domain, family member B	0.386065	0.0764977	-0.112871	0.226689	-0.260015	-1.02793	-0.784534	-0.0857258	-0.623182	0.219745	0.443188	-0.364288	1.24872	82.3074	1.49531e-12	2.17682e-11
ENSECAG00000000697	BLVRB	10	10862831	10874148	biliverdin reductase B	0.413374	-0.0455286	-0.00355202	-0.180385	0.00201933	-0.455367	0.148558	-0.0957404	-0.04879	0.0641037	-0.0553105	0.0903585	6.03986	82.2727	1.51835e-12	2.20794e-11
ENSECAG00000012078		21	31751219	31803523	Uncharacterized protein	-0.461049	0.0726774	-0.0916951	0.0340939	0.569531	0.0142243	-0.204788	-0.0770589	0.0214661	0.547911	0.448542	0.472974	1.87714	82.2425	1.53873e-12	2.23512e-11
ENSECAG00000021890	LHFPL2	14	86871772	86892742	lipoma HMGIC fusion partner-like 2	0.288908	0.0225088	0.130591	-0.067116	-0.333248	-0.0500334	-0.280929	0.377248	-0.0973216	-0.0584397	-0.0299313	-0.162014	5.24587	82.1495	1.60306e-12	2.32601e-11
ENSECAG00000017890	CORO2A	25	5037517	5060757	coronin, actin binding protein, 2A	-0.179103	-0.26355	0.0972028	-0.166734	-0.896409	-0.233065	0.724197	0.594136	0.392159	0.963952	0.366524	-0.0156006	3.20052	82.1459	1.60564e-12	2.32721e-11
ENSECAG00000015885		7	5049020	5069602	Uncharacterized protein	-0.12912	-0.791922	-0.412819	-0.311888	-1.28626	-0.0163459	3.16509	2.01818	1.89702	1.83554	0.760276	0.2095	0.875268	82.1376	1.61154e-12	2.33322e-11
ENSECAG00000026953		1	83511570	83514112	Uncharacterized protein	0.942296	-0.796313	-0.74357	-0.0941633	0.252781	-1.0944	0.523591	-0.397778	-0.089452	0.0899521	0.664085	0.236603	-0.523695	82.0768	1.65527e-12	2.39392e-11
ENSECAG00000008287	SLC39A14	2	51282585	51294375	solute carrier family 39 (zinc transporter), member 14	0.130624	0.209749	0.162642	-0.00537725	-0.706433	-0.803734	-0.0640428	0.503093	0.176089	0.208417	0.511188	-0.0452889	7.50335	82.0724	1.6585e-12	2.39597e-11
ENSECAG00000012217		20	31051786	31054688	Uncharacterized protein	0.115111	0.214708	0.0434775	-0.0545533	0.27169	0.518161	0.0896227	-0.0613484	0.0209505	-0.372546	-0.273108	0.012886	5.01167	81.9674	1.73703e-12	2.50669e-11
ENSECAG00000024054	SLC18A2	1	14931854	14966735	solute carrier family 18 (vesicular monoamine transporter), member 2	-0.119403	-0.0153802	-0.0124581	0.0397126	-0.00296091	0.827141	-0.144192	0.0800277	-0.153289	0.081237	-0.0250198	0.0535204	3.19356	81.9227	1.77155e-12	2.55373e-11
ENSECAG00000006691		12	12367499	12368377	Olfactory receptor	0.333962	0.00551225	-0.0841983	-0.27445	1.27452	-1.01989	-0.405444	0.810329	-0.528175	0.314087	-0.85829	0.141231	-0.942265	81.8829	1.80289e-12	2.59609e-11
ENSECAG00000014515	CILP	1	127154784	127166038	cartilage intermediate layer protein, nucleotide pyrophosphohydrolase	-0.230432	0.131363	0.11846	0.245546	1.20672	0.793354	-0.729688	-0.585152	-0.403958	-0.0404014	-0.141452	-0.509705	1.87314	81.8379	1.839e-12	2.6452e-11
ENSECAG00000012544	TTN	18	56684352	56950669	titin	-0.40294	-0.0131332	0.0505478	-0.0160464	0.170341	0.871882	0.540268	0.0957443	0.176824	0.190997	-0.0846548	0.184161	1.74149	81.8103	1.86154e-12	2.67473e-11
ENSECAG00000012744	ADAM12	1	6892510	7134604	ADAM metallopeptidase domain 12	-0.323415	-0.0472358	0.0590977	0.0246147	-0.143621	0.230641	-0.281005	0.0431786	0.13005	-0.23743	-0.394822	-0.215175	3.5428	81.6869	1.96544e-12	2.82096e-11
ENSECAG00000008506	HMMR	14	16801654	16837883	hyaluronan-mediated motility receptor (RHAMM)	0.286924	0.0113432	-0.0990962	-0.145768	0.153034	0.0776285	-0.205283	0.403782	0.0025713	0.154059	0.360116	-0.0719889	2.13677	81.5898	2.05138e-12	2.94113e-11
ENSECAG00000013184		20	31231136	31232989	Uncharacterized protein	0.217136	0.207395	-0.00676923	0.00747458	0.4838	-1.19437	-0.102906	-0.42111	-0.334264	-0.234831	0.130068	0.594522	0.783256	81.5073	2.12722e-12	3.04657e-11
ENSECAG00000012400		20	33339018	33343255	Uncharacterized protein	-0.261066	0.0743071	-0.0188285	0.0477785	-0.094028	-0.233432	0.538361	0.557078	0.312211	-0.193074	-0.202141	0.155281	4.25544	81.3448	2.28496e-12	3.26895e-11
ENSECAG00000015808	CASC1	6	50794907	50831323	cancer susceptibility candidate 1	-0.496259	-0.0150665	0.0514168	-0.168841	0.651992	0.112595	0.0777068	-0.331687	0.572756	0.296519	0.482699	0.763701	0.947596	81.2219	2.41197e-12	3.44694e-11
ENSECAG00000018564	SPATS2L	18	75181363	75245112	spermatogenesis associated, serine-rich 2-like	0.222243	0.0893664	0.0320689	-0.0813144	0.6589	-0.150496	-0.0264796	-0.781632	-0.170561	-0.0195917	-0.0561594	0.104445	7.39437	81.0728	2.57547e-12	3.67663e-11
ENSECAG00000007941		21	43677424	43840728		0.0392113	0.150404	-0.262777	0.126285	-0.541841	-0.203284	-0.427775	0.0616664	-0.154123	-0.107415	0.619611	-0.00210903	4.8691	80.8056	2.89678e-12	4.13087e-11
ENSECAG00000023334	STRIP2	4	84206896	84247557	striatin interacting protein 2	-0.11347	0.423282	0.522832	0.130058	0.0694891	-0.30409	-0.459692	0.181319	0.161632	-0.101201	0.114241	-0.108605	3.64055	80.7684	2.94453e-12	4.19445e-11
ENSECAG00000006153	C5AR1	10	17408742	17409797	complement component 5a receptor 1	-0.110946	0.0385533	0.321556	-0.186135	-0.436922	0.589689	-0.264804	0.378188	0.014395	-0.0409209	-0.675478	-0.0357564	8.10623	80.7454	2.97446e-12	4.23253e-11
ENSECAG00000008170	GPC2	13	8358453	8364542	glypican 2	-0.254824	-0.134307	-0.204086	-0.0851063	0.340037	0.102986	-0.229801	0.309685	0.164542	0.27919	0.520255	0.453171	4.85215	80.3041	3.61123e-12	5.13314e-11
ENSECAG00000012993	JAG1	22	13231700	13264464	jagged 1	0.003569	0.00264519	-0.113842	0.0807305	0.0970375	0.0249311	0.335077	1.02338	-0.0135733	-0.302026	0.224287	-0.166024	6.20522	80.2456	3.70522e-12	5.26109e-11
ENSECAG00000012547	ENOSF1	8	41192167	41219081	enolase superfamily member 1	-0.407757	0.168081	-0.0127012	0.100135	0.605546	0.250324	-0.100384	0.225071	0.180351	0.0702231	0.746332	0.40888	1.96855	80.2188	3.74917e-12	5.3178e-11
ENSECAG00000022583		5	36175137	36178946	Uncharacterized protein	0.153031	0.179956	0.477879	-0.00392988	-0.245984	-0.0302082	0.279342	0.0188091	-0.0103671	-0.0264776	-0.351017	0.0375267	1.99956	80.1063	3.939e-12	5.5811e-11
ENSECAG00000024442	FAM129B	25	30970699	30989872	family with sequence similarity 129, member B	0.283216	-0.314194	0.0784305	-0.184893	-1.09725	-0.703612	0.423646	0.842911	0.564739	0.846905	0.578699	0.16372	4.94301	80.0828	3.97997e-12	5.63313e-11
ENSECAG00000010990		22	20676164	20696675	Uncharacterized protein	0.311643	-0.0444661	-0.0909612	-0.102849	0.217081	-0.388058	-0.123326	0.254789	0.0454248	0.0117402	0.127023	0.0668336	8.44786	80.0449	4.04674e-12	5.72152e-11
ENSECAG00000022510	CD1E2	5	38801103	38804080	Equus caballus CD1e2 molecule (CD1E2), mRNA.	-0.104434	-0.126491	0.107061	-0.208847	-1.07268	-0.233361	0.797945	1.26329	0.614257	0.404207	-0.0627956	0.369017	3.72952	80.0285	4.07603e-12	5.75679e-11
ENSECAG00000027239	snoU54	9	27519594	27519660	Small nucleolar RNA U54	-0.312654	0.200955	-0.0589411	0.132215	0.971351	0.259836	-0.0341159	-0.419065	0.199852	-0.401309	-0.104879	-0.268545	1.97798	79.7815	4.54298e-12	6.40947e-11
ENSECAG00000023062		1	162957487	162960994	Uncharacterized protein	0.191772	-0.223164	-0.0988881	-0.111822	1.72834	-0.231849	-0.598783	-0.878341	-0.965742	0.268827	-0.0598613	0.324239	0.240039	79.5718	4.98088e-12	7.01981e-11
ENSECAG00000001324	ISG15	2	48594656	48595120	ISG15 ubiquitin-like modifier	-0.275429	0.453632	0.573396	0.0856123	1.17642	0.442568	-0.401511	-1.30973	-0.561453	-0.416929	-0.746298	-0.140532	9.98635	79.4717	5.20463e-12	7.32737e-11
ENSECAG00000018332	AK4	5	95408091	95469101	adenylate kinase 4	-0.0603326	0.164964	0.541173	-0.186114	-0.286574	-0.0148064	-0.491938	-0.175174	-0.100478	-0.089272	-0.298989	0.760309	2.69019	79.4075	5.35327e-12	7.52864e-11
ENSECAG00000012344		2	26924989	26968004		0.326581	-0.258849	-0.137057	-0.208573	0.395387	-0.191498	-0.622767	0.0251091	-0.157403	0.521801	0.566924	0.111273	4.17742	79.3901	5.39438e-12	7.57842e-11
ENSECAG00000024961	XAF1	11	48095678	48111726	XIAP associated factor 1	-0.112913	0.16892	0.138256	-0.0658948	0.908317	0.0974486	0.00465522	-0.447448	-0.0190864	-0.0358337	-0.000146926	0.235009	8.15898	79.3391	5.51632e-12	7.74153e-11
ENSECAG00000006466	CLDN4	13	11396816	11397445	claudin 4	0.113464	-0.00378722	0.0952583	0.00786833	-0.129699	-0.303825	0.115172	0.755951	0.033952	-0.371999	-0.7233	0.260368	2.90358	79.108	6.10471e-12	8.55821e-11
ENSECAG00000014855	FAM129C	21	2461957	2472447	family with sequence similarity 129, member C	-0.167852	-0.11504	-0.183688	-0.207279	0.338678	0.336427	-0.0653702	0.252173	0.264518	0.0833261	0.549831	0.465207	3.80314	79.0854	6.16575e-12	8.63465e-11
ENSECAG00000015341	KMO	30	3095606	3129198	kynurenine 3-monooxygenase (kynurenine 3-hydroxylase)	0.147819	-0.00326987	0.0517848	-0.159652	0.627529	0.221713	-0.350464	-0.150967	-0.161418	-0.202686	-0.0679621	-0.355705	6.16097	79.0791	6.18271e-12	8.64927e-11
ENSECAG00000009021	EGFL8	20	31814276	31816294	EGF-like-domain, multiple 8	-0.190732	0.0914635	-0.119349	-0.0121562	0.749167	0.233362	-0.145204	-0.0412763	0.114692	-0.109294	0.466161	0.318513	3.9516	79.0593	6.23658e-12	8.71543e-11
ENSECAG00000015842	ANKRD55	21	16231345	16398652	ankyrin repeat domain 55	0.232725	-0.81086	-0.755649	-0.107477	0.104837	0.289173	0.625352	0.563668	0.0803658	1.04331	0.653989	-0.468225	1.92997	78.9309	6.59789e-12	9.21065e-11
ENSECAG00000007758	XRRA1	7	69105591	69159184	X-ray radiation resistance associated 1	0.0600131	-0.0453719	-0.219708	-0.0221777	0.698492	-0.0618452	0.00255175	-0.0103393	0.0202852	0.266105	0.534311	0.367694	4.0325	78.9097	6.65942e-12	9.28678e-11
ENSECAG00000000505		10	21306626	21337161	Uncharacterized protein	0.140382	-0.0934044	-0.39994	-0.184949	0.0586893	0.107302	-0.237509	0.297288	-0.193567	0.355793	1.14457	0.166865	2.74828	78.8794	6.74829e-12	9.40082e-11
ENSECAG00000009393	ARHGAP29	5	70831916	70885674	Rho GTPase activating protein 29	0.334923	-0.0838368	0.0305312	-0.236965	-0.63831	0.812506	0.642057	0.511435	0.123564	-1.13588	-0.488053	-0.499862	1.42076	78.7605	7.10935e-12	9.89341e-11
ENSECAG00000003772	DEDD2	10	13553021	13567687	death effector domain containing 2	-0.366567	0.236522	0.258917	0.312947	1.57564	0.575727	-1.01329	-1.10464	-0.819004	-0.248837	-0.249226	-0.396295	5.00712	78.7084	7.27358e-12	1.01113e-10
ENSECAG00000009103	MLANA	23	27180714	27191237	melan-A	0.36988	-0.0971763	-0.440225	-0.00520709	1.09232	-0.221868	-0.176941	-0.691039	-0.616952	0.410087	0.66775	0.349477	0.296703	78.5757	7.7091e-12	1.07056e-10
ENSECAG00000008509	MFAP2	2	36580181	36583935	microfibrillar-associated protein 2	0.0379528	0.431776	-0.322907	-0.0453195	1.50892	0.0971157	0.112352	-0.523333	-0.529804	-0.380521	0.129525	-0.0622818	-0.286881	78.485	8.02156e-12	1.11172e-10
ENSECAG00000008118	DTX4	12	19187258	19219029	deltex 4, E3 ubiquitin ligase	-0.211781	-0.154249	0.215961	-0.01405	-0.685773	0.70901	0.108305	0.585429	-0.0083517	-0.163896	-0.742513	-0.136157	2.63872	78.4848	8.02232e-12	1.11172e-10
ENSECAG00000005409	GPR31	31	7684550	7685494	G protein-coupled receptor 31	-0.534226	0.681113	0.83794	0.547784	0.106066	0.204324	-0.0242752	-0.00484114	-0.498213	-0.796886	-0.443765	-0.771484	4.80677	78.4429	8.17065e-12	1.1311e-10
ENSECAG00000007972	SUSD5	16	51067378	51123716	sushi domain containing 5	-0.797017	0.331216	0.713137	1.25588	0.252555	0.21016	0.425977	0.535596	-0.125413	-1.26298	0.106477	-1.49568	0.0946141	78.4199	8.25347e-12	1.14137e-10
ENSECAG00000026397	eca-mir-24-1	7	44930163	44930230	eca-mir-24-1	-0.367783	-0.194159	0.105593	0.0882818	1.31151	0.484698	-0.51039	-0.466235	-0.500723	-0.0633505	0.163209	-0.774921	1.98158	78.384	8.38439e-12	1.15827e-10
ENSECAG00000016582	SSPO	4	101750309	101803348	SCO-spondin	0.0193204	-0.0119442	0.192775	0.200522	-0.0262818	-0.120318	0.430029	-0.239431	-0.0739022	0.850516	0.433414	1.28942	0.636127	78.344	8.53243e-12	1.17657e-10
ENSECAG00000017520	PLXDC2	29	15547616	15951168	plexin domain containing 2	-0.00362226	-0.105985	-0.311457	-0.386108	-0.705947	0.469911	-0.36841	1.10145	0.465532	0.21681	0.0125349	0.459353	1.73806	78.3434	8.5346e-12	1.17657e-10
ENSECAG00000015381	RIN2	22	5157675	5255289	Ras and Rab interactor 2	-0.0794968	0.37102	0.575918	-0.0542308	-0.131906	0.279276	-0.335213	-0.0547623	-0.128977	-0.311726	-0.673394	-0.14846	5.93607	78.3025	8.68913e-12	1.19663e-10
ENSECAG00000002782	CSRNP3	18	45686544	45773977	cysteine-serine-rich nuclear protein 3	-0.408151	0.152406	0.173599	0.250433	0.0399162	-0.498303	-0.398841	0.421503	-0.513799	-0.0867017	-0.0256285	-0.125374	0.703332	78.2796	8.77666e-12	1.20743e-10
ENSECAG00000003801		15	15377365	15390172	Uncharacterized protein	0.0978508	0.117795	0.408416	-0.298784	0.00233663	-0.163537	-0.0381328	-0.642598	-0.13544	-0.00507549	-0.159974	1.91883	0.301177	78.2094	9.05034e-12	1.24379e-10
ENSECAG00000018696	PDE2A	7	71055444	71117806	phosphodiesterase 2A, cGMP-stimulated	0.205144	-0.339733	-0.148389	-0.211901	0.431092	-0.124936	0.703891	0.204078	0.258561	0.0675336	-0.050689	0.22102	3.12904	78.1149	9.43272e-12	1.295e-10
ENSECAG00000006485	MILR1	11	15078834	15087650	mast cell immunoglobulin-like receptor 1	0.0868448	0.128287	0.418622	-0.120415	-0.276179	0.178999	-0.100722	0.121358	-0.0469453	-0.156446	-0.351097	-0.0165755	4.19055	78.096	9.51099e-12	1.30439e-10
ENSECAG00000005090	BASP1	21	43384207	43384908	brain abundant, membrane attached signal protein 1	-0.2808	0.0491874	0.232652	0.0364314	0.90162	0.646661	-0.310156	-0.389901	-0.43333	-0.061497	0.022344	-0.300423	6.88901	78.0733	9.60601e-12	1.31606e-10
ENSECAG00000015582		7	78497917	78538495	Uncharacterized protein	-0.965737	0.576463	0.625824	0.0961754	1.4245	1.6377	-1.09993	-0.807397	-0.373365	-1.47708	-1.69135	-0.957705	0.142066	78.0063	9.8919e-12	1.35383e-10
ENSECAG00000013218	CEL	25	35342392	35350333	carboxyl ester lipase	-0.845011	0.408373	0.0264875	0.328716	1.07846	0.69725	-0.102655	-0.0211669	-0.124585	0.369516	0.149132	0.125408	-0.119782	77.993	9.94963e-12	1.36033e-10
ENSECAG00000024640	CCL3	11	37209193	37211070	Equus caballus chemokine (C-C motif) ligand 3 (CCL3), mRNA.	0.217408	-0.108584	-0.0581719	-0.0620288	0.268373	-0.643315	-0.322404	-0.183561	-0.126639	0.0819458	0.0196343	-0.313839	9.92054	77.9537	1.01226e-11	1.38255e-10
ENSECAG00000005231		8	4590316	4590612	Uncharacterized protein	0.0729477	0.141919	0.0665498	0.00840212	-0.894064	-0.467649	0.23698	0.0726056	-0.00220773	-0.0853703	-0.043572	-0.0174234	1.57737	77.8744	1.048e-11	1.42989e-10
ENSECAG00000019726		22	38285617	38287127	Uncharacterized protein	0.107188	-0.21103	0.0883176	-0.0857869	0.727354	0.149833	0.377802	-0.373645	-0.255704	-0.0918008	-0.343909	-0.226036	6.71919	77.8608	1.05425e-11	1.43694e-10
ENSECAG00000020763	MGST1	6	43704932	43722707	Microsomal glutathione S-transferase 1-like protein; Uncharacterized protein	0.0702115	0.474419	0.305633	-0.0996464	0.509322	0.210765	-0.713433	0.122547	-0.119845	-0.209226	-0.328457	0.194609	1.24514	77.7948	1.08515e-11	1.47754e-10
ENSECAG00000018131	CTNNAL1	25	14338621	14380475	catenin (cadherin-associated protein), alpha-like 1	0.231985	0.0871985	-0.0823926	0.0220707	0.174086	-0.13252	-0.0844431	0.417344	-0.0949156	-0.222993	0.30117	-0.191402	5.99189	77.707	1.12759e-11	1.53375e-10
ENSECAG00000010818	EGR2	1	52016967	52020189	early growth response 2	0.440848	-0.385019	-0.827702	-0.052347	-0.479714	-0.434216	0.299908	0.980653	0.376394	0.607737	1.17425	0.105454	5.63281	77.6484	1.15689e-11	1.572e-10
ENSECAG00000011874	FBLIM1	2	37166745	37184402	filamin binding LIM protein 1	0.360551	-0.158173	-0.429546	-0.0867291	-0.162053	-0.05654	0.924625	0.993959	0.0328226	0.671169	0.876389	0.821869	0.124393	77.4804	1.24511e-11	1.69014e-10
ENSECAG00000018420	MYO15A	11	59750102	59799308	myosin XVA	-0.207413	0.0538397	-0.111145	0.0366498	0.65766	0.38572	-0.287409	0.241026	-0.0322091	-0.0179961	0.292227	0.0247038	5.42159	77.4449	1.26455e-11	1.71477e-10
ENSECAG00000020587	GM2A	14	26875001	26886359	Equus caballus GM2 ganglioside activator (GM2A), mRNA.	0.348347	0.160499	-0.261614	-0.139269	0.271281	-0.431957	-0.250849	0.241221	-0.0436576	-0.18154	0.660021	0.345121	4.96188	77.4174	1.27988e-11	1.73379e-10
ENSECAG00000024121	TCF7L2	1	18534332	18725311	transcription factor 7-like 2 (T-cell specific, HMG-box)	0.341449	0.123282	0.0590469	0.0293557	-0.0277687	-0.503607	-0.139465	0.0507369	-0.364465	0.00897698	0.299923	0.0815569	3.67437	77.3563	1.31453e-11	1.7789e-10
ENSECAG00000011592	HNMT	18	21516410	21556578	histamine N-methyltransferase	0.00335094	0.116591	0.4281	-0.20646	-0.453575	0.0854136	0.237332	0.553336	0.265515	0.103258	-0.413216	-0.0568302	5.08516	77.3484	1.31907e-11	1.78323e-10
ENSECAG00000002867	F2RL1	14	88195790	88196683	coagulation factor II (thrombin) receptor-like 1	-0.528598	0.185013	0.207225	0.0805234	0.0550788	0.114783	0.0212375	0.129076	0.297493	-0.115593	-0.207096	0.0606674	2.45975	77.3382	1.32498e-11	1.78939e-10
ENSECAG00000008299	IL4	14	42900218	42908218	Equus caballus interleukin 4 (IL4), mRNA.	-0.102228	0.08999	-0.0608249	0.215966	-0.0128063	-0.0891774	-0.104704	-0.512712	-0.280937	-0.381178	-0.746459	-0.83614	1.12359	77.3153	1.33828e-11	1.80552e-10
ENSECAG00000005070	ACTL7B	25	14266532	14267785	actin-like 7B	-0.489829	-0.147841	-0.064675	-0.00216139	0.377537	0.703716	1.16711	0.277673	0.988673	0.067466	0.159605	0.29489	0.282844	77.2886	1.35398e-11	1.82484e-10
ENSECAG00000027324		Un0288	48567	48654		-0.0295541	-0.390892	0.17137	0.314201	-0.357783	-0.069664	0.0701063	0.0207743	-0.389154	0.199319	0.473211	-0.293098	6.70032	77.174	1.42353e-11	1.91663e-10
ENSECAG00000000953	MMP2	3	7657421	7679523	matrix metallopeptidase 2 (gelatinase A, 72kDa gelatinase, 72kDa type IV collagenase)	-0.508876	0.402491	-0.515363	0.26404	0.380433	0.535272	-0.675402	0.921302	-0.536897	-0.199563	0.77972	0.563027	-0.35497	77.1592	1.4328e-11	1.92716e-10
ENSECAG00000016746	ATP13A2	2	36561826	36574603	ATPase type 13A2	0.243604	0.0223923	-0.10088	-0.158978	0.444713	-0.00116249	-0.0539321	-0.24702	-0.0125256	0.15157	0.274246	0.296031	7.60948	77.1454	1.44145e-11	1.93683e-10
ENSECAG00000023828	AGPAT9	3	53620188	53672198	1-acylglycerol-3-phosphate O-acyltransferase 9	-0.537883	0.250386	0.551598	-0.0300886	0.596	0.788435	-0.429252	-0.195102	0.315062	-0.229246	-0.54089	-0.0540338	3.42151	76.8807	1.61813e-11	2.17203e-10
ENSECAG00000009317	PLBD2	8	19193498	19207932	phospholipase B domain containing 2	0.424135	-0.0720745	-0.0731033	-0.190018	-0.13691	-0.255014	0.0945537	0.184496	0.140347	-0.0352242	0.0928455	0.189185	8.14407	76.7755	1.69423e-11	2.27187e-10
ENSECAG00000020641	TNFRSF13C	28	38295793	38297248	tumor necrosis factor receptor superfamily, member 13C	0.0416815	-0.158319	-0.142718	-0.113533	-0.496407	-0.422354	0.326347	-0.216483	-0.0143957	0.14568	0.618622	0.375631	5.24621	76.604	1.82598e-11	2.44608e-10
ENSECAG00000016690	EVA1A	15	27725148	27755941	eva-1 homolog A (C. elegans)	-0.766712	1.08392	1.10495	1.31722	1.81356	0.746932	-2.3248	-2.2681	-1.32195	-2.32398	-1.48253	-2.29064	0.145412	76.5328	1.8836e-11	2.52072e-10
ENSECAG00000012591		4	8766008	8772638	Uncharacterized protein	0.213478	-0.0162753	0.0507007	0.124172	0.244217	-1.08427	0.15259	0.188867	-0.00436596	0.861709	0.160934	0.730431	0.922615	76.5037	1.90769e-11	2.55038e-10
ENSECAG00000019912	KIF19	11	7453441	7478378	kinesin family member 19	-0.697555	0.436894	0.393301	0.487012	1.19315	1.30694	-0.889645	-0.326617	-0.691629	-0.303679	-0.296457	-0.30416	0.302935	76.4644	1.94068e-11	2.59188e-10
ENSECAG00000013821	SLC22A23	20	3736830	3890193	solute carrier family 22, member 23	-0.150607	0.362109	0.663523	0.0378011	-0.10361	0.0962381	0.111676	0.200861	0.198864	0.0667604	-0.00447491	0.271607	2.06498	76.4272	1.97244e-11	2.63164e-10
ENSECAG00000011361	SLC8B1	8	19235158	19250571	solute carrier family 8 (sodium/lithium/calcium exchanger), member B1	0.41113	-0.270854	-0.284855	-0.190995	0.118826	0.0463743	-0.154517	0.204189	-0.0281444	0.0679079	0.23384	0.263426	6.37992	76.4009	1.99526e-11	2.65941e-10
ENSECAG00000012253	CXCL11	3	60077014	60077988	Equus caballus chemokine (C-X-C motif) ligand 11 (CXCL11), mRNA.	0.061686	0.484958	0.106383	0.233433	0.0341734	-0.396024	0.319774	-0.0861746	-0.326032	-0.556266	-0.0624218	-0.222852	8.6625	76.3796	2.01392e-11	2.68158e-10
ENSECAG00000011878	DTL	5	26508389	26566105	denticleless E3 ubiquitin protein ligase homolog (Drosophila)	0.732134	-0.538043	-0.493882	-0.200372	-0.282786	-0.720104	-0.0488877	0.306127	0.213632	1.13254	0.915925	0.342103	2.19924	76.2421	2.13844e-11	2.84453e-10
ENSECAG00000007386	ENO2	6	34377361	34383187	enolase 2 (gamma, neuronal)	-0.199561	0.048707	-0.0754816	-0.193674	0.0128951	0.313518	-0.209477	0.60004	0.240737	0.141082	0.466492	0.84868	2.32466	76.0955	2.2796e-11	3.02926e-10
ENSECAG00000011466		1	120969386	120993738	Beta-hexosaminidase	0.182353	0.0330171	0.000310882	-0.140589	0.309261	-0.106062	0.155593	0.0862358	0.22562	0.100501	0.240438	0.297073	7.42253	76.0292	2.34652e-11	3.11507e-10
ENSECAG00000024436	ANK2	2	112958368	113150359	ankyrin 2, neuronal	-0.512915	0.549911	0.991299	0.345091	1.31597	-0.0457204	-0.86355	-1.25999	-1.05607	-0.718032	-0.381952	-0.302323	1.30036	75.9644	2.41377e-11	3.20114e-10
ENSECAG00000017042		12	19992518	20001949	Uncharacterized protein	0.380649	0.148027	-0.0359889	-0.187538	-0.757664	-0.00783224	0.000386407	0.9316	0.631081	-0.362872	-0.620059	0.34454	2.85097	75.6064	2.82147e-11	3.7381e-10
ENSECAG00000010525	KEL	4	96015396	96034237	Kell blood group, metallo-endopeptidase	-0.0525642	-0.184638	-0.441749	-0.475376	0.454632	0.532731	0.786153	1.44393	1.29838	0.177676	0.164517	0.933057	-0.458414	75.5639	2.87416e-11	3.8041e-10
ENSECAG00000019830	NLRC4	15	64499691	64534556	NLR family, CARD domain containing 4	-0.0616311	0.500489	0.401637	0.382465	0.639745	0.369765	-0.955903	-0.65092	-0.559716	-0.851187	-0.630853	-0.744735	6.35676	75.4773	2.98462e-11	3.94637e-10
ENSECAG00000022808	ASMT	X	21512	31759	acetylserotonin O-methyltransferase	-0.358041	-0.0730259	-0.268339	-0.10248	0.271977	0.184319	0.0786943	0.807608	0.394786	0.305336	0.541537	0.590384	0.908992	75.4678	2.99701e-11	3.9588e-10
ENSECAG00000008242	ACSS3	28	8377243	8708254	acyl-CoA synthetase short-chain family member 3	-0.152727	-0.130962	0.169555	-0.330398	0.891605	0.471068	-0.187989	-0.611525	0.0734295	0.431573	-0.485612	0.481295	3.08705	75.4109	3.07228e-11	4.05418e-10
ENSECAG00000006041	HIST3H2A	14	93283818	93284210	histone cluster 3, H2a	-0.280069	0.305931	0.677151	0.112408	1.04222	0.0869441	-0.64884	-0.815537	-0.743829	0.0866633	0.00844394	0.0629489	2.50466	75.3754	3.1201e-11	4.11319e-10
ENSECAG00000010758	KIF24	23	50257759	50299304	kinesin family member 24	0.290299	-0.114349	-0.145364	0.00530627	-0.159742	-0.00409365	-0.0176963	0.686078	0.131879	0.282719	0.58159	0.226129	1.47449	75.3407	3.16767e-11	4.17177e-10
ENSECAG00000013978	SOX5	6	49405261	49794106	SRY (sex determining region Y)-box 5	0.352968	-0.0462305	-0.272322	-0.0910819	-1.22396	-0.470267	0.325443	0.517327	0.175447	0.574548	0.727452	0.409313	1.47381	75.2275	3.32768e-11	4.37814e-10
ENSECAG00000016087	CSRP3	7	87104375	87122210	cysteine and glycine-rich protein 3 (cardiac LIM protein)	-0.868278	0.674765	0.574658	0.243214	0.666523	0.5723	-0.830473	-0.0475637	-0.344423	-0.455967	-0.304425	0.754956	0.930015	75.133	3.46753e-11	4.55762e-10
ENSECAG00000016973	FILIP1L	19	55096972	55373784	filamin A interacting protein 1-like	0.492835	-0.226631	0.000203793	-0.322421	-0.990271	-0.228613	0.444968	0.707773	0.522397	0.516093	-0.210296	-0.0490884	2.62619	75.1224	3.48346e-11	4.57403e-10
ENSECAG00000014526	PPIL6	10	59152441	59181984	peptidylprolyl isomerase (cyclophilin)-like 6	0.0171238	-0.0258545	0.156067	-0.374699	0.478137	0.237233	0.525045	-0.194568	0.511113	0.205041	0.0442935	0.632848	1.74133	75.0933	3.52791e-11	4.62781e-10
ENSECAG00000010196	TCIRG1	12	27423346	27433452	T-cell, immune regulator 1, ATPase, H+ transporting, lysosomal V0 subunit A3	0.197348	-0.117392	-0.158539	-0.119003	0.582677	0.101033	0.0677705	-0.158941	-0.00869597	-0.0502345	0.209679	0.0670529	8.82017	75.0241	3.63583e-11	4.76466e-10
ENSECAG00000004502	WFDC1	3	31556302	31580181	WAP four-disulfide core domain 1	-0.182981	0.40935	0.463533	0.256489	-0.490505	-0.769134	0.219025	-0.737084	0.523118	0.558993	1.42537	0.325436	-0.0904591	74.9577	3.74246e-11	4.89955e-10
ENSECAG00000004839	ENHO	23	50465243	50465473	Equus caballus energy homeostasis associated (ENHO), mRNA.	-0.384622	-0.533423	-0.301761	-0.134089	0.233341	1.29476	0.289367	0.523953	0.170311	-0.719676	-0.404039	0.142294	-0.0714391	74.9505	3.75418e-11	4.91006e-10
ENSECAG00000009768	CXCL14	14	40392817	40399743	chemokine (C-X-C motif) ligand 14	0.403169	-0.161571	-0.0196113	-0.126216	-0.0945608	-0.278876	0.206478	0.182168	0.138399	0.0801031	0.188437	0.0343725	3.34984	74.9242	3.7974e-11	4.96168e-10
ENSECAG00000001612	RDH8	7	49855121	49860641	retinol dehydrogenase 8 (all-trans)	0.0219008	0.157352	-0.25715	-0.125207	1.46174	-0.23966	-0.342418	-0.400428	-0.496834	-0.117094	0.300517	0.257199	0.49925	74.851	3.9203e-11	5.11722e-10
ENSECAG00000009648	CLIP1	8	22543091	22634667	CAP-GLY domain containing linker protein 1	-0.178547	0.0437802	0.0151349	0.0226884	0.937397	0.353608	-0.425107	-0.0810995	-0.231588	-0.113583	-0.0601832	-0.152433	8.78875	74.8201	3.97341e-11	5.18145e-10
ENSECAG00000008497	KIFC3	3	9932182	9962567	kinesin family member C3	0.0682603	-0.67458	-0.350543	0.130601	-0.0606483	-0.0263914	0.307628	1.03173	-0.450114	0.549364	1.09929	-0.133875	0.928453	74.7504	4.09564e-11	5.3356e-10
ENSECAG00000006506	PEX5L	19	18811456	19017585	peroxisomal biogenesis factor 5-like	0.717317	-0.066372	-0.630606	-0.166056	-1.81139	-1.02908	0.276716	0.793427	0.302196	0.358724	1.35977	0.0780965	-0.486783	74.5114	4.54434e-11	5.91433e-10
ENSECAG00000017469	SPC24	7	49066334	49071794	SPC24, NDC80 kinetochore complex component	0.105432	0.0358686	0.0553052	0.15081	-0.0979147	0.0335486	0.0805932	0.820795	-0.0198413	0.0501155	0.438658	0.0197832	1.50724	74.4961	4.57466e-11	5.94795e-10
ENSECAG00000008594		20	24251827	24259861	Uncharacterized protein	-0.120776	-0.0338935	-0.0333937	-0.264638	0.377882	0.243016	0.100789	0.175682	0.597615	0.0965079	0.219243	0.600159	7.0609	74.4838	4.59923e-11	5.97405e-10
ENSECAG00000006494	HRH4	8	46199621	46212181	Equus caballus histamine receptor H4 (HRH4), mRNA.	-0.193693	0.197691	0.0180581	0.108024	-0.573324	-1.18914	-0.614765	0.0257465	-0.127839	0.165686	0.655711	0.261827	0.130053	74.3801	4.81143e-11	6.24356e-10
ENSECAG00000023657	FAM20A	11	12117854	12169925	family with sequence similarity 20, member A	0.168805	0.147341	0.167396	0.297602	0.135786	0.0109046	-0.718429	-0.410219	-0.789767	-0.471546	-0.298365	-1.32075	2.91655	74.3173	4.94458e-11	6.41007e-10
ENSECAG00000008178	CPNE5	20	36621209	36668247	copine V	-0.514859	0.131838	0.0111377	0.175087	-0.211068	0.996777	-0.0171786	0.403464	-0.0531211	-0.490393	-0.249717	-0.406567	0.878593	74.2421	5.10876e-11	6.61644e-10
ENSECAG00000019602	DLEC1	16	47107982	47173718	deleted in lung and esophageal cancer 1	-0.162741	-0.134318	-0.206761	-0.0943075	0.525873	0.407739	-0.00897695	0.371951	0.0548023	0.108235	0.221071	0.260224	3.28474	74.2252	5.14657e-11	6.65891e-10
ENSECAG00000003758	DNASE1L1	X	122701071	122704343	deoxyribonuclease I-like 1	0.229394	-0.0297268	-0.0974638	-0.146535	0.122383	0.0370803	0.0318213	0.500874	0.0790452	0.00809203	0.22219	0.170034	5.74052	74.2185	5.1614e-11	6.67158e-10
ENSECAG00000015395	HERC5	3	49439248	49483748	HECT and RLD domain containing E3 ubiquitin protein ligase 5	-0.468531	0.567317	0.613595	0.104844	1.16436	0.77583	-0.588528	-1.30055	-0.241061	-0.767688	-0.923645	-0.276485	8.05833	74.2091	5.18263e-11	6.69251e-10
ENSECAG00000008952		16	86110571	86111977	Uncharacterized protein	-0.581757	0.142719	-0.0111381	-0.0712752	-0.275231	0.65659	0.379523	0.723065	1.49686	0.000652817	0.202509	0.275535	0.135799	74.0469	5.56115e-11	7.17432e-10
ENSECAG00000008940	TMEM40	16	4588955	4602838	transmembrane protein 40	0.386736	-0.00105253	0.00556693	-0.0657141	0.134878	-0.521226	-0.20952	-0.33965	-0.091338	0.0831423	-0.17242	0.132281	3.04449	73.9376	5.83133e-11	7.51556e-10
ENSECAG00000001347	TERT	21	56785618	56802579	telomerase reverse transcriptase	-0.0584011	-0.193683	-0.167005	-0.15878	-0.0740582	-0.186451	0.221972	-0.576512	0.214726	0.334681	0.28841	0.441483	4.30199	73.9171	5.88366e-11	7.57564e-10
ENSECAG00000011750	ROPN1L	21	49207515	49222101	rhophilin associated tail protein 1-like	-0.686959	0.576819	0.547996	0.378624	1.28079	0.955858	-0.3639	-0.516117	0.0927955	-0.302647	-0.532471	-0.264184	0.513182	73.8963	5.93689e-11	7.63677e-10
ENSECAG00000016196	PIGR	5	3138457	3147899	polymeric immunoglobulin receptor	0.0595027	-0.377583	-0.31813	-0.445809	0.00277683	-0.446288	0.730518	1.05929	0.436439	0.611768	1.00637	0.692695	2.07118	73.8899	5.95352e-11	7.65073e-10
ENSECAG00000009545	SH3PXD2A	1	26599047	26749207	SH3 and PX domains 2A	-0.263742	-0.0669257	0.0384767	0.0435231	-0.0702542	0.261924	-0.949225	0.418076	-0.381827	0.778473	0.342346	0.271626	1.68306	73.7198	6.41005e-11	8.22943e-10
ENSECAG00000006038	SGOL2	18	75308412	75341437	shugoshin-like 2 (S. pombe)	-0.412892	0.364473	0.426558	0.0361173	0.970596	0.84235	-0.339372	-0.598948	-0.0201183	-0.464069	-0.523634	-0.154112	3.08306	73.6319	6.65915e-11	8.54097e-10
ENSECAG00000010324	DNAJA1	23	49508250	49517753	Uncharacterized protein	-0.214742	-0.0573312	-0.0191765	-0.211661	0.937329	0.204691	-0.0114869	-0.413427	0.201633	0.0962838	-0.0416176	0.140667	2.8276	73.571	6.83778e-11	8.7616e-10
ENSECAG00000007247	ALPK1	2	113776599	113834248	alpha-kinase 1	0.184027	-0.0681982	-0.0802232	0.0994344	0.483353	-0.729276	0.153917	-0.458504	-0.313021	-0.0756049	0.227293	0.228085	5.08756	73.5296	6.96148e-11	8.9115e-10
ENSECAG00000012700	JADE3	X	38138385	38203933	jade family PHD finger 3	-0.0680258	-0.160056	0.00519857	-0.0728539	-0.544939	-0.115619	0.210512	-0.17852	0.131966	0.0577242	0.0319155	0.244874	3.44517	73.5238	6.97925e-11	8.92563e-10
ENSECAG00000009709	MYO1D	11	39739550	40056051	myosin ID	0.457279	-0.145201	-0.273376	0.0045448	-0.536741	-0.769924	-0.0104417	0.233666	-0.335784	-0.000350262	0.695666	-0.0249421	4.36455	73.4868	7.09219e-11	9.06134e-10
ENSECAG00000006267	NR1D1	11	22402568	22409300	nuclear receptor subfamily 1, group D, member 1	-0.343946	-0.0609104	-0.0602564	-0.00994321	0.427647	0.434681	-0.0867875	0.11182	-0.15812	0.0659401	0.174928	0.210589	4.44152	73.3819	7.42239e-11	9.47409e-10
ENSECAG00000008333	MSC	9	14300659	14302089	musculin	0.0342533	0.260994	0.474971	0.110747	0.0333359	-0.0969739	-0.104164	0.00853972	-0.158172	-0.400147	-0.393452	-0.242951	2.83375	73.3105	7.65583e-11	9.76266e-10
ENSECAG00000025060	MYH3	11	53098708	53118147	myosin, heavy chain 3, skeletal muscle, embryonic	-0.434741	0.425126	0.118692	0.17512	1.00828	0.0102654	-0.344231	-0.203196	-0.0618302	-0.186403	0.219424	0.167729	2.1752	73.2903	7.7234e-11	9.83935e-10
ENSECAG00000014222		26	39066404	39070073	Uncharacterized protein	0.264566	0.0706475	0.162142	-0.00761156	-0.0222752	-0.126184	0.242388	-0.128209	-0.0159157	-0.166001	-0.288994	-0.224648	5.16345	73.2845	7.74264e-11	9.8544e-10
ENSECAG00000005447	GUCY1A3	2	78347220	78376812	guanylate cyclase 1, soluble, alpha 3	0.413893	-0.00569116	-0.165377	-0.00794028	0.0986232	-0.154838	-0.0195741	-0.369053	-0.247602	-0.65849	0.0383782	-0.100368	4.15638	73.2413	7.88922e-11	1.00313e-09
ENSECAG00000019488		7	5103751	5106611	Uncharacterized protein	-0.0847491	0.150089	0.0249889	-0.132197	0.418829	-0.0356062	-0.109212	0.410801	-0.0745955	0.329037	0.600235	0.365928	4.90267	72.9981	8.76654e-11	1.11362e-09
ENSECAG00000023420	NFKBIA	1	172073832	172075697	nuclear factor of kappa light polypeptide gene enhancer in B-cells inhibitor, alpha	-0.069694	-0.122598	0.0325221	-0.10599	1.03581	0.282266	-0.190934	-0.477772	-0.224971	-0.00200746	-0.163036	-0.158166	9.42208	72.7823	9.62627e-11	1.22166e-09
ENSECAG00000017503	BNC2	23	36142137	36288929	basonuclin 2	0.338618	-0.402169	-0.0283393	-0.114822	-1.23677	0.765649	0.43702	1.04411	0.251131	-0.224007	-0.772514	-0.414386	1.07395	72.711	9.92836e-11	1.25879e-09
ENSECAG00000012156	USHBP1	21	2266534	2274151	Usher syndrome 1C binding protein 1	0.532757	-0.355518	-0.303996	-0.193083	-0.0376225	-0.408659	0.092847	0.068962	0.0454775	0.655289	0.938945	0.47248	1.48378	72.681	1.00582e-10	1.27404e-09
ENSECAG00000026830		5	2487672	2493785	Uncharacterized protein	0.274034	0.0826828	0.197036	-0.174623	0.101082	-0.427282	0.0214141	-0.0266306	-0.00526962	-0.00849549	0.255157	0.193103	2.401	72.4752	1.09963e-10	1.39153e-09
ENSECAG00000012858	RASL11A	17	7053281	7055293	RAS-like, family 11, member A	-0.187278	-0.296986	0.436365	0.875546	-0.0964166	-0.627907	-0.412432	-0.383638	-0.451426	0.787788	0.823463	-1.0666	0.189654	72.4097	1.13122e-10	1.43015e-09
ENSECAG00000008484	SDC2	9	42873786	42982523	syndecan 2	-0.199313	0.616881	0.881075	0.315648	-0.224895	0.547307	0.153684	0.0562704	0.0621676	-0.971635	-0.488469	-0.744712	1.31038	72.4072	1.13247e-10	1.43036e-09
ENSECAG00000020626	SDK2	11	8155242	8303032	sidekick cell adhesion molecule 2	0.144599	0.00167745	-0.00439598	0.0485804	-0.765027	0.68867	-0.235547	0.709789	0.221721	-0.243527	-0.525005	-0.165333	2.19094	72.4043	1.13387e-10	1.43076e-09
ENSECAG00000025328		Un0288	50283	50375		-0.057005	-0.192098	0.21115	0.309118	-0.323465	-0.0930819	-0.0605957	0.0686793	-0.288018	0.0399653	0.614866	-0.246173	11.1253	72.3589	1.15638e-10	1.45779e-09
ENSECAG00000008510	KIAA1614	5	18268310	18290234	KIAA1614	0.135465	-0.00771699	0.400868	-0.010985	-0.900986	-0.0166969	0.506599	0.737978	0.350748	0.0854663	0.456483	0.0528924	0.746265	72.3239	1.17403e-10	1.47863e-09
ENSECAG00000016970		8	4648067	4654651	Uncharacterized protein	-0.293516	-0.0137907	0.164178	-0.149491	-0.267282	-0.569755	0.536344	-0.120078	0.243815	1.019	1.32503	1.18533	1.4744	72.2915	1.19066e-10	1.49815e-09
ENSECAG00000004168	ADORA2A	8	1094631	1094945	Equus caballus adenosine A2a receptor (ADORA2A), mRNA.	-0.0731859	-0.320056	-0.219317	-0.0354983	0.48916	0.22891	-0.190783	0.37693	-0.397327	0.539678	0.497522	-0.235774	5.01694	72.2703	1.20163e-10	1.51053e-09
ENSECAG00000023888	ALDH1L2	28	28298287	28351594	aldehyde dehydrogenase 1 family, member L2	0.219742	-0.22751	0.0471568	-0.301406	-0.863688	-0.0461763	-0.101127	1.2927	0.501276	0.30759	0.262926	0.222288	2.08176	72.2512	1.21159e-10	1.52093e-09
ENSECAG00000008763	LYPD3	10	14484913	14488626	LY6/PLAUR domain containing 3	-0.0370227	-0.152165	0.14199	0.314713	1.81379	-0.979441	-0.101859	-1.3326	-1.07225	-0.200553	0.794141	-0.444259	-0.764526	72.25	1.2122e-10	1.52093e-09
ENSECAG00000025103	PACSIN3	12	11567139	11572312	protein kinase C and casein kinase substrate in neurons 3	0.107634	0.266194	0.443447	-0.0337528	0.623033	0.028362	-0.571875	-0.568575	-0.329597	-0.355645	0.00135307	0.214906	1.01935	72.2206	1.22773e-10	1.53896e-09
ENSECAG00000002429	MED12L	16	83605031	83881490	mediator complex subunit 12-like	-0.423708	0.0907601	0.510013	-0.172435	0.637161	0.382512	-0.303657	-0.91456	0.191555	-0.145725	-0.673879	0.0611637	5.20021	72.1539	1.26371e-10	1.58256e-09
ENSECAG00000017309	TNFRSF9	2	42894400	42907918	tumor necrosis factor receptor superfamily, member 9	0.110989	0.145426	0.375832	-0.0517405	-0.266763	0.0426143	-0.00482387	0.189089	0.0828255	-0.60996	-0.326313	-0.400049	4.03465	72.0644	1.31362e-10	1.64352e-09
ENSECAG00000022722	ESPL1	6	70251172	70270261	Uncharacterized protein	-0.164772	0.239737	0.254794	-0.0435875	0.611204	0.22814	-0.42437	0.0321941	-0.0867394	-0.0898736	0.194774	0.145836	4.04551	71.9712	1.36768e-10	1.70954e-09
ENSECAG00000021479	AASS	4	78215981	78259371	aminoadipate-semialdehyde synthase	-0.640228	-0.0924699	0.113408	0.074602	0.766879	1.2686	0.122576	-0.375795	0.0693799	-0.0763553	-0.651114	-0.735229	0.405909	71.9276	1.39372e-10	1.74044e-09
ENSECAG00000000954	NPR1	5	43854483	43866658	natriuretic peptide receptor 1	-0.488437	0.165002	0.395618	-0.0890462	0.107521	0.178654	0.0675954	0.117102	0.0136853	-0.0369915	0.124749	0.137491	2.57818	71.9062	1.40667e-10	1.75313e-09
ENSECAG00000021310	RND3	18	32738260	32756335	Rho family GTPase 3	-1.3792	0.701776	1.29645	0.354344	1.04128	1.24565	-0.952815	-0.566243	-0.471434	0.0421725	-0.926478	-0.566839	0.939933	71.9042	1.40789e-10	1.75313e-09
ENSECAG00000008759	DRAM1	28	25755947	25792762	DNA-damage regulated autophagy modulator 1	0.347901	0.0658852	-0.0555078	0.00616116	0.00740063	-0.230233	-0.189857	0.0872451	-0.0992107	-0.234936	0.0499172	-0.157598	5.62271	71.9031	1.40857e-10	1.75313e-09
ENSECAG00000005751	GYG2	X	366614	393688	glycogenin 2	-0.455739	-0.0139269	-0.0040568	0.000921157	0.00292663	0.252303	-0.398782	0.132692	-0.191282	-0.136436	0.0508391	0.0103095	0.747167	71.9021	1.40916e-10	1.75313e-09
ENSECAG00000011215		1	75679820	75680502		-0.654666	0.285066	0.085472	0.346221	0.552499	1.28371	-0.48891	0.698882	-0.367114	-0.46108	-0.562661	-0.482884	0.423625	71.8861	1.41897e-10	1.76367e-09
ENSECAG00000011358	TMEM86A	7	86864107	86867708	transmembrane protein 86A	0.307314	-0.250549	-0.0766421	-0.289961	-0.406513	0.0122594	0.419788	0.921789	0.324089	0.310442	0.242512	0.424834	3.69549	71.8786	1.42354e-10	1.7677e-09
ENSECAG00000007736	SLC38A7	3	10671392	10680496	solute carrier family 38, member 7	0.2513	-0.0675947	0.107615	-0.14649	0.00382057	0.0241157	-0.333308	0.196881	-0.124113	0.0959504	0.00490426	0.0656858	5.03115	71.8586	1.43591e-10	1.78139e-09
ENSECAG00000022676	CCRN4L	2	92190879	92193174	CCR4 carbon catabolite repression 4-like (S. cerevisiae)	0.78126	-0.578906	-0.597818	-0.550192	-1.12488	-0.966561	1.02533	0.60625	0.741809	0.731145	0.487047	0.433888	3.7237	71.7747	1.48901e-10	1.84554e-09
ENSECAG00000012573	DENND5B	6	55574940	55672659	DENN/MADD domain containing 5B	0.100489	-0.214074	-0.1705	-0.167454	-0.673389	-0.0888222	0.0231862	0.0707349	0.0481377	0.18715	0.0404582	0.18959	4.3776	71.707	1.53323e-10	1.89857e-09
ENSECAG00000021233	MSANTD3	25	6946849	6955750	Myb/SANT-like DNA-binding domain containing 3	0.281379	0.030918	0.0967422	-0.0644519	0.117262	-0.27323	-0.0980896	-0.0531561	-0.145046	-0.218713	-0.104125	-0.237055	5.38036	71.6657	1.56084e-10	1.93095e-09
ENSECAG00000020890	PM20D2	10	41598176	41615375	peptidase M20 domain containing 2	-0.153367	-0.155317	-0.199552	-0.151491	0.681917	0.371569	0.211808	0.0235044	0.0411773	0.212192	0.121534	-0.0219148	3.70945	71.6593	1.56515e-10	1.93449e-09
ENSECAG00000016957	OLFM1	25	36917289	36961544	olfactomedin 1	0.187607	-0.293538	-0.0161379	-0.0220582	-0.0122129	-0.87539	0.164341	0.0395087	-0.185256	0.205141	0.0880854	0.00151945	2.8055	71.6363	1.58079e-10	1.952e-09
ENSECAG00000016826	SGPL1	1	58870048	58917853	sphingosine-1-phosphate lyase 1	0.210611	0.0307557	0.22912	-0.0820248	-0.529944	0.106841	0.00707852	0.433074	0.0605438	-0.182919	-0.419674	-0.101146	6.54415	71.6194	1.59241e-10	1.96451e-09
ENSECAG00000003260	ITIH5	29	26404561	26475885	inter-alpha-trypsin inhibitor heavy chain family, member 5	-0.153121	0.217262	0.152703	0.0728445	-1.52938	-0.356815	0.060636	1.13555	0.968977	-0.412708	-0.381171	0.35952	1.2293	71.5885	1.61383e-10	1.98909e-09
ENSECAG00000004586	ARSI	14	27712342	27713762	arylsulfatase family, member I	0.328576	-0.286421	-0.361374	0.0262776	-1.10699	-1.05562	0.864764	0.920175	0.183652	0.991696	1.6302	0.841532	2.70258	71.2924	1.83413e-10	2.25852e-09
ENSECAG00000001256		31	17023953	17025050		-0.42605	0.125439	-0.0658732	0.0726274	0.277392	0.599812	-1.37781	-0.126302	0.0585696	0.0335058	0.0670226	0.00176109	0.998474	71.2619	1.85843e-10	2.28632e-09
ENSECAG00000010623	TSPAN13	4	49245647	49259298	tetraspanin 13	0.207016	0.205098	0.111967	0.0327891	0.0748843	-0.130523	-0.199005	0.240127	-0.134149	-0.242165	-0.0070957	-0.0876886	3.96498	71.1462	1.95365e-10	2.40124e-09
ENSECAG00000018918	TRIP13	21	57114694	57130297	thyroid hormone receptor interactor 13	0.380354	-0.259407	-0.112995	-0.0860301	-0.221167	-0.386738	0.47253	0.518756	0.260576	0.530186	0.682051	0.463712	2.10585	71.1313	1.96631e-10	2.41456e-09
ENSECAG00000010573	CELSR1	28	42247372	42387686	cadherin, EGF LAG seven-pass G-type receptor 1	-0.351795	0.0641362	-0.1473	0.00200968	-0.194603	0.357469	-0.0390568	0.593495	0.0581812	-0.0193693	0.352429	-0.0998346	1.80631	71.1076	1.98646e-10	2.43705e-09
ENSECAG00000013566	PKP2	6	56716996	56782168	plakophilin 2	-0.395373	0.0322259	0.359732	-0.127939	-0.462795	-0.436985	0.551073	0.845543	1.19413	-0.0490479	-0.227355	0.228416	0.749082	71.0493	2.03716e-10	2.49693e-09
ENSECAG00000014730	PELI3	12	26446996	26454766	pellino E3 ubiquitin protein ligase family member 3	0.244766	0.0377315	0.0972401	0.0959962	0.159558	-0.381395	0.122048	0.194572	-0.307012	0.0636274	0.377022	-0.0221981	2.13523	70.9249	2.14955e-10	2.63226e-09
ENSECAG00000010412	CHRNA3	1	116216039	116231058	cholinergic receptor, nicotinic, alpha 3 (neuronal)	0.500671	-0.511111	0.0294467	-0.214349	-0.099149	-0.54399	0.0324201	-0.0806051	-0.170997	0.675139	0.648176	-0.0266994	1.52908	70.9077	2.16554e-10	2.64939e-09
ENSECAG00000009646	FCER2	7	4574566	4580669	low affinity immunoglobulin epsilon Fc receptor	-0.046423	-0.255144	-0.121726	-0.28255	-0.596156	-0.250772	0.508464	0.200472	0.504299	0.47121	0.115454	0.699627	4.12258	70.8594	2.21118e-10	2.70274e-09
ENSECAG00000019700	TGFBR3	5	72812430	72995720	transforming growth factor, beta receptor III	-0.362289	0.129073	-0.0128819	0.156697	-0.114765	0.646948	-0.393906	0.29163	-0.0165314	-0.234246	-0.132129	-0.00779048	3.10557	70.8144	2.25452e-10	2.75317e-09
ENSECAG00000018427	IL17	20	49863357	49866252	Equus caballus interleukin 17A (IL17A), mRNA.	-0.358726	0.77665	-0.0805544	-0.0106136	0.662547	0.659023	-0.916567	0.216363	0.169988	-0.475024	-0.701918	-0.598011	1.10669	70.7994	2.26918e-10	2.76853e-09
ENSECAG00000011746	PLK3	2	13608920	13613006	polo-like kinase 3	0.0287203	-0.238769	-0.188518	-0.160641	0.766429	0.156575	-0.0071002	-0.0839818	0.00677599	0.259752	0.158399	0.134139	7.22414	70.6505	2.4198e-10	2.94958e-09
ENSECAG00000008851	CCNL1	19	963419	976353	cyclin L1	-0.0908545	-0.028582	-0.141264	-0.122605	0.774551	0.178453	0.0177052	-0.160931	0.127231	-0.00318848	0.112308	0.204105	7.79145	70.51	2.5709e-10	3.13089e-09
ENSECAG00000009191	ZNRF1	3	23930982	24026721	zinc and ring finger 1, E3 ubiquitin protein ligase	0.250888	0.0669038	0.0742578	0.0949688	0.181805	-0.402878	-0.119333	-0.27221	-0.164067	-0.228848	-0.0266265	-0.209576	5.12629	70.4977	2.58461e-10	3.14468e-09
ENSECAG00000006117	PLEKHG3	24	11504667	11519191	pleckstrin homology domain containing, family G (with RhoGef domain) member 3	-0.157946	0.256641	0.206007	0.00193698	0.958085	0.369729	-0.322203	-0.65618	-0.10091	-0.345172	-0.168601	0.15544	5.41403	70.4832	2.60085e-10	3.16155e-09
ENSECAG00000013377		27	16138020	16141466	Uncharacterized protein	0.27192	-0.184661	-0.266294	-0.142649	-0.854807	-0.555955	0.13271	0.295553	-0.0592046	0.471914	0.682155	0.515472	4.1042	70.4107	2.68342e-10	3.25886e-09
ENSECAG00000018145	NT5DC3	28	27272134	27309973	5'-nucleotidase domain containing 3	-0.235883	-0.125011	-0.0187385	-0.149507	0.228798	0.0111321	-0.521517	-0.514598	-0.197763	0.345667	0.0576767	0.270507	3.04242	70.4086	2.68582e-10	3.25886e-09
ENSECAG00000026387		10	17423925	17424058		-0.21371	0.0852052	0.377519	-0.0717053	-0.849626	0.543942	-0.544815	0.778626	0.16315	-0.0117543	-0.473114	-0.220617	1.17336	70.4	2.69584e-10	3.26803e-09
ENSECAG00000008356	ZNF577	10	21571542	21581334	zinc finger protein 577	-0.309514	0.253093	0.143	-0.0274177	1.10038	0.579946	-0.590786	-0.579713	-0.316462	-0.187023	-0.067487	0.0824037	3.58217	70.3958	2.70071e-10	3.27095e-09
ENSECAG00000010266	NFAT5	3	19652719	19708283	nuclear factor of activated T-cells 5, tonicity-responsive	-0.187722	-0.0485213	-0.174859	-0.0760632	0.662953	0.410733	-0.654357	0.0990477	-0.0549261	0.132739	0.0851375	0.00865178	7.21141	70.3557	2.74776e-10	3.32489e-09
ENSECAG00000007260	TRBV30	4	95906725	95907408	T cell receptor beta variable 30 (gene/pseudogene)	-0.244614	0.260106	0.310018	0.465632	-1.18526	-0.439836	1.25647	0.286219	0.528344	-0.22685	-0.319421	-0.339117	0.437236	70.2784	2.84092e-10	3.43448e-09
ENSECAG00000017269	TNFRSF21	20	45738810	45803757	tumor necrosis factor receptor superfamily, member 21	0.282734	-0.339982	-0.371597	-0.361735	-1.40201	-0.360855	1.09757	1.06666	0.87106	0.638135	0.613321	0.0544478	5.08121	70.2536	2.8714e-10	3.46817e-09
ENSECAG00000004647	KCNJ10	5	37493196	37494389	potassium channel, inwardly rectifying subfamily J, member 10	0.438461	-0.17087	-0.0333964	-0.379399	0.0342918	-0.00143622	0.385792	0.951911	0.221399	0.569434	-0.636505	0.616584	1.18369	70.2359	2.89346e-10	3.49105e-09
ENSECAG00000009168	GADD45B	7	1229246	1230716	growth arrest and DNA-damage-inducible, beta	-0.00991223	-0.0855294	0.0193123	0.0224872	0.974332	0.221069	-0.0330971	-0.340315	-0.596285	-0.146232	-0.223006	-0.141337	6.66225	70.2342	2.89561e-10	3.49105e-09
ENSECAG00000015138		10	16122683	16123549		-0.239794	0.367747	0.198371	0.380351	1.18938	-0.757522	-0.937959	-1.94213	-1.13532	0.0419059	0.0716583	0.111074	0.701038	70.1081	3.0573e-10	3.67975e-09
ENSECAG00000016910	SLC4A8	6	68714767	68774683	solute carrier family 4, sodium bicarbonate cotransporter, member 8	-0.223969	-0.0050356	-0.282534	-0.0790904	0.930712	-0.126021	-0.664862	0.22828	0.0142357	0.264732	0.891729	0.443124	0.792284	70.1078	3.05768e-10	3.67975e-09
ENSECAG00000004671	RPL7	9	22543067	22543816	Uncharacterized protein	0.202047	-0.0584714	0.0572375	0.097885	-0.371334	-0.557529	0.241295	-0.258492	-0.101764	0.186838	-0.24928	-0.0273657	7.42232	70.0946	3.07506e-10	3.69732e-09
ENSECAG00000017905	LTBP4	10	10966195	10992166	latent transforming growth factor beta binding protein 4	-0.248174	0.114263	-0.0216611	0.107609	0.885733	0.372634	-0.126539	-0.00452019	-0.21873	-0.144429	0.051299	-0.0227585	3.3783	70.0838	3.08948e-10	3.71129e-09
ENSECAG00000008109	BANK1	3	37741696	38020128	B-cell scaffold protein with ankyrin repeats 1	0.180932	0.0320386	-0.0926264	-0.0272786	-0.601268	-0.507494	0.204958	-0.201877	0.00203904	-0.0420415	0.201932	0.0647384	6.44224	69.9875	3.22029e-10	3.86493e-09
ENSECAG00000014798		3	22365168	22372747		-0.0668069	0.0446894	-0.0941507	-0.0497745	-0.594813	-0.260471	0.0672274	0.0510942	0.132551	0.113908	0.0855998	0.021778	2.39703	69.885	3.36568e-10	4.03578e-09
ENSECAG00000020188	CNN3	5	70248995	70274515	calponin 3, acidic	0.205279	-0.462094	-0.436253	-0.242176	-0.77844	0.571693	0.443765	0.63213	0.38043	-1.01018	-0.595838	-1.12475	2.14717	69.8176	3.46474e-10	4.1508e-09
ENSECAG00000022880	HIP1	13	10895307	10931745	huntingtin interacting protein 1	0.0414006	-0.662479	-0.121935	-0.363926	-0.272654	-0.329594	-0.346725	0.148118	-0.0947923	0.961227	0.434175	0.458402	2.23917	69.7636	3.54627e-10	4.24464e-09
ENSECAG00000015147	ZNF683	2	29027077	29157583	zinc finger protein 683	0.162112	0.00365139	-0.0559626	-0.0167348	0.398707	0.145502	0.387752	0.0241584	-0.045072	-0.248512	-0.129454	-0.0401988	5.65692	69.7086	3.63129e-10	4.34248e-09
ENSECAG00000023297	TDRD10	5	43248887	43253305	tudor domain containing 10	-0.0366499	0.0392194	0.153617	-0.0692711	0.667281	0.275589	0.444265	-0.945567	0.293417	-0.160905	-0.654378	0.128808	3.54525	69.6968	3.64977e-10	4.36065e-09
ENSECAG00000014513	TNFSF15	25	19513620	19531666	tumor necrosis factor (ligand) superfamily, member 15	0.476852	-0.552656	-0.578091	-0.0907952	-0.0296189	-0.140478	-0.981822	0.31937	1.05162	0.471074	0.963692	0.00441275	0.48562	69.5028	3.96763e-10	4.73615e-09
ENSECAG00000023651	SLC18B1	10	78942839	78972520	solute carrier family 18, subfamily B, member 1	-0.0588812	-0.07723	-0.358649	-0.273352	0.195422	-0.142644	-0.0382133	0.832963	0.0926663	-0.0236401	1.20688	0.92262	1.41249	69.4578	4.04513e-10	4.82432e-09
ENSECAG00000005468	PTPRN	6	8825980	8843566	protein tyrosine phosphatase, receptor type, N	0.45327	-0.287292	-0.557905	-0.512127	0.0942114	-1.01141	-0.65219	1.29431	0.416749	0.211697	1.4186	0.973044	-0.193607	69.449	4.06046e-10	4.83826e-09
ENSECAG00000015050	CTH	5	91204559	91224694	cystathionine gamma-lyase	-0.443336	0.393786	0.454441	0.517666	0.294039	0.561394	-1.02714	-1.11071	-1.43916	-0.555316	-0.840098	-1.17902	0.796218	69.4273	4.09852e-10	4.87923e-09
ENSECAG00000010886	OPN4	1	83783987	83794690	opsin 4	0.0929863	0.0562959	-0.219562	0.0451944	-0.0563238	-0.1516	1.36268	-0.120365	0.420931	0.528254	1.46816	1.63203	0.0400755	69.3701	4.20081e-10	4.99651e-09
ENSECAG00000022874	SCG5	1	153190752	153245983	secretogranin V (7B2 protein)	-0.709662	-0.0981021	0.373511	0.220688	0.26215	0.639199	-0.119378	-0.116413	-0.238233	0.183135	-0.61274	-0.299377	0.52186	69.3531	4.23154e-10	5.02856e-09
ENSECAG00000025078	SUSD2	8	1316427	1322900	sushi domain containing 2	0.355865	-0.413674	-0.280132	-0.12387	-0.655582	-0.890898	0.816623	0.706082	0.59414	1.48077	1.54481	1.41819	1.77308	69.3487	4.23953e-10	5.03354e-09
ENSECAG00000020664	ROBO4	7	33419608	33432436	roundabout, axon guidance receptor, homolog 4 (Drosophila)	-0.0801219	-0.210612	0.101379	-0.44452	-0.332404	0.0845134	-0.339216	-0.17094	0.706168	0.534259	-0.371399	0.277385	3.42788	69.3091	4.31246e-10	5.11555e-09
ENSECAG00000007176	ELOVL7	21	12296700	12331617	ELOVL fatty acid elongase 7	-0.576984	0.0298515	0.270812	0.313045	1.32483	0.602053	0.00490207	-0.347835	-0.553798	-0.294742	-0.118583	-0.259114	0.798996	69.2773	4.37188e-10	5.1814e-09
ENSECAG00000022018	TRIM47	11	6184087	6186523	tripartite motif containing 47	0.420781	-0.209289	0.17647	-0.534851	-0.748549	-0.425943	0.347325	0.217861	0.608048	0.383902	0.280173	0.755125	1.49129	69.2694	4.38664e-10	5.19425e-09
ENSECAG00000015987	ST8SIA1	6	48249325	48400398	ST8 alpha-N-acetyl-neuraminide alpha-2,8-sialyltransferase 1	0.0994847	-0.170237	0.304275	-0.365964	0.0427239	0.163214	-0.305327	0.161195	0.221362	0.14731	0.011854	0.432824	4.11494	69.2316	4.45852e-10	5.27465e-09
ENSECAG00000010201		24	21151143	21204215	Uncharacterized protein	0.0856998	-0.0953687	0.180068	0.0267497	-0.192229	0.189492	0.12587	0.731869	0.106127	0.164375	0.105697	-0.106815	3.22371	69.2026	4.51458e-10	5.33589e-09
ENSECAG00000012910	ACE	11	15829612	15849932	Uncharacterized protein	-0.397179	0.0376714	0.00631204	-0.0609015	0.396617	0.800141	-0.0722409	0.405372	-0.212859	-0.0318227	-0.159558	0.432177	0.993731	69.2006	4.51833e-10	5.33589e-09
ENSECAG00000013630	SULF2	22	36290887	36382923	sulfatase 2	0.211364	-0.0254057	0.0337784	-0.190514	-0.341277	-0.0668288	0.186353	0.871439	0.274944	0.103061	0.140286	0.222892	7.16916	69.1589	4.60014e-10	5.42768e-09
ENSECAG00000006665	GPM6B	X	9484384	9527254	glycoprotein M6B	-0.061757	0.462695	0.517401	0.0891856	0.0476838	-0.229486	-0.764549	0.256683	0.0287024	0.44177	0.123468	0.62334	1.07406	69.1136	4.69062e-10	5.52951e-09
ENSECAG00000010917	HR	2	51016287	51029542	hair growth associated	0.216938	-0.417087	-0.340456	0.246768	-0.951075	-0.735381	0.478968	1.16005	0.281198	1.40078	0.979458	-0.472671	1.95686	69.0269	4.86883e-10	5.73449e-09
ENSECAG00000020165	PPP1R1B	11	22759908	22766124	protein phosphatase 1, regulatory (inhibitor) subunit 1B	0.140741	-0.176778	0.320771	-0.236144	-1.26643	-0.415682	0.980447	0.664595	0.426898	1.5483	0.783073	0.783327	-0.0619473	69.0248	4.87315e-10	5.73449e-09
ENSECAG00000013477	CCDC17	2	12814679	12818296	coiled-coil domain containing 17	-0.0909965	-0.142032	-0.361183	-0.0935765	0.397361	0.32806	-0.118947	0.344523	0.363688	0.13207	0.558235	0.385105	1.9625	68.9827	4.96218e-10	5.83408e-09
ENSECAG00000018585	C1orf162	5	56885158	56885977	chromosome 1 open reading frame 162	0.072807	-0.189044	-0.0201721	-0.192535	0.769301	0.321275	0.0583179	-0.352972	-0.107608	0.39249	-0.675668	-0.0689577	3.68073	68.976	4.97637e-10	5.84558e-09
ENSECAG00000006717	ASS1	25	33204698	33251681	argininosuccinate synthase 1	0.513977	-0.590215	-0.339879	-0.465079	-0.299542	-0.0145846	0.492791	0.578152	0.424521	0.454304	0.176031	0.569645	3.7914	68.9293	5.07725e-10	5.9588e-09
ENSECAG00000026982	INSM1	22	4799431	4800137	insulinoma-associated 1	-1.2485	0.84439	1.18912	0.874416	-0.169738	0.326146	1.32805	0.485356	0.0973567	-0.955577	-0.357304	-0.411345	-0.240536	68.7684	5.44082e-10	6.37986e-09
ENSECAG00000013700	PIR	X	10880729	10971104	pirin (iron-binding nuclear protein)	0.472685	-0.130834	-0.0504553	-0.151629	-0.49468	-0.673423	0.325908	0.212649	0.107807	0.236361	0.141343	0.0995525	3.12265	68.7542	5.47415e-10	6.41327e-09
ENSECAG00000016046	ECATH-2	16	38785227	38787184	Equus caballus myeloid cathelicidin 2 (ECATH-2), mRNA.	-0.18063	-0.0914658	-0.0269607	-0.266482	0.663449	-0.386882	0.251716	-0.37191	-0.287214	-0.16291	-0.0220759	0.60585	1.56189	68.708	5.58387e-10	6.53603e-09
ENSECAG00000009370	ORC1	2	6953122	6982591	origin recognition complex, subunit 1	0.608965	-0.571534	-0.368877	-0.226212	-0.288691	-0.880659	0.0826631	0.346295	0.156976	1.18159	1.0512	0.595803	3.3445	68.7009	5.60078e-10	6.55005e-09
ENSECAG00000018937	LY49F	6	38227853	38358104	Equus caballus killer cell lectin-like receptor (LY49F), mRNA.	-0.396297	0.0789137	0.195308	0.101605	-0.337527	1.00184	0.267912	0.855142	0.677478	0.0110746	-0.063609	-0.122209	1.41801	68.6941	5.61717e-10	6.55925e-09
ENSECAG00000000090	MAP3K8	29	7721401	7738272	mitogen-activated protein kinase kinase kinase 8	-0.247157	-0.105521	0.020093	-0.155762	0.627019	0.398897	0.239788	-0.0851639	0.183536	0.039233	-0.228302	0.118575	6.19009	68.6935	5.61854e-10	6.55925e-09
ENSECAG00000008108	PLEKHM3	18	81810987	81957457	pleckstrin homology domain containing, family M, member 3	-0.270395	0.0870852	-0.105725	0.0990171	0.607344	0.326739	-0.812789	0.294376	-0.400712	0.100983	0.268661	-0.115955	5.45958	68.6303	5.77325e-10	6.73394e-09
ENSECAG00000018048	TRPC1	16	76630705	76686891	transient receptor potential cation channel, subfamily C, member 1	-0.141825	-0.214539	-0.231448	-0.208445	-0.273977	0.499332	-0.186579	-0.0610789	0.27034	-0.140268	0.121411	0.00814762	1.25652	68.5811	5.89659e-10	6.87176e-09
ENSECAG00000010163	APOA2	5	35893071	35894172	apolipoprotein A-II	-0.275123	-0.450188	-0.393841	-0.169677	-0.510303	0.78538	2.07371	2.50739	1.91908	-0.470359	0.408668	0.114425	-0.837523	68.5708	5.92256e-10	6.89596e-09
ENSECAG00000022074	VGLL2	10	65639782	65885219	vestigial-like family member 2	-0.887975	0.849987	1.06043	0.691998	1.06214	1.32504	-1.09064	-2.01082	-0.863724	-1.86163	-1.7428	-1.23497	0.794148	68.5626	5.94363e-10	6.91442e-09
ENSECAG00000023751		12	10937488	10938924		-0.998547	0.194463	0.379704	0.221367	1.40809	0.102774	-0.540462	-0.643781	-0.586953	-0.181746	0.822007	0.699139	-0.499168	68.5551	5.96269e-10	6.93052e-09
ENSECAG00000013863	LEPR	5	95078549	95135546	leptin receptor	-0.568006	0.586351	0.144142	0.156738	1.63134	1.10563	-1.54532	-0.138765	-0.357722	-1.02375	-0.199314	-0.471623	-0.181927	68.534	6.01706e-10	6.98759e-09
ENSECAG00000014226		1	89070641	89071294	Uncharacterized protein	-0.207877	0.0941062	0.475572	0.298065	-0.0836579	-0.112472	-0.447894	-0.192553	-0.583096	-0.117543	0.428232	0.0296896	3.93526	68.4997	6.10616e-10	7.08485e-09
ENSECAG00000014604	PNPLA3	28	40190555	40204842	patatin-like phospholipase domain containing 3	-0.341819	0.0106606	-0.187222	-0.0114575	-0.192914	0.389263	-0.0395294	0.580168	0.109781	0.0922088	0.189349	-0.459886	1.31321	68.4599	6.21142e-10	7.20069e-09
ENSECAG00000013825	NOD1	4	60969967	60997827	nucleotide-binding oligomerization domain containing 1	-0.0360955	0.26436	0.497168	-0.0782427	-0.158921	0.195388	-0.102454	-0.0201229	0.0571038	-0.115747	-0.294538	0.0103552	5.13031	68.4279	6.29732e-10	7.29389e-09
ENSECAG00000016385	GPR152	12	27197487	27198974	G protein-coupled receptor 152	-0.208644	0.0948485	-0.0503152	-0.0239668	-0.338152	-0.102225	0.242495	-0.160111	-0.192179	-0.542302	0.568104	0.00387461	1.18147	68.3723	6.44959e-10	7.46374e-09
ENSECAG00000024743	NEO1	1	120198949	120379779	neogenin 1	-0.356964	0.554958	0.369095	0.0663516	-0.134212	1.02726	-1.08277	-0.208636	0.394221	-0.65547	-0.159435	0.0085698	0.544424	68.3534	6.50212e-10	7.51797e-09
ENSECAG00000025070		2	37454699	37488760	Uncharacterized protein	0.0462825	-0.368505	0.0460663	-0.407334	0.264912	0.533478	0.452511	0.39267	0.338844	0.204709	-0.286724	0.290936	1.85489	68.3207	6.59386e-10	7.6174e-09
ENSECAG00000024482	ME1	10	37022813	37174535	Malic enzyme	0.295873	0.0960597	-0.0977566	0.0200839	-0.396722	-0.391527	0.221375	0.431774	0.161752	-0.132001	-0.0540827	-0.60086	5.76778	68.2691	6.74154e-10	7.78123e-09
ENSECAG00000012367	TMEM92	11	25988758	25993518	transmembrane protein 92	-0.213629	-0.185981	-0.0816798	-0.177277	1.42909	0.339558	-0.615494	-0.860737	-0.108693	0.500203	1.0046	0.1499	-0.220526	68.2002	6.94375e-10	8.00766e-09
ENSECAG00000016648	IL5	14	43021368	43022947	Equus caballus interleukin 5 (colony-stimulating factor, eosinophil) (IL5), mRNA.	0.631866	-0.404079	-0.613433	-0.264992	-0.00863084	-1.67909	-0.209379	-0.67722	-0.619	1.61316	1.40248	0.25016	1.04659	68.1049	7.23357e-10	8.33463e-09
ENSECAG00000017943	ZNF608	14	49270737	49367799	zinc finger protein 608	0.257951	-0.13915	-0.0706072	-0.183696	-0.830093	-0.0122691	0.0389784	0.281851	0.139779	0.125571	0.170518	0.202814	5.40138	68.0915	7.2753e-10	8.37544e-09
ENSECAG00000017827	ANTXR2	3	56618339	56755629	anthrax toxin receptor 2	-0.360902	0.0709591	0.0220927	-0.0201237	0.0977877	0.444346	-0.0106147	0.116401	0.0658215	0.193234	0.0228238	-0.101722	7.67311	68.0695	7.34429e-10	8.44753e-09
ENSECAG00000005800	ZGRF1	2	113672279	113709259	zinc finger, GRF-type containing 1	0.192762	-0.112753	-0.0131875	-0.00511809	0.180613	0.209524	-0.254379	0.433522	-0.0409438	0.0640498	0.327178	-0.151317	1.01806	67.9364	7.77571e-10	8.936e-09
ENSECAG00000014707	CXCL9	3	60128553	60132447	Equus caballus chemokine (C-X-C motif) ligand 9 (CXCL9), mRNA.	0.216983	0.219625	-0.125949	0.0989086	0.168824	-0.230609	0.187908	0.0660949	-0.306356	-0.718127	-0.0176005	-0.230007	10.6674	67.6852	8.65968e-10	9.94326e-09
ENSECAG00000022556	ABCA9	11	11789275	11853309	ATP-binding cassette, sub-family A (ABC1), member 9	0.525559	0.450888	-0.731897	-0.532757	-0.849239	0.01503	-0.0153371	1.16424	0.469595	-0.642424	0.883142	1.07419	0.385074	67.6493	8.79374e-10	1.00885e-08
ENSECAG00000014137	DOCK3	16	36179322	36401244	dedicator of cytokinesis 3	-0.500457	0.14423	0.0207824	0.100406	0.616366	0.379774	-0.967527	0.0727835	-0.321307	-0.125613	0.0765402	0.0495033	1.61282	67.4969	9.38692e-10	1.07597e-08
ENSECAG00000016536		27	37367102	37367218		-0.524848	-0.347479	-0.131301	0.00702378	0.341987	0.862089	0.947821	0.214342	0.677128	0.571139	-0.278508	-0.155585	0.103211	67.4535	9.56312e-10	1.09522e-08
ENSECAG00000022247		5	30908287	30911282	Uncharacterized protein	0.191771	-0.944168	-0.710117	-0.708407	-0.971556	0.0941919	1.89226	1.14636	1.06026	1.40853	1.03146	1.19255	1.06663	67.3907	9.82393e-10	1.12411e-08
ENSECAG00000023831	E2F1	22	24594164	24602534	E2F transcription factor 1	0.353793	-0.181777	-0.136897	0.148659	0.0757987	-0.288191	0.407511	-0.0262509	-0.0944757	0.255282	0.0957213	-0.16107	3.35258	67.3309	1.00786e-09	1.15226e-08
ENSECAG00000014092		16	46958298	46959373		-0.0347235	-0.0260036	-0.0567826	-0.175918	1.0142	0.452726	0.65614	-0.475962	0.155188	-0.813787	-0.39275	-0.23314	0.376314	67.3072	1.01816e-09	1.16303e-08
ENSECAG00000017185	ZBP1	22	44149514	44158939	Z-DNA binding protein 1	-0.138163	0.111198	0.153993	-0.0647979	0.870799	0.130359	-0.0938276	-0.415642	-0.129641	0.100455	0.176894	0.210681	9.14076	67.2269	1.05375e-09	1.20266e-08
ENSECAG00000014430	GALM	15	59228126	59285920	galactose mutarotase (aldose 1-epimerase)	-0.315075	0.101748	0.0642349	-0.00255513	0.693674	0.58918	-0.0967398	-0.0752313	0.0412192	-0.0800498	-0.108534	0.042078	4.5375	67.2108	1.06102e-09	1.20991e-08
ENSECAG00000015012	2001-03-01	2	70912976	70990214	membrane-associated ring finger (C3HC4) 1, E3 ubiquitin protein ligase	0.359321	0.0600583	0.0350271	-0.120659	-0.365918	-0.236855	-0.249695	0.0946207	-0.126418	-0.140677	0.0885762	0.0505204	4.57033	67.1564	1.08604e-09	1.23737e-08
ENSECAG00000001568	GPD1	6	67709023	67714536	glycerol-3-phosphate dehydrogenase 1 (soluble)	-0.138571	-0.0414448	-0.210665	-0.104119	0.520556	0.163192	0.0137506	0.111331	0.173406	0.160915	0.469758	0.510831	4.42855	66.9953	1.16352e-09	1.32364e-08
ENSECAG00000024705	MAFB	22	30530982	30532631	v-maf avian musculoaponeurotic fibrosarcoma oncogene homolog B	0.0373453	0.151561	0.36869	-0.0980528	-0.430404	0.21709	-0.0234289	0.312404	0.0495581	-0.177876	-0.347893	-0.336868	9.25541	66.9949	1.16375e-09	1.32364e-08
ENSECAG00000005525	CX43	10	69022227	69023447	Gap junction protein	0.324745	-0.69365	-0.940303	-0.0381491	-0.193195	-1.67528	0.133863	1.3705	-0.081415	2.25237	2.85603	0.550808	0.0497175	66.9781	1.17215e-09	1.33205e-08
ENSECAG00000024894	HEATR9	11	37347694	37358061	HEAT repeat containing 9	-0.296191	0.538106	0.684315	0.215806	-0.359372	0.681984	0.245139	1.16753	0.24855	-0.44735	-0.646896	-0.549641	0.504766	66.945	1.18884e-09	1.34908e-08
ENSECAG00000008984	CROCC	2	36597603	36612397	ciliary rootlet coiled-coil, rootletin	-0.0139769	-0.0709885	0.0115352	0.0803763	0.111846	0.136382	-0.223387	-0.13004	-0.260924	-0.0491076	0.891172	-0.0246885	2.81073	66.9444	1.18916e-09	1.34908e-08
ENSECAG00000002250	SPRY2	17	52587882	52588829	sprouty homolog 2 (Drosophila)	0.127527	0.113967	0.131825	0.435834	-0.690172	-0.44822	0.842099	0.0607837	0.0379456	0.0162247	0.00838773	-0.434193	2.51644	66.8723	1.2264e-09	1.39013e-08
ENSECAG00000019282	HDC	1	139917440	139938572	histidine decarboxylase	-0.0630791	0.0152873	0.00605502	-0.190012	-0.49218	-0.179322	0.573378	0.914052	0.349148	0.192253	-0.30341	-0.362634	3.27833	66.822	1.25308e-09	1.41916e-08
ENSECAG00000008643	EXPH5	7	17570689	17637291	exophilin 5	-0.19258	-0.0569139	-0.0636141	0.0614097	0.683838	0.332925	-0.249656	0.283503	-0.110266	0.065192	-0.0726925	-0.204093	4.34929	66.7981	1.26595e-09	1.43251e-08
ENSECAG00000014916	TNFRSF11B	9	62124574	62150744	tumor necrosis factor receptor superfamily, member 11b	0.0942682	-1.19064	-0.508984	-0.695699	-0.570393	-0.144923	0.674426	0.671984	0.202636	1.50347	0.897487	0.0816077	-0.334923	66.7951	1.26756e-09	1.43311e-08
ENSECAG00000019825	TRDC	1	160684102	160687035	T cell receptor delta constant	0.211426	0.0102303	0.0911705	0.0199165	-0.422721	0.23301	0.3454	0.475846	0.294211	-0.0688049	-0.144533	-0.115204	5.92699	66.7859	1.27256e-09	1.43754e-08
ENSECAG00000024798	TBC1D30	6	80527207	80600716	TBC1 domain family, member 30	0.04939	-0.11578	-0.0628537	-0.0171311	-0.710595	-0.599361	0.188496	-0.0284304	0.0768991	0.461694	0.579303	0.400801	2.58538	66.7782	1.27674e-09	1.44103e-08
ENSECAG00000022068	RCN1	7	97801005	97807957	reticulocalbin 1, EF-hand calcium binding domain	0.801638	-0.246086	-0.362694	-0.365364	-0.878102	-1.27688	0.373659	0.676705	0.5856	0.89111	1.03973	0.947492	0.698655	66.7737	1.27918e-09	1.44256e-08
ENSECAG00000001159	FOXS1	22	22852117	22853109	forkhead box S1	0.0526827	-0.019658	-0.00781191	-0.115378	0.789261	-0.466898	0.0465904	-0.589707	0.0629637	0.264994	0.421451	0.440673	6.63531	66.7623	1.28547e-09	1.44842e-08
ENSECAG00000011851	MID2	X	85258839	85323627	midline 2	0.193263	-0.049393	0.0281389	-0.0596492	-0.212352	-0.826719	0.0794441	-0.0284161	0.267415	0.181155	-0.0191099	0.041503	3.02889	66.7535	1.29027e-09	1.4526e-08
ENSECAG00000006848	SLC27A6	14	45836053	45893979	solute carrier family 27 (fatty acid transporter), member 6	0.732473	-1.10696	-1.27846	-1.00928	-1.16488	-1.01525	0.609594	1.83104	1.02465	2.2543	2.27353	1.92586	0.325425	66.7097	1.31467e-09	1.47881e-08
ENSECAG00000009445	CCDC154	13	41309907	41317915	coiled-coil domain containing 154	-0.282222	0.174656	-0.101095	0.197071	1.4657	0.118141	-0.968835	-0.676839	-0.484978	-0.243	0.698848	0.203332	0.825092	66.7018	1.31911e-09	1.48255e-08
ENSECAG00000003192	FTL	1	75751317	75751868	Equus caballus ferritin, light polypeptide (FTL), mRNA.	0.329264	-0.18455	-0.089954	-0.0980239	0.235551	-0.206409	0.0297687	0.103548	-0.265736	0.28158	0.103717	0.13481	7.29838	66.6502	1.34853e-09	1.51432e-08
ENSECAG00000001088		2	100915406	100933966	Uncharacterized protein	-0.470908	0.206452	0.138764	0.0114873	0.615616	0.257782	-0.444897	-0.564487	-0.302327	-0.131562	-0.0953176	-0.0161051	2.75272	66.6326	1.35871e-09	1.52447e-08
ENSECAG00000014267	NINJ1	23	54861640	54914052	ninjurin 1	0.325	-0.0278711	-0.157874	-0.0649216	0.435597	-0.0914523	-0.189911	-0.191758	-0.297005	-0.246836	-0.0246403	-0.0140012	6.36485	66.6024	1.37641e-09	1.54302e-08
ENSECAG00000017019	ARHGAP33	10	6973197	6986303	Rho GTPase activating protein 33	-0.0661605	-0.0445839	-0.212985	0.0297009	0.152944	0.338121	0.395817	0.798144	0.340328	-0.0844535	0.632156	0.113198	1.2702	66.5996	1.37802e-09	1.54353e-08
ENSECAG00000023922	E2F2	2	31365182	31381899	E2F transcription factor 2	-0.00343865	0.395178	-0.0848723	0.239865	0.69048	-0.0945767	-0.750692	-0.0774042	-0.57623	-0.357776	0.745521	-0.0322081	3.04062	66.5769	1.39145e-09	1.55725e-08
ENSECAG00000019309	GBP2	5	75061821	75075563	guanylate binding protein 2, interferon-inducible	-0.148173	0.322693	0.287563	0.109547	1.11696	0.277192	-0.50971	-1.15845	-0.360533	-0.650434	-0.574545	-0.11727	9.66739	66.5468	1.40946e-09	1.57607e-08
ENSECAG00000023475		22	21015731	21027939	Uncharacterized protein	0.0327067	0.0659323	-0.0638876	0.207123	-0.535877	0.438824	0.201007	0.458157	-0.049	-0.0456482	0.315248	-0.0748866	2.38564	66.5356	1.41623e-09	1.58231e-08
ENSECAG00000021900	SPAG4	22	26331699	26336285	sperm associated antigen 4	-0.363841	0.0426119	-0.0125707	-0.171054	1.00023	0.402681	-0.610461	-0.259332	0.0703749	0.0614702	0.0661449	0.363515	1.34946	66.4982	1.43906e-09	1.60647e-08
ENSECAG00000020691	PRPF40B	6	67320067	67334403	PRP40 pre-mRNA processing factor 40 homolog B (S. cerevisiae)	-0.112869	-0.123532	-0.101178	-0.0275965	0.571302	0.00168196	0.136472	0.276797	0.0852545	0.162514	0.376774	0.283768	5.24101	66.4601	1.46267e-09	1.63145e-08
ENSECAG00000009689	GAMT	7	405217	406874	guanidinoacetate N-methyltransferase	0.36447	-0.132028	-0.147566	-0.310095	-0.117628	0.0394776	0.74753	-0.0585904	0.383211	0.0863779	0.251958	0.608899	2.342	66.313	1.55751e-09	1.73577e-08
ENSECAG00000001784	CD14	14	36269120	36270284	Equus caballus CD14 molecule (CD14), mRNA.	0.365228	-0.244143	-0.241681	-0.352459	-1.08657	-0.604448	0.347805	0.897975	0.351172	0.606681	0.342827	0.168977	8.28768	66.3026	1.56445e-09	1.74204e-08
ENSECAG00000013228	GLT1D1	8	26715344	26787402	glycosyltransferase 1 domain containing 1	-0.0781522	0.116218	0.130288	0.0334283	0.955037	0.216086	-0.520911	-0.241644	-0.438593	0.0230006	-0.0593763	0.000418391	3.15115	66.2624	1.59155e-09	1.77073e-08
ENSECAG00000010241	SPSB4	16	75273790	75346901	splA/ryanodine receptor domain and SOCS box containing 4	-0.24104	0.35122	0.543323	0.437729	0.645655	-0.478908	-0.167149	-0.960885	-0.782702	0.0177239	0.145018	-0.597678	3.12254	66.2455	1.60308e-09	1.78206e-08
ENSECAG00000024540	HSPB7	2	36994708	36997046	heat shock 27kDa protein family, member 7 (cardiovascular)	0.0534875	-0.393396	-0.764593	-0.607622	-0.0659719	-0.292167	0.922255	1.70303	1.63597	0.742746	1.07958	0.388458	-0.0145844	66.2338	1.61114e-09	1.78952e-08
ENSECAG00000024980	HIST1H1C	20	23967441	24014570	histone cluster 1, H1c	-0.36923	0.238958	0.743865	0.0451779	0.171815	0.300743	-0.38278	-0.130899	-0.284528	0.0812341	-0.413567	0.346022	2.40383	66.1181	1.69268e-09	1.87852e-08
ENSECAG00000000214	IL18RAP	15	7202599	7224729	interleukin 18 receptor accessory protein	-0.318247	-0.105108	0.214569	-0.0630466	0.61256	0.540755	0.658284	-0.353668	-0.253651	0.205381	-0.632367	-0.0288254	5.65711	66.0935	1.71059e-09	1.89681e-08
ENSECAG00000013869	CFI	2	115961736	115997050	complement factor I	-0.00860994	0.261232	0.197565	0.177684	0.279702	-0.508193	-0.320522	-0.436348	0.0168743	-0.223424	-0.14484	-0.188313	6.78666	66.0748	1.72424e-09	1.91035e-08
ENSECAG00000014295	PI3	22	34255403	34257021	peptidase inhibitor 3, skin-derived	0.840538	-0.357174	-0.604947	-0.527219	-0.668771	-0.862368	1.2425	1.34303	0.384081	0.137009	-0.309476	-0.501209	-0.232948	65.9715	1.80196e-09	1.99479e-08
ENSECAG00000012027		5	18967273	19052194	Uncharacterized protein	-0.1943	0.389888	-0.0753218	-0.114486	0.372137	0.757388	-0.93979	0.2143	-0.02713	-0.287715	0.129431	0.537371	0.773335	65.9693	1.80371e-09	1.99506e-08
ENSECAG00000015717	TSSK3	2	24467444	24469324	testis-specific serine kinase 3	-0.135015	-0.150062	-0.220007	-0.215702	0.562598	0.396833	0.0550435	0.0323891	0.206291	0.0210426	0.293142	0.352625	2.61514	65.918	1.84363e-09	2.03752e-08
ENSECAG00000009407	ALDH3A1	11	58772116	58778576	aldehyde dehydrogenase 3 family, member A1	0.140554	0.261596	-0.143184	-0.840295	0.120474	0.954718	0.303729	-0.857008	0.595099	-0.931261	-1.47743	0.787341	-0.180976	65.8329	1.91179e-09	2.11109e-08
ENSECAG00000012335	PLCB4	22	14313820	14467480	phospholipase C, beta 4	-0.150524	0.396672	0.188041	0.141708	1.20543	0.590485	-0.762793	-0.444675	-0.202346	-0.702699	-0.5065	-0.274823	0.989674	65.749	1.9814e-09	2.18613e-08
ENSECAG00000019471	RASSF6	3	62048675	62085733	Ras association (RalGDS/AF-6) domain family member 6	0.328027	-0.150184	-0.85095	-0.488943	0.774328	-1.31792	-2.34652	0.725924	-1.62896	2.33044	2.02594	1.61386	-0.464789	65.7418	1.98752e-09	2.19107e-08
ENSECAG00000019433	CDKN3	24	2729192	2742206	cyclin-dependent kinase inhibitor 3	-0.49621	-0.234189	0.235303	0.362111	0.816814	0.686984	0.308269	0.238409	-0.220081	0.393253	0.410431	0.200065	-0.168232	65.6805	2.04015e-09	2.24722e-08
ENSECAG00000005719	PRKD1	1	167276704	167350042	protein kinase D1	-0.358168	0.0752637	0.0848475	0.0334634	0.516058	0.639403	-0.489118	-0.827086	-0.594861	-0.130028	-0.0662028	0.0192407	2.04057	65.673	2.04666e-09	2.25252e-08
ENSECAG00000010739	ITGA2	21	18896055	18961103	integrin, alpha 2 (CD49B, alpha 2 subunit of VLA-2 receptor)	-0.331635	-0.119647	-0.0855769	0.0291613	-0.0813099	-0.0294517	-0.149175	0.0715938	0.166353	0.684671	0.353365	0.120401	1.56668	65.658	2.05979e-09	2.26508e-08
ENSECAG00000007872	TCF19	20	30082220	30084758	transcription factor 19	0.0585971	0.00729243	-0.00585709	0.0682728	0.118648	-0.0652835	0.268546	0.562791	0.067603	0.0276047	0.551188	0.0275396	4.09434	65.5877	2.12245e-09	2.33206e-08
ENSECAG00000021865	UST	31	17602327	17772814	uronyl-2-sulfotransferase	0.00578996	0.135558	0.348444	-0.00207572	-0.452503	0.0289125	-0.585291	-0.061022	-0.0357133	-0.232876	-0.569517	-0.510471	4.21052	65.5831	2.12664e-09	2.33473e-08
ENSECAG00000000982	CHST2	16	76764443	76956556	carbohydrate (N-acetylglucosamine-6-O) sulfotransferase 2	0.361617	-0.140117	-0.0792859	0.0853527	-0.568684	-0.714655	0.0665951	0.258099	-0.0914764	0.237422	0.491214	-0.0660319	4.64741	65.5716	2.13714e-09	2.34432e-08
ENSECAG00000012532	BHLHA15	13	906814	1182606	basic helix-loop-helix family, member a15	0.0550526	-0.0924409	-0.051211	-0.36058	0.175537	0.510805	-0.718287	-0.760933	-0.601913	0.00578487	0.136064	0.218439	0.831757	65.548	2.15869e-09	2.36599e-08
ENSECAG00000007185		12	14871004	14871912	Olfactory receptor	0.558548	0.180466	0.235094	0.134344	-0.561724	-1.13605	-0.0701419	0.0399106	0.216969	0.133655	0.509528	0.261781	-0.278245	65.4056	2.29379e-09	2.512e-08
ENSECAG00000018634	UBASH3B	7	29934899	30064869	ubiquitin associated and SH3 domain containing B	0.152721	-0.0371316	0.0749447	-0.0407538	-0.736496	-0.0998791	-0.436757	0.260853	0.0382402	0.0382646	-0.199742	-0.120387	5.95738	65.3224	2.37654e-09	2.60047e-08
ENSECAG00000008721		1	163044976	163048116	Uncharacterized protein	0.222983	-0.0787519	0.0466112	0.0310349	-0.0224871	0.245449	0.375693	0.126805	0.150647	-0.024726	-0.473539	-0.034861	4.57814	65.2949	2.40458e-09	2.62898e-08
ENSECAG00000019867	DAPK1	23	2914367	2967074	death-associated protein kinase 1	0.113196	0.134581	0.236073	-0.117771	0.0636197	0.104474	-0.032825	0.0670824	0.157002	-0.234907	-0.062691	0.109798	7.54088	65.2284	2.47361e-09	2.70222e-08
ENSECAG00000001796		15	16855761	16856066	Uncharacterized protein	0.190287	-0.167831	-0.164628	-0.281554	-1.02973	-1.38427	0.177255	0.0132139	0.376131	0.445889	0.872885	1.29821	-0.26182	65.2073	2.49597e-09	2.7244e-08
ENSECAG00000002144		12	32995926	32996841		0.843153	-0.372263	-0.336901	-0.40284	-0.833695	-1.17617	0.368346	0.577835	0.500011	-0.256527	0.239518	0.270849	0.134454	65.2006	2.50306e-09	2.72989e-08
ENSECAG00000019633	IGFBP6	6	70126560	70130201	insulin-like growth factor binding protein 6	-0.0654154	0.229864	0.26521	0.182383	-0.822958	-1.12884	0.912093	0.736388	0.668882	0.86507	0.595531	-0.1425	1.05057	65.1986	2.50521e-09	2.73e-08
ENSECAG00000012496	P4HA1	1	60826989	60883912	prolyl 4-hydroxylase, alpha polypeptide I	-0.0998241	0.0986351	0.480706	-0.192954	-0.519105	-0.0746478	0.0320738	0.387963	0.564938	0.00404576	-0.337202	0.612428	6.3215	65.1752	2.53028e-09	2.75506e-08
ENSECAG00000022097		X	24507947	24593427	Uncharacterized protein	-0.25093	-0.0331361	0.37682	-0.101105	-0.268487	0.00288602	-0.0570087	-0.0683215	0.229799	0.0442073	-0.73016	-0.170764	2.2912	65.1558	2.55129e-09	2.77565e-08
ENSECAG00000017295		16	79700183	79731052	Uncharacterized protein	-0.217519	0.221365	0.237602	0.00824544	1.27343	0.554359	-0.565624	-1.21648	-0.39806	-0.646223	-0.704104	-0.271488	7.43983	65.0815	2.63326e-09	2.86248e-08
ENSECAG00000013004	ADCY4	1	162208763	162223344	adenylate cyclase 4	0.134293	-0.313534	-0.650445	-0.393116	-0.890654	-0.429529	0.931533	1.40161	0.578924	0.57964	1.33342	0.370883	1.45093	65.0502	2.66862e-09	2.89855e-08
ENSECAG00000017840	PAK1	7	66938464	66995593	p21 protein (Cdc42/Rac)-activated kinase 1	0.146213	-0.112685	-0.160368	-0.157813	0.52935	-0.0184412	0.167069	0.0720976	0.115673	0.112362	0.122113	0.284068	4.9811	64.9749	2.7555e-09	2.99046e-08
ENSECAG00000008569	TMTC1	6	54506615	54759847	transmembrane and tetratricopeptide repeat containing 1	0.296678	0.160702	-0.131463	-0.0772563	-0.807099	-1.11527	0.0126449	0.0477841	0.594182	-0.359339	0.40781	0.326403	0.783895	64.945	2.79086e-09	3.02636e-08
ENSECAG00000020307	DENND2A	4	93582877	93646762	DENN/MADD domain containing 2A	0.617673	-0.0581802	-0.392992	-0.0250132	-0.185917	-0.610713	-0.514785	-0.014842	-0.233831	0.124922	0.320178	-0.144209	2.07139	64.8924	2.85397e-09	3.09227e-08
ENSECAG00000024850		10	21069963	21084073	Uncharacterized protein	-0.226742	-0.196819	-0.113327	-0.00436455	0.884547	0.929968	-0.0748432	-0.119947	0.055464	0.244578	0.0371711	-0.332943	0.460026	64.8704	2.88088e-09	3.11888e-08
ENSECAG00000018591	CTU1	10	20502267	20505339	cytosolic thiouridylase subunit 1	0.136134	-0.358598	0.295366	-0.0788921	0.289219	-0.170203	1.45625	-0.975663	-0.210751	-0.0598387	-0.0160929	-0.0399906	1.59845	64.8685	2.88325e-09	3.1189e-08
ENSECAG00000020295	GEN1	15	77037275	77062481	GEN1 Holliday junction 5' flap endonuclease	0.18669	0.0796921	-0.127189	-0.16323	0.275651	0.0866562	-0.389217	0.341516	0.0646262	-0.208783	0.47663	-0.0147642	2.63326	64.8115	2.95394e-09	3.19275e-08
ENSECAG00000016362	DUSP16	6	40319245	40357803	dual specificity phosphatase 16	-0.00328875	-0.464426	-0.366503	-0.253728	0.379335	-0.017439	-0.356576	0.158556	-0.00657859	0.755231	0.51262	0.133737	5.69127	64.8052	2.96186e-09	3.19871e-08
ENSECAG00000010322	LDHD	3	24030855	24034138	lactate dehydrogenase D	0.0169786	-0.257498	-0.325117	-0.0808061	-0.481859	0.232136	0.0497055	0.157566	-0.0483265	0.15757	0.49041	0.0627215	1.51116	64.7299	3.05832e-09	3.3002e-08
ENSECAG00000025446	snoU2_19	7	53431229	53431308	Small nucleolar RNA U2-19	-0.541087	0.159083	0.47639	0.195423	1.56421	-0.475816	-0.388183	-1.2186	-0.464905	0.0387828	0.297506	0.537822	0.388208	64.6523	3.16095e-09	3.40817e-08
ENSECAG00000002225	SLC6A9	2	14318187	14337714	solute carrier family 6 (neurotransmitter transporter, glycine), member 9	-0.547158	0.401355	0.216293	-0.13053	0.394369	0.932485	0.020103	-0.0535283	-0.0496862	-0.649875	-0.605979	0.0345994	1.36935	64.6223	3.20157e-09	3.44916e-08
ENSECAG00000005489	PTAFR	2	27805440	27806506	platelet-activating factor receptor	-0.0390762	-0.18953	-0.350406	0.0253255	0.255232	0.158197	-0.33236	0.668119	-0.0236141	0.0829198	0.477982	-0.229845	6.51454	64.5886	3.24776e-09	3.49609e-08
ENSECAG00000020638	NEB	18	33617668	33831551	nebulin	-0.454857	0.17092	0.00691457	0.0856545	-0.176293	0.298914	0.297032	0.298043	-0.181111	-0.215528	-0.142506	-0.0859771	0.912078	64.5697	3.27398e-09	3.52146e-08
ENSECAG00000018878	RCVRN	11	52495460	52502162	recoverin	-0.134813	-0.395626	-0.315105	0.309891	-0.193791	0.762279	1.35795	1.83116	0.587106	-0.428599	0.765606	-0.704414	-0.80814	64.5624	3.28416e-09	3.52955e-08
ENSECAG00000022786	GBA	5	42684914	42689860	glucosidase, beta, acid	0.411403	-0.17595	-0.0905248	-0.167117	-0.120259	-0.324262	0.0543116	0.207566	0.0847076	0.248448	0.103017	0.29466	7.04899	64.5356	3.32183e-09	3.56713e-08
ENSECAG00000001049		2	13607787	13608080		0.0905356	-0.214211	-0.342558	0.0912836	1.32927	0.281682	1.05006	-0.382885	-0.567161	0.466118	0.383759	-0.00835616	-0.498503	64.4931	3.38237e-09	3.62921e-08
ENSECAG00000017894	CKAP2	17	19109159	19124339	cytoskeleton associated protein 2	0.070836	0.00920041	0.0190652	-0.15104	0.0057026	0.144667	-0.436259	0.635071	-0.139617	-0.0252832	0.598613	0.188969	1.35106	64.4632	3.42561e-09	3.67263e-08
ENSECAG00000013077	PACSIN1	20	34745051	34751016	protein kinase C and casein kinase substrate in neurons 1	0.150167	-0.30335	-0.260234	-0.0346595	-0.493953	-0.329293	0.389864	-0.165538	-0.0440437	1.04596	0.61904	0.448495	3.19997	64.4545	3.43821e-09	3.68316e-08
ENSECAG00000010242	MCTP1	14	73534702	73863595	multiple C2 domains, transmembrane 1	-0.173669	-0.0592159	-0.065919	-0.136505	-0.00596775	0.518494	0.211089	0.284627	0.405462	0.216919	-0.0255423	0.609147	3.39677	64.4435	3.45439e-09	3.69751e-08
ENSECAG00000006686	NCAPG2	Un0014	157390	219970	non-SMC condensin II complex, subunit G2	0.264726	-0.275094	-0.125584	0.0219518	-0.323672	-0.297001	0.438269	0.772732	0.220555	0.415788	0.739967	0.112762	3.8706	64.3543	3.58779e-09	3.8372e-08
ENSECAG00000023942		13	10135711	10158884	Uncharacterized protein	-0.282206	0.0305934	-0.103838	-0.0966474	-0.193236	0.018956	0.199818	0.00451147	0.198263	-0.00284325	0.425545	0.155522	1.66078	64.3382	3.61243e-09	3.86044e-08
ENSECAG00000012024	TBC1D8	15	8381862	8445418	TBC1 domain family, member 8 (with GRAM domain)	0.391537	0.0869277	-0.132891	-0.0412812	0.0218066	-0.405975	-0.490968	-0.439052	-0.175787	-0.197046	0.283255	0.0785489	5.56056	64.3184	3.64306e-09	3.89003e-08
ENSECAG00000024967	CTSZ	22	45384910	45393528	cathepsin Z	0.245831	-0.0281016	0.140152	-0.188235	-0.127219	-0.184605	0.311761	0.200397	0.307456	0.0616814	0.00324115	0.0962836	9.68845	64.3052	3.66355e-09	3.90877e-08
ENSECAG00000016147	MYH10	11	51341657	51485643	myosin, heavy chain 10, non-muscle	-0.514715	0.456822	0.499668	0.383498	1.44188	0.957732	-1.32676	-1.38662	-0.788095	-0.73954	-0.805839	-0.266763	4.05597	64.2966	3.67696e-09	3.91993e-08
ENSECAG00000009464	ANKMY1	6	25998464	26042616	ankyrin repeat and MYND domain containing 1	0.287973	0.135673	0.252032	0.113099	-0.264614	-0.244496	-0.0802388	0.106905	-0.329851	0.144484	-0.085315	-0.0981946	1.12023	64.2372	3.77094e-09	4.01689e-08
ENSECAG00000002513	ERCC6L	X	53831634	53835302	excision repair cross-complementation group 6-like	0.244947	-0.109894	-0.0335483	-0.198079	0.0911599	-0.222512	-0.0700126	0.207389	-0.0645648	0.294785	0.715492	0.541971	2.63004	64.1354	3.93751e-09	4.19095e-08
ENSECAG00000021474		8	2974079	2976311	Uncharacterized protein	-0.264975	0.113983	-0.201278	-0.0267683	-0.165868	0.198973	-0.98412	0.464594	0.362493	0.0917768	0.657548	0.507895	1.21479	64.125	3.95489e-09	4.20607e-08
ENSECAG00000024064	AKAP4	X	40226442	40234132	A kinase (PRKA) anchor protein 4	-0.85259	0.278215	0.152401	0.561535	0.400389	0.521907	-0.13994	0.0119684	0.178744	0.2124	-0.12601	-0.35916	-0.0356529	64.1197	3.96391e-09	4.21042e-08
ENSECAG00000022649	SMAD1	2	87081405	87125293	SMAD family member 1	0.373849	-0.0209073	-0.0233601	-0.0911481	-0.0302614	-0.341998	-0.228019	-0.0735936	0.0713097	-0.0613833	-0.0303904	-0.0250348	5.03343	64.1188	3.96532e-09	4.21042e-08
ENSECAG00000023122	PALLD	2	66125107	66634089	palladin, cytoskeletal associated protein	0.348544	-0.153222	-0.281574	0.216075	-0.193783	-0.589752	-0.103135	-0.176701	-0.301323	-0.011953	0.313492	-0.268408	3.15637	64.0767	4.0369e-09	4.28299e-08
ENSECAG00000006867	CDC42EP2	12	25408381	25409089	CDC42 effector protein (Rho GTPase binding) 2	0.465458	-0.171529	-0.0854529	-0.164027	-0.170211	-0.309334	-0.0908996	-0.0888796	0.0693011	0.12651	-0.138824	-0.0814063	4.1876	63.9673	4.22891e-09	4.48312e-08
ENSECAG00000013102	ERMAP	2	15618092	15628437	erythroblast membrane-associated protein (Scianna blood group)	0.301432	0.0795574	-0.340256	0.230463	0.75592	-0.209836	-0.368155	-0.475595	-1.11144	-1.58543	0.363119	-0.545262	0.312117	63.9313	4.294e-09	4.54848e-08
ENSECAG00000014891	NRCAM	4	8076987	8274083	neuronal cell adhesion molecule	0.0770422	0.121402	0.0791784	0.11283	-1.23625	-0.380725	0.178088	0.611368	0.781668	0.223474	0.34433	-0.134004	2.81864	63.9269	4.30189e-09	4.5532e-08
ENSECAG00000021545	MTSS1	9	66732268	66869294	metastasis suppressor 1	-0.0842551	0.0250481	0.412128	-0.121789	-0.541698	0.267267	0.0450609	0.250386	0.182037	0.031675	-0.493773	0.247758	6.12734	63.9127	4.32796e-09	4.57714e-08
ENSECAG00000020174	CENPW	10	73213328	73221110	centromere protein W	0.276811	0.183468	-0.0444854	0.0475982	0.313771	-0.475361	0.107637	-0.132253	-0.206589	0.0232384	0.137538	-0.0920603	1.97911	63.8219	4.49801e-09	4.7532e-08
ENSECAG00000005658		10	75481976	75482092	Uncharacterized protein	-0.174089	-0.113135	-0.219143	0.281881	-0.569436	0.497063	-0.0130018	0.313009	0.321156	0.647608	-0.387805	-0.163192	0.779789	63.6962	4.74434e-09	5.00951e-08
ENSECAG00000002139		20	41389423	41389758	Uncharacterized protein	-0.272215	0.375797	0.867451	-0.125185	0.290913	-0.0924258	0.917005	0.178361	0.249338	0.152864	-0.176761	0.566452	0.00960075	63.673	4.79137e-09	5.05515e-08
ENSECAG00000010227	LGMN	24	35628818	35655816	legumain	0.221611	-0.0833243	0.147238	-0.24902	-0.393371	-0.0302178	0.23792	0.593702	0.184865	0.117917	-0.188447	0.178241	10.2924	63.6685	4.80042e-09	5.06067e-08
ENSECAG00000011101	PTK7	20	42121726	42179297	protein tyrosine kinase 7 (inactive)	0.0958811	0.0409519	-0.216424	-0.0997943	-0.656733	-0.39842	0.134208	-0.0605751	0.302102	0.207711	0.599183	0.44552	3.48497	63.6416	4.8555e-09	5.11467e-08
ENSECAG00000021996	RALGDS	25	35355465	35369451	ral guanine nucleotide dissociation stimulator	-0.160379	-0.17441	-0.201602	-0.0670121	0.420424	0.254631	0.186403	0.356994	0.00678818	0.225778	0.282001	-0.0289682	7.37408	63.5104	5.13335e-09	5.40305e-08
ENSECAG00000016219	KANK1	23	22763140	22821894	Uncharacterized protein	0.299204	-0.215585	0.0834509	0.016219	-0.470114	0.199418	-0.0456719	0.223657	-0.063391	0.316896	-0.00536849	0.138035	1.15581	63.4691	5.22404e-09	5.49415e-08
ENSECAG00000017618	LAMP1	17	80033313	80052232	lysosomal-associated membrane protein 1	0.281835	-0.0191614	0.0377615	-0.124022	0.051517	-0.158267	-0.0286401	0.114054	0.044698	-0.0380807	0.0717921	0.07998	9.9534	63.4537	5.25833e-09	5.52583e-08
ENSECAG00000007120	NRN1	20	6279334	6288405	neuritin 1	-0.115501	0.0673105	0.126019	-0.073153	-0.101914	0.0471461	-0.209734	0.716106	0.327279	0.178519	0.405286	0.745948	3.80255	63.4395	5.29008e-09	5.55479e-08
ENSECAG00000024457	SPI1/PU.1	12	11691763	11707955	Uncharacterized protein	0.408228	-0.118327	-0.0826582	-0.096193	-0.0874647	-0.416814	0.16909	-0.0620327	-0.0713814	0.133154	0.240581	0.0232657	7.87869	63.436	5.29778e-09	5.55848e-08
ENSECAG00000019754	RARRES3	12	23899444	23901614	retinoic acid receptor responder (tazarotene induced) 3	0.229714	-0.536335	0.0432781	-0.0688948	-0.0446157	-0.0816442	0.160355	-0.641737	-0.666704	0.677249	-0.148629	-0.397286	6.90721	63.4302	5.31102e-09	5.56797e-08
ENSECAG00000001669	FTH1	23	1054981	1055529	Ferritin heavy chain Ferritin heavy chain, N-terminally processed	0.174126	-0.0218776	0.256069	-0.0833815	0.0863307	-0.342278	0.0794934	-0.0602765	-0.145851	0.211663	-0.0572836	-0.0687034	4.65922	63.3641	5.46175e-09	5.72146e-08
ENSECAG00000007881	IFIH1	18	42641015	42693091	interferon induced with helicase C domain 1	-0.211905	0.500074	0.581195	0.0752611	0.738778	0.374258	-0.340095	-1.03531	-0.303433	-0.680811	-0.77928	-0.407727	9.85959	63.3351	5.52944e-09	5.7878e-08
ENSECAG00000006213	PDK1	18	51619944	51645561	pyruvate dehydrogenase kinase, isozyme 1	0.0253718	-0.192141	0.273122	-0.406011	-0.320443	-0.00164571	-0.111764	0.242534	0.410682	0.208113	-0.141178	0.833823	4.47863	63.3243	5.55462e-09	5.80958e-08
ENSECAG00000005682	CNR2	2	31116997	31118161	cannabinoid receptor 2 (macrophage)	0.0509516	-0.159744	-0.0676889	-0.0973134	-0.712905	-0.210198	0.171849	0.236857	-0.0270905	0.257896	-0.011905	0.364381	3.89352	63.2991	5.61429e-09	5.86735e-08
ENSECAG00000011221	RUFY4	6	7827181	7842661	RUN and FYVE domain containing 4	-0.281475	-0.123841	-0.1071	-0.13166	0.384708	0.0634688	0.0952438	0.180491	0.0656892	0.167768	0.264457	0.0247823	2.828	63.2744	5.67347e-09	5.92453e-08
ENSECAG00000021902	SPATA6L	23	26152122	26190190	spermatogenesis associated 6-like	-0.44483	0.556641	-0.035083	0.209175	1.77838	-0.0450156	-0.308849	-1.06177	-0.570804	-0.332721	0.313087	0.5468	-0.315217	63.2327	5.77463e-09	6.02542e-08
ENSECAG00000018225	FAM69C	8	88850805	88860317	family with sequence similarity 69, member C	0.145353	0.233079	-0.123163	0.1523	0.331789	0.134292	0.40837	0.113287	0.413847	-0.281257	0.107174	0.0962877	0.58285	63.0658	6.19764e-09	6.46172e-08
ENSECAG00000014225	BAIAP3	13	41395338	41404466	BAI1-associated protein 3	0.00319068	-0.0694861	-0.154831	-0.0634149	0.495597	0.230563	0.255263	0.201673	0.0509522	-0.0982803	0.433426	0.40509	1.96006	63.0227	6.31169e-09	6.57546e-08
ENSECAG00000026431	eca-mir-27a	7	44930014	44930090	eca-mir-27a	-0.316752	-0.107665	0.0656856	0.198143	1.50006	0.128582	-1.11542	-0.647384	-1.20943	0.52709	0.411884	-0.0613336	2.24483	62.9877	6.40585e-09	6.66832e-08
ENSECAG00000015410	MAP3K6	2	28420416	28429784	mitogen-activated protein kinase kinase kinase 6	0.134825	0.111462	0.109904	-0.248077	-0.506167	-0.256122	0.0732984	0.784277	0.583827	0.376734	0.798431	0.670239	1.59029	62.9528	6.50122e-09	6.76229e-08
ENSECAG00000008977		20	30545182	30547889	Uncharacterized protein	-0.172403	0.0580081	0.0537931	-0.0281486	0.788648	0.280091	0.0212204	-0.168578	-0.0187317	-0.0665593	-0.0962412	0.0944307	6.98954	62.821	6.87439e-09	7.14484e-08
ENSECAG00000026963	PTPRR	Un0003	597817	810693	protein tyrosine phosphatase, receptor type, R	-0.159984	0.215257	0.110556	0.237813	0.15114	-0.445845	-0.584419	-0.157602	-0.144146	-0.242722	-0.045424	-0.348545	4.15588	62.8087	6.91022e-09	7.17646e-08
ENSECAG00000015405	FCRL5	5	40371932	40398658	Fc receptor-like 5	0.211566	-0.0579742	-0.196505	-0.205744	-0.947847	-0.678853	0.210895	0.43802	0.304184	0.368454	0.774478	0.535282	5.33824	62.742	7.10787e-09	7.37594e-08
ENSECAG00000016207	CXorf65	X	53005957	53007444	chromosome X open reading frame 65	-0.108255	-0.243182	-0.195932	-0.266939	0.555285	0.109934	0.502792	0.156484	0.478946	0.277381	0.125705	0.267254	1.81431	62.5986	7.55238e-09	7.83109e-08
ENSECAG00000024870	CWH43	3	80033226	80084680	cell wall biogenesis 43 C-terminal homolog (S. cerevisiae)	-0.370929	0.00874445	0.0508512	0.045863	0.293063	0.652619	-0.0535237	0.221597	0.0569268	0.00479899	-0.140553	-0.203237	5.47628	62.5743	7.63046e-09	7.90587e-08
ENSECAG00000025069	CTRC	2	37417515	37422963	chymotrypsin C (caldecrin)	-0.430135	-0.0553265	0.16521	-0.027978	0.638124	0.85496	0.634698	0.262718	0.469223	-0.132766	-0.521151	-0.395591	0.680623	62.5215	7.80263e-09	8.07794e-08
ENSECAG00000014251	C1RL	6	34552952	34567899	complement component 1, r subcomponent-like	-0.0596949	0.174294	0.295565	0.0767757	0.140752	0.415711	-0.329813	0.142117	-0.224377	-0.0366096	0.0542899	-0.293093	2.76138	62.4686	7.97911e-09	8.25421e-08
ENSECAG00000007874		20	24165256	24165820	Histone H2B	-0.657766	0.633452	0.923556	0.110417	2.14272	1.30852	-1.66584	-1.87997	-0.798571	-0.848925	-1.53249	-0.223747	-0.279559	62.3531	8.37833e-09	8.66044e-08
ENSECAG00000012838	EPB41L2	10	77117492	77224096	erythrocyte membrane protein band 4.1-like 2	0.209202	0.0617319	0.173317	-0.138758	-0.270533	0.0179742	0.0739306	0.274714	0.0978387	-0.00789277	-0.0936412	0.0924703	8.58682	62.3311	8.45657e-09	8.7345e-08
ENSECAG00000015366	EFCAB13	11	17108097	17192062	EF-hand calcium binding domain 13	-0.731672	0.526397	0.240916	0.449316	0.257265	1.14271	0.453468	-0.30835	-0.162065	-0.515716	-1.10307	-0.833208	0.373455	62.2374	8.79822e-09	9.08032e-08
ENSECAG00000021419		10	20812842	20819777	Uncharacterized protein	-0.0624466	-0.342337	-0.187574	-0.235141	-0.0441831	-0.0841922	0.0440582	0.761974	0.351127	0.446932	0.719599	0.247477	4.51072	62.2138	8.88628e-09	9.16406e-08
ENSECAG00000008193	UPP1	4	18189273	18195990	uridine phosphorylase 1	0.343764	-0.313545	0.0435666	-0.273188	0.507737	-0.598444	-0.175825	-0.850538	-0.334546	0.569557	0.0117148	0.459175	5.64225	62.2067	8.9133e-09	9.18478e-08
ENSECAG00000021081	FAM149A	27	24121645	24175068	family with sequence similarity 149, member A	0.309973	-0.471937	-0.0876084	-0.394313	-1.27123	-0.202025	0.582464	1.21939	0.840411	0.41933	-0.0120982	0.0906802	3.92253	62.2029	8.92761e-09	9.19239e-08
ENSECAG00000006840	B3GNT7	6	18734449	18735652	UDP-GlcNAc:betaGal beta-1,3-N-acetylglucosaminyltransferase 7	0.143913	-0.086214	-0.0274078	-0.148679	-0.675377	-0.520249	0.376051	-0.179204	0.123833	0.121875	0.338364	0.343729	3.15216	62.0299	9.60424e-09	9.88141e-08
ENSECAG00000020463	HSPB1	13	10346469	10347881	heat shock 27kDa protein 1	0.35774	-0.0330204	0.0346495	-0.177214	-0.278199	-0.29606	0.33443	-0.141885	0.0262905	-0.117531	-0.387052	0.0822534	6.02435	62.0221	9.63598e-09	9.90638e-08
ENSECAG00000008775	MYLK3	3	163161	207464	myosin light chain kinase 3	-0.397583	0.141594	0.027773	0.101163	0.761414	0.571744	-0.332504	0.0783941	-0.0442522	-0.356251	-0.0619673	-0.178516	2.24373	62.005	9.7055e-09	9.97013e-08
ENSECAG00000001211	KIAA1731NL	11	3840809	3842545	KIAA1731 N-terminal like	0.0218564	0.0535089	0.322449	-0.112162	-0.617421	-0.0502232	-0.194791	0.376648	0.131177	0.220699	-0.138513	0.109564	5.18356	61.9523	9.92383e-09	1.01865e-07
ENSECAG00000014594	EPAS1	15	52537543	52621758	endothelial PAS domain protein 1	-0.0609097	-0.228873	-0.130957	-0.343037	-0.516285	-0.0949154	0.361256	0.655251	0.404501	0.328929	-0.0744066	0.194293	3.50633	61.9411	9.97111e-09	1.02271e-07
ENSECAG00000012883	CEBPE	1	161286702	161288241	CCAAT/enhancer binding protein (C/EBP), epsilon	0.206357	-0.0706771	0.197066	-0.311434	0.184688	0.162827	0.564342	-0.294461	0.152736	-0.580384	-0.399385	-0.188661	2.94046	61.8917	1.01812e-08	1.04345e-07
ENSECAG00000011425	HEMGN	25	4903124	4919546	hemogen	-0.583271	-0.113865	0.363506	0.112344	1.35649	0.96756	-0.715992	-0.301793	-0.618783	-0.180139	-0.55393	-0.251411	0.459234	61.8795	1.02338e-08	1.04803e-07
ENSECAG00000000426	CENPL	5	9483627	9498073	centromere protein L	0.205143	0.222091	-0.042511	-0.0224971	0.0932465	-0.683742	-0.513867	0.39317	0.157883	0.733756	1.16525	0.722732	1.05802	61.8693	1.0278e-08	1.05175e-07
ENSECAG00000009990	HTRA1	1	10440031	10465743	HtrA serine peptidase 1	0.465966	-0.228885	-0.252881	-0.225677	-0.218795	-0.310786	0.387271	0.494948	0.244984	0.10465	-0.167597	0.0675775	4.48245	61.8641	1.03003e-08	1.05322e-07
ENSECAG00000011467	ALPL	2	32951407	32969708	alkaline phosphatase, liver/bone/kidney	-0.352509	0.129322	0.445856	0.310595	0.303167	0.209074	-0.321462	0.362106	-0.322908	0.0407688	0.235488	0.0490507	2.47016	61.75	1.08086e-08	1.10434e-07
ENSECAG00000001826		15	16933653	16933943	Uncharacterized protein	-0.0824967	0.0807583	-0.0231872	-0.232064	-0.782087	-0.874709	-0.458379	0.507864	-0.277461	0.909135	0.593567	1.00634	-0.375295	61.7438	1.0837e-08	1.10639e-07
ENSECAG00000015641	DSCC1	9	62816350	62834350	DNA replication and sister chromatid cohesion 1	0.00617458	0.125978	0.253593	0.163983	0.551149	-0.448541	-0.441203	-0.290444	-0.182472	-0.102933	0.635164	-0.294664	1.56149	61.7287	1.09059e-08	1.11257e-07
ENSECAG00000022666		1	162861216	162863250	Uncharacterized protein	0.0595936	-0.0404146	0.00435819	0.130742	0.165185	1.16148	-0.265628	-0.338998	-0.680992	-0.768202	-1.30699	-0.515096	2.24028	61.6855	1.11069e-08	1.1322e-07
ENSECAG00000014479	PXDC1	20	4149413	4160972	PX domain containing 1	0.251288	0.235257	-0.0299402	0.126647	0.0341285	-0.160181	-0.165292	-0.294234	-0.175713	-0.6085	-0.235503	-0.426851	5.0379	61.6361	1.13406e-08	1.15514e-07
ENSECAG00000016756	GPM6A	27	32715555	32868550	glycoprotein M6A	-0.310049	-0.101577	0.0282427	0.260707	-0.870928	1.21322	1.50502	1.06214	0.798716	-0.077193	-0.0397813	-0.161215	-0.204367	61.5401	1.18089e-08	1.20192e-07
ENSECAG00000007909	COL17A1	1	26287067	26336734	collagen, type XVII, alpha 1	-0.380907	-0.275928	-0.185071	-0.094705	0.391003	0.887865	0.670179	0.500533	0.517014	0.0464629	-0.1683	-0.163283	0.311052	61.4887	1.20678e-08	1.22733e-07
ENSECAG00000006934	GDPD3	13	19641512	19646985	glycerophosphodiester phosphodiesterase domain containing 3	-0.070931	0.00801091	-0.113037	-0.120787	0.5339	0.140609	0.0623524	0.100588	0.194083	0.0897581	0.299206	0.497658	4.87848	61.4204	1.24202e-08	1.26219e-07
ENSECAG00000015356		24	7238649	7355315	Uncharacterized protein	-0.434234	0.269449	0.068096	0.121073	-0.00492401	-0.276859	-0.492497	-0.0111518	-0.390105	-0.339943	-0.43866	-0.339527	-0.335028	61.3386	1.28559e-08	1.30547e-07
ENSECAG00000015198	CPM	6	83894627	83955892	carboxypeptidase M	0.141056	-0.176487	0.133714	-0.298967	-0.761844	0.052711	-0.110411	0.619727	0.414318	0.0539587	-0.221895	0.336422	5.44194	61.3339	1.28813e-08	1.30706e-07
ENSECAG00000018830	DYNLRB2	3	28466051	28472731	dynein, light chain, roadblock-type 2	0.0856028	0.212869	0.122074	-0.154828	0.134351	-0.786386	-0.233215	-0.260078	-0.54736	-0.242207	-0.125505	0.338227	1.36318	61.304	1.30445e-08	1.3226e-07
ENSECAG00000017281	SORBS3	2	51414968	51437924	sorbin and SH3 domain containing 3	0.263423	-0.272277	-0.0485916	-0.317289	-0.0662881	-0.0251744	0.221602	0.383597	0.299803	0.237557	0.225304	0.577877	5.66139	61.3007	1.30629e-08	1.32345e-07
ENSECAG00000017807	NAV2	7	87685931	87946532	neuron navigator 2	0.00179841	-0.0991071	-0.395762	0.300061	-0.354955	-0.278263	-0.571932	0.760226	-0.283391	0.240338	0.551415	-0.206373	2.71104	61.2706	1.32293e-08	1.33929e-07
ENSECAG00000002619	GREM1	1	153278031	153278591	gremlin 1, DAN family BMP antagonist	0.264447	-0.382102	-0.418473	0.198573	0.657787	0.157869	0.376397	0.750507	-0.0301311	-0.321823	0.301642	0.208594	-0.473903	61.2368	1.34194e-08	1.3575e-07
ENSECAG00000018011	FGF13	X	110296542	110364230	fibroblast growth factor 13	-0.442208	0.06683	0.0495489	0.189178	-0.161271	0.781233	0.314602	0.549903	0.184245	-0.32772	-0.209082	-0.39644	2.55784	61.2162	1.35365e-08	1.3683e-07
ENSECAG00000018345	NPC2	24	20036109	20043880	Niemann-Pick disease, type C2	0.183139	0.0349453	0.212376	-0.182647	0.0401345	-0.000855697	0.1371	-0.00360725	0.179536	-0.0290719	-0.296266	0.0252228	9.9861	61.214	1.35488e-08	1.3685e-07
ENSECAG00000016563	PLCXD1	Un0036	36102	38042	phosphatidylinositol-specific phospholipase C, X domain containing 1	0.243661	0.128589	0.0885518	0.206754	-0.0227514	-0.52898	-0.599028	-0.70138	-0.885569	-0.191723	-0.0617622	0.331907	1.60602	61.1694	1.38056e-08	1.39337e-07
ENSECAG00000006763	GPBAR1	6	7955751	7956835	G protein-coupled bile acid receptor 1	0.27175	-0.137787	-0.149933	-0.37094	-0.245297	-0.310995	0.439397	0.940257	0.450812	0.355007	1.02857	0.705574	1.67876	61.0656	1.44229e-08	1.45458e-07
ENSECAG00000011429	TOX3	3	5125537	5155247	TOX high mobility group box family member 3	0.320795	-0.483353	-0.218405	-0.349564	-0.813325	-0.880759	0.887447	0.251371	0.35105	0.570696	0.538087	0.34664	4.14809	60.9834	1.49302e-08	1.50459e-07
ENSECAG00000009697		28	21457246	21548143	Uncharacterized protein	-0.601118	0.368815	0.274999	0.139858	0.551541	0.996595	-0.418782	0.10179	-0.00180522	-0.474609	-0.556393	-0.54682	1.78643	60.9115	1.53893e-08	1.54968e-07
ENSECAG00000020009		5	36152427	36157081	Uncharacterized protein	0.0469244	-0.148324	-0.107115	-0.148505	0.636443	0.304522	0.167889	-0.130482	0.0277275	0.0826765	0.0380553	-0.0347848	5.81705	60.9007	1.54595e-08	1.55556e-07
ENSECAG00000022357	EIF4E1B	14	5507086	5509820	eukaryotic translation initiation factor 4E family member 1B	0.23546	0.0580026	0.154032	-0.0882184	0.00048516	-0.245475	-0.119345	-0.0142836	-0.0588666	-0.0139357	0.163256	0.164995	5.1321	60.8039	1.61023e-08	1.61902e-07
ENSECAG00000014658	SCD	1	29436588	29447574	stearoyl-CoA desaturase (delta-9-desaturase)	0.252621	-0.393892	-0.179887	-0.358553	-1.10892	-0.328826	0.43225	0.669122	0.422449	0.374116	0.335587	0.692739	3.0591	60.7146	1.67186e-08	1.67972e-07
ENSECAG00000025003	LRFN4	12	26773226	26775659	leucine rich repeat and fibronectin type III domain containing 4	0.0785537	-0.369539	-0.328135	-0.21584	-0.491976	0.330934	1.11372	0.0531523	0.349575	0.16427	0.423934	0.466578	0.964289	60.6422	1.72357e-08	1.73036e-07
ENSECAG00000005417	TMEM177	18	9834923	9835902	transmembrane protein 177	0.219345	-0.36869	-0.247085	-0.269696	-0.369141	-0.178183	0.342735	-0.594294	-0.37458	0.316371	0.11253	0.0777983	0.797189	60.6348	1.72892e-08	1.73441e-07
ENSECAG00000023727	IL1A	15	15701256	15710378	Equus caballus interleukin 1, alpha (IL1A), mRNA.	0.178651	-0.234122	-0.160862	-0.206555	0.134233	-0.426161	-0.844101	-0.0800827	0.130322	0.526403	0.187224	-0.459808	8.82444	60.5815	1.76808e-08	1.77236e-07
ENSECAG00000015065		20	41064650	41069919	Uncharacterized protein	-0.128543	-0.259856	-0.427778	-0.0160152	-0.491951	-0.0609917	0.713542	0.763198	0.356258	0.324307	0.945487	0.349427	1.20134	60.4731	1.85055e-08	1.85363e-07
ENSECAG00000025088	PLXNA3	X	122766185	122778671	plexin A3	-0.268377	-0.0467632	-0.111945	-0.0859585	0.259915	0.130727	-0.0325586	0.0277374	0.212923	0.0622558	0.357837	0.372577	5.1453	60.4654	1.85651e-08	1.85819e-07
ENSECAG00000006195		10	21413871	21414951	Uncharacterized protein	-0.121136	0.0790409	0.194502	-0.206886	-0.128629	0.199166	-0.926694	-0.067958	-0.220335	-0.368915	-0.232288	0.0116414	5.13756	60.4281	1.88588e-08	1.88616e-07
ENSECAG00000000519	RAB44	20	36596254	36609997	RAB44, member RAS oncogene family	-0.12647	0.0238725	0.115516	-0.0173698	0.465592	0.435139	0.0291861	-0.0784024	0.287891	-0.159874	0.129943	0.109394	3.5134	60.4082	1.90171e-08	1.90056e-07
ENSECAG00000012913	SLAMF7	5	36885719	36891903	SLAM family member 7	-0.190972	0.507507	0.201381	0.321275	0.911031	0.316506	-0.348093	-0.727986	-0.461058	-0.895746	-0.323774	-0.246103	7.2295	60.3657	1.93601e-08	1.93339e-07
ENSECAG00000000607	TRIB3	22	21971696	21975477	tribbles pseudokinase 3	0.0136492	0.00950093	-0.00238351	0.0588559	0.0959456	-0.000941037	-0.132671	0.839299	-0.136853	-0.0223911	0.204503	-0.160165	3.01092	60.2654	2.0193e-08	2.01505e-07
ENSECAG00000000674	HAPLN3	1	94326612	94341356	hyaluronan and proteoglycan link protein 3	-0.0571826	-0.322789	0.461887	0.277072	-1.22477	-0.808307	1.55581	0.402521	1.42344	0.973988	0.136909	-0.398416	-0.068089	60.2098	2.06703e-08	2.06113e-07
ENSECAG00000007242	DUSP2	15	12312048	12313729	dual specificity phosphatase 2	-0.143945	-0.294927	-0.0684949	-0.258702	0.354461	0.205667	0.514791	0.153702	0.022467	0.398587	0.250195	0.273643	5.23404	60.103	2.16184e-08	2.15405e-07
ENSECAG00000003447		31	7697669	7722112	Uncharacterized protein	0.159781	-0.0484096	0.275629	0.139731	-0.659725	-0.491391	0.853437	0.537284	0.139771	-0.78692	0.0760646	-0.497946	0.731465	60.0753	2.18716e-08	2.17726e-07
ENSECAG00000005573	LOXL4	1	31147149	31162599	lysyl oxidase-like 4	-0.358197	-0.033866	-0.0941701	-0.0629584	0.0241992	0.439574	0.0551592	0.536338	0.499694	-0.0205003	0.0958437	0.387183	1.47178	60.0739	2.18843e-08	2.17726e-07
ENSECAG00000016978		8	4659686	4661059	Uncharacterized protein	0.590601	-0.0946344	-0.308356	-0.356535	-0.323951	-0.556003	-0.107631	0.190328	-0.0829957	0.625696	1.00488	0.477304	0.998779	60.0671	2.1947e-08	2.18186e-07
ENSECAG00000009134	CAV1	4	73648180	73679217	Equus caballus caveolin 1, caveolae protein, 22kDa (CAV1), mRNA.	0.932658	-0.550223	-0.898129	-0.218149	-0.138392	-1.36401	1.00806	-0.0168649	0.404629	0.0793471	0.807429	0.280895	-0.343671	60.0264	2.23243e-08	2.21771e-07
ENSECAG00000012627	MRC2	11	16486589	16509303	mannose receptor, C type 2	0.0373455	0.170632	0.081199	-0.282926	0.480428	0.081739	0.0351849	-0.1119	0.230776	-0.140106	0.307992	0.432221	2.57976	60.0138	2.2443e-08	2.22784e-07
ENSECAG00000018514	ADAM23	18	80681827	80829663	ADAM metallopeptidase domain 23	-0.208816	0.491971	0.281099	0.115442	-0.416464	-0.0400232	-0.516525	-0.0379364	-0.137261	-0.280339	-0.489771	0.000958683	2.84382	59.7033	2.55655e-08	2.53589e-07
ENSECAG00000020085	RELL2	14	35366894	35369929	RELT-like 2	-0.167191	-0.00576497	-0.0436355	0.0282508	0.673503	0.201033	0.0741151	-0.0555254	-0.00276395	0.175661	0.251176	0.307531	4.40182	59.698	2.56222e-08	2.53963e-07
ENSECAG00000009746	UBXN11	2	29206613	29225468	UBX domain protein 11	-0.00894012	0.101249	0.289951	0.192088	0.847263	0.370183	-0.50851	-0.477376	-0.61238	-0.188759	-0.514216	-0.222771	1.70932	59.6284	2.63808e-08	2.61287e-07
ENSECAG00000026597	SNORD58	8	68069174	68069239	Small nucleolar RNA SNORD58	-0.417606	0.0135519	-0.0861664	-0.0187645	0.855316	0.166699	-0.195382	-0.338637	-0.0628657	0.157435	0.12725	0.0217166	0.999321	59.6227	2.6444e-08	2.61716e-07
ENSECAG00000008683		12	21938562	21939593	Ferritin	0.19698	-0.0817151	-0.0214234	-0.211538	0.32848	-0.184663	-0.0665072	0.182315	0.0161754	0.0942027	0.253925	0.209603	7.01887	59.5644	2.70984e-08	2.67993e-07
ENSECAG00000021589	TMEM176A	4	102455156	102458733	transmembrane protein 176A	-0.122828	0.233044	0.221768	-0.0452326	0.162111	0.457693	0.176186	0.422041	0.318931	-0.406059	-0.174424	0.00612293	3.75525	59.5516	2.72448e-08	2.6924e-07
ENSECAG00000023213	SAP25	13	8605423	8606970	Sin3A-associated protein, 25kDa	-0.112714	0.0187786	-0.00564919	-0.0854812	0.740934	0.0470218	0.14016	-0.299976	0.0603539	0.0928456	0.31919	0.366011	5.66747	59.5448	2.73225e-08	2.69807e-07
ENSECAG00000003998		12	12464192	12485382	Uncharacterized protein	0.135999	0.262937	0.192163	0.0439931	0.347478	-0.297485	-0.248524	-0.339955	-0.280758	-0.120283	-0.0392796	-0.134704	4.30002	59.4879	2.79814e-08	2.76108e-07
ENSECAG00000007189	ASAP3	2	31427141	31447765	ArfGAP with SH3 domain, ankyrin repeat and PH domain 3	-0.108298	0.246217	0.416784	0.230428	0.128592	-0.369487	-0.0331188	0.153688	-0.347474	0.680701	0.823479	0.256932	1.9544	59.4682	2.82132e-08	2.78188e-07
ENSECAG00000016666	OMG	11	41025007	41027715	oligodendrocyte myelin glycoprotein	-0.0690117	0.0705975	-0.0158336	-0.142556	0.438959	0.267673	0.115383	0.158506	0.273021	0.0633215	0.13079	0.279331	4.86769	59.4498	2.84316e-08	2.80134e-07
ENSECAG00000018454	RBBP8	8	38891761	38975728	retinoblastoma binding protein 8	0.372491	-0.0870652	-0.222558	0.101248	-0.0315951	-0.393382	-0.0229947	0.0772911	-0.196295	-0.0426669	0.332753	-0.239769	5.30425	59.4363	2.85933e-08	2.81518e-07
ENSECAG00000017717		19	44917310	44922356	Uncharacterized protein	0.731063	-0.277837	0.0257378	-0.248231	-0.755381	-0.78159	0.42265	0.660737	0.510039	0.261652	-0.0377354	0.393768	-0.314228	59.4149	2.88504e-08	2.83839e-07
ENSECAG00000014484	DPP6	4	105203863	105715780	dipeptidyl-peptidase 6	0.0424022	0.0570587	0.0604743	0.257871	-0.635084	0.174859	-0.365993	0.0443831	-0.516375	0.34528	0.132542	-0.115653	0.563646	59.3895	2.91592e-08	2.86664e-07
ENSECAG00000006917	P4HA3	7	69601392	69630230	prolyl 4-hydroxylase, alpha polypeptide III	0.0298219	-0.1342	-0.346849	-0.132003	0.359104	0.0671607	-0.234821	0.673777	0.366248	0.325396	0.61422	0.655293	1.22859	59.3657	2.9452e-08	2.89328e-07
ENSECAG00000012593	ATP2A1	13	19914624	19930125	Uncharacterized protein	-0.23222	0.10649	-0.0925755	-0.0647969	0.620075	0.24205	-0.0555531	0.0132358	0.19069	-0.175777	0.226008	0.216487	3.72571	59.3448	2.97101e-08	2.91647e-07
ENSECAG00000016384	RORA	1	131287067	131318155	RAR-related orphan receptor A	-0.310287	0.0698924	0.0699979	0.00188894	-0.20492	0.36377	-0.193691	0.267756	0.103452	-0.0597508	-0.209167	-0.0209557	6.3334	59.3123	3.01183e-08	2.95436e-07
ENSECAG00000013839	FAM214A	1	137945701	138034255	family with sequence similarity 214, member A	-0.197462	0.0937801	-0.110207	-0.0409117	0.730227	0.31882	-0.467563	-0.151338	0.00733906	-0.04775	0.245358	0.0737705	7.18109	59.2803	3.0524e-08	2.99194e-07
ENSECAG00000019861	CCDC80	19	45065570	45099254	coiled-coil domain containing 80	0.211494	5.01305e-05	0.154081	0.0841705	-0.468352	-0.315007	-0.170827	0.140439	-0.0824194	0.422506	0.210914	-0.184444	4.74529	59.2774	3.05606e-08	2.99331e-07
ENSECAG00000008967		20	30086410	30091319		0.214154	0.00179962	-0.166951	-0.327494	-0.324851	0.269231	0.516479	0.701434	1.27161	0.282502	0.303522	0.472494	0.587246	59.2602	3.07818e-08	3.01276e-07
ENSECAG00000001652	ITGA6	18	51563225	51602819	integrin, alpha 6	0.137971	-0.420915	-0.306243	-0.613521	-0.904298	-0.0622349	0.578929	1.2981	1.04349	0.0683749	-0.0608006	0.707508	2.50546	59.2121	3.14088e-08	3.07185e-07
ENSECAG00000021542	DIRC2	19	36637166	36698720	disrupted in renal carcinoma 2	0.255046	0.142399	0.0578964	-0.0416373	-0.131305	-0.266931	0.218373	0.173212	0.160209	-0.237796	-0.140211	-0.0122613	5.67665	59.0985	3.29376e-08	3.21901e-07
ENSECAG00000017575	CLEC17A	7	44515932	44521068	C-type lectin domain family 17, member A	-0.113618	-0.162617	-0.0297712	-0.304844	-0.388885	-0.329868	0.0669651	0.184005	0.388428	0.56908	0.460947	0.551455	3.19305	59.0289	3.39118e-08	3.31176e-07
ENSECAG00000003638		23	5798904	5799503		-0.068962	0.307277	-0.234765	-0.109024	-0.373889	-0.732302	-1.80074	-0.353313	-0.392441	0.33477	0.40729	0.41764	-0.537446	58.9487	3.50691e-08	3.42227e-07
ENSECAG00000015841	SLC27A3	5	43792987	43796159	solute carrier family 27 (fatty acid transporter), member 3	-0.351452	0.187541	0.411166	0.0741625	0.0835927	-0.1502	0.332609	0.49073	0.303559	0.19712	0.182568	0.176157	5.11154	58.9199	3.54939e-08	3.46117e-07
ENSECAG00000016768	GATA2	16	1122451	1134498	GATA binding protein 2	-0.0374708	-0.0718052	0.0434808	0.0213677	0.346568	-0.756551	0.00242319	-0.209826	-0.359405	0.522307	0.180847	-0.050578	3.11843	58.8969	3.58378e-08	3.49214e-07
ENSECAG00000014020	CORO2B	1	124182845	124249382	coronin, actin binding protein, 2B	-0.145596	-0.216766	-0.376694	-0.102491	-0.228024	0.295762	0.176017	0.926376	0.357244	0.0826352	0.268104	0.155359	2.12438	58.8801	3.60894e-08	3.51408e-07
ENSECAG00000022673	NSUN7	3	86807424	86843803	NOP2/Sun domain family, member 7	0.194476	0.119249	0.0296816	-0.216813	-0.910055	0.409519	0.162626	0.0883051	0.511354	-0.15105	0.0547331	0.0425871	0.635003	58.7715	3.77666e-08	3.67264e-07
ENSECAG00000010186	TBX19	5	4796430	4822676	T-box 19	-0.0933909	0.471159	0.0876773	0.0107172	1.62374	0.175824	-0.469016	-0.985147	-0.705748	0.0430257	0.3569	0.26515	-0.450188	58.7711	3.77732e-08	3.67264e-07
ENSECAG00000020601	ZYG11A	2	6489533	6548451	zyg-11 family member A, cell cycle regulator	0.131252	-0.558305	0.576893	0.147584	-0.109377	-0.488692	1.00532	-0.540671	-0.224735	0.884528	-0.0520729	0.498719	0.198804	58.744	3.82031e-08	3.71172e-07
ENSECAG00000023101	TP53I11	12	9670642	9674092	tumor protein p53 inducible protein 11	0.150794	-0.173519	-0.0465094	0.119875	0.318774	-0.599099	-0.255449	-0.599198	-0.596047	0.153927	0.0545541	-0.487073	3.0771	58.7332	3.83767e-08	3.72586e-07
ENSECAG00000013665		1	160278279	160279080	Uncharacterized protein	0.0857007	-0.197751	0.058373	-0.296914	1.12682	-0.77457	-0.234342	-0.161325	0.0665085	0.497868	0.144238	1.17561	-0.327718	58.7313	3.84071e-08	3.72608e-07
ENSECAG00000019940	AKAP6	1	169435276	169883252	A kinase (PRKA) anchor protein 6	0.0329562	-0.762843	-0.533553	0.19669	-0.0648366	-0.640349	0.376803	1.36345	-0.497435	1.38541	1.27007	0.491737	0.172125	58.7202	3.85858e-08	3.74068e-07
ENSECAG00000019626	FAM46C	5	51494441	51512333	family with sequence similarity 46, member C	0.0376674	0.111936	0.130501	0.0397405	-0.372972	0.158532	-0.393364	-0.242059	-0.335183	0.0637322	-0.158842	0.00795864	5.83815	58.6815	3.92144e-08	3.79884e-07
ENSECAG00000008303	LAMB1	4	7851554	7920868	laminin, beta 1	0.00381141	0.0995013	-0.490414	-0.0792149	-0.544163	-0.170213	0.135736	0.569964	0.650153	-0.105444	0.39287	-0.0781187	1.71082	58.6521	3.96997e-08	3.84304e-07
ENSECAG00000020644	LTC4S	14	2693265	2696264	leukotriene C4 synthase	0.0879652	0.199521	-0.0213538	-0.190724	0.119087	-0.884247	0.571888	0.334451	-0.0919915	0.156193	0.283187	0.371222	1.05427	58.6347	3.99892e-08	3.86825e-07
ENSECAG00000013521	MAD2L1	2	107780860	107786814	MAD2 mitotic arrest deficient-like 1 (yeast)	0.0425489	0.00158731	0.217312	0.231335	0.0602548	0.107358	-0.0238953	0.247559	-0.272098	0.226241	0.132317	-0.0887706	2.47731	58.5889	4.07623e-08	3.94016e-07
ENSECAG00000027394	RN28S	Un0288	226729	226816		-0.584801	0.0666162	0.766719	0.638377	0.301605	0.70354	0.45143	-0.483424	-1.06859	-0.805095	0.205507	-0.780266	-0.0903695	58.5308	4.17629e-08	4.03393e-07
ENSECAG00000016210	ADAMTS10	7	52824981	52837686	ADAM metallopeptidase with thrombospondin type 1 motif, 10	-0.0417285	-0.0828472	-0.2981	-0.0782026	0.504823	0.115577	-0.633979	0.360555	-0.234218	0.0754565	0.519257	0.135142	5.91497	58.5239	4.18843e-08	4.04272e-07
ENSECAG00000011638	EHD1	12	25015126	25029604	EH-domain containing 1	-0.263839	0.109311	0.218864	0.138789	1.24424	0.583663	-0.506086	-1.06457	-0.507296	-0.347612	-0.408184	-0.224381	8.25644	58.5158	4.20263e-08	4.05348e-07
ENSECAG00000019998		5	59133116	59168311	Uncharacterized protein	-0.493885	0.0418755	0.0534685	0.0148318	0.434019	0.518821	0.523179	0.306712	0.573074	0.353079	-0.253982	0.532573	0.381171	58.4871	4.25333e-08	4.09939e-07
ENSECAG00000017181	PTGS2	5	23249172	23256141	Equus caballus prostaglandin-endoperoxide synthase 2 (prostaglandin G/H synthase and cyclooxygenase) (PTGS2), mRNA.	0.464697	-0.397733	-0.388133	-0.243489	0.0795858	-1.18697	-0.425184	-0.408085	-0.0310828	0.797784	1.26983	0.511657	4.53458	58.4822	4.26205e-08	4.10481e-07
ENSECAG00000021413	GPR56	3	9839399	9851409	G protein-coupled receptor 56	0.272476	-0.00385874	-0.100646	-0.0350716	-0.0907922	0.149442	0.146509	0.364678	0.101968	-0.219714	-0.0552451	-2.52994e-05	5.43828	58.4533	4.31386e-08	4.1517e-07
ENSECAG00000018167		10	16579904	16583422	Uncharacterized protein	-0.437724	-0.144392	0.0664689	0.578053	0.618959	1.18972	0.948907	-0.343987	-0.538957	-0.964074	-0.115678	-0.152475	-0.261989	58.4462	4.32651e-08	4.16085e-07
ENSECAG00000015370	MECR	2	27010102	27039915	mitochondrial trans-2-enoyl-CoA reductase	0.258872	-0.118991	-0.0801126	-0.134808	0.490386	-0.26696	-0.203992	-0.163633	-0.259501	0.258442	0.349025	0.0461244	8.35581	58.4302	4.35556e-08	4.18576e-07
ENSECAG00000009744	IRF7	12	31760352	31763393	interferon regulatory factor 7	-0.0190103	0.160885	0.233248	0.0454936	0.942832	-0.0488094	-0.526934	-0.831612	-0.503087	0.104353	0.0568224	0.245674	10.8738	58.417	4.37977e-08	4.20597e-07
ENSECAG00000007145	FAM20C	13	6593760	6626562	family with sequence similarity 20, member C	0.309704	-0.184834	0.0381324	-0.221242	-0.775377	-0.191163	0.277619	0.809482	0.467285	0.28557	0.217299	0.107256	4.11902	58.4012	4.40874e-08	4.22951e-07
ENSECAG00000024352		1	132351665	132467551		0.296523	-0.116803	-0.0320763	-0.155229	-0.745889	-0.599084	-0.255035	0.376401	0.318115	0.21627	0.342384	0.0797972	7.06332	58.4001	4.41066e-08	4.22951e-07
ENSECAG00000006802	KCNAB1	19	183217	429028	potassium channel, voltage gated subfamily A regulatory beta subunit 1	-0.249383	0.019952	-0.10913	-0.153661	0.259707	0.41935	0.216815	0.151583	0.503634	0.169806	0.327691	0.406173	1.86683	58.3962	4.41792e-08	4.23341e-07
ENSECAG00000004131	LRRC18	1	81773294	81774114	leucine rich repeat containing 18	-0.659654	-0.0562098	0.26943	0.559072	1.55996	0.527891	-1.07991	-0.180094	-1.39271	1.19124	-0.00235973	-0.492312	-0.255405	58.3799	4.44816e-08	4.25932e-07
ENSECAG00000014436	ECT2L	10	83833240	83878931	epithelial cell transforming 2 like	-0.469931	0.145036	0.0777571	0.221536	0.380144	0.581853	0.351065	0.315432	0.608608	-0.204158	-0.0349191	0.452579	0.580993	58.361	4.48337e-08	4.28993e-07
ENSECAG00000010726	DDR2	5	34487802	34541438	discoidin domain receptor tyrosine kinase 2	-0.319082	0.143816	0.141074	-0.0135032	0.982105	0.613761	-0.411656	-0.311337	-0.304375	-0.0825881	-0.0692895	0.185418	1.72421	58.329	4.54368e-08	4.3445e-07
ENSECAG00000005666	ZBED6	5	510172	513117	zinc finger, BED-type containing 6	-0.308994	0.112098	-0.0102106	0.0265567	0.144298	0.294048	-0.662108	0.0444472	-0.130242	-0.101838	-0.0943256	-0.0453533	6.51897	58.3011	4.59691e-08	4.39055e-07
ENSECAG00000022305	TSPAN1	2	12302489	12303741	tetraspanin 1	0.341217	-0.332969	-0.335822	-0.275638	-1.02753	-1.0948	1.22316	0.498227	0.326128	0.195074	0.57808	0.603123	0.712883	58.3003	4.59845e-08	4.39055e-07
ENSECAG00000015644	SLC1A2	12	1944363	1990408	solute carrier family 1 (glial high affinity glutamate transporter), member 2	-0.191046	0.237063	0.385659	0.187984	0.447715	-0.013994	-0.224458	0.093978	-0.494664	-0.445295	-0.124045	-0.305374	5.34967	58.2864	4.62516e-08	4.41287e-07
ENSECAG00000011703	STYK1	6	38537113	38551878	serine/threonine/tyrosine kinase 1	0.112222	0.131675	0.00488909	-0.207981	0.735474	-0.806005	-0.44231	-0.258149	-0.278964	0.67063	0.763514	0.386896	2.35777	58.2806	4.63644e-08	4.42045e-07
ENSECAG00000014263		2	47673647	47679628	Uncharacterized protein	0.121271	-0.191678	0.165657	-0.0498116	-0.00496398	-0.31136	1.37112	-0.326096	0.117948	0.0787484	-0.0362934	0.0375832	4.15062	58.2031	4.78882e-08	4.56245e-07
ENSECAG00000014645	OASL	8	13228100	13244872	2'-5'-oligoadenylate synthetase-like	-0.189381	0.296273	0.352534	-0.0302573	0.834984	0.262265	-0.270933	-0.621696	-0.101809	-0.160683	-0.261811	-0.0295632	10.1169	58.1922	4.81054e-08	4.57985e-07
ENSECAG00000016662	MCF2L	17	79820005	79881466	MCF.2 cell line derived transforming sequence-like	0.237605	0.0740442	0.0132694	-0.0808128	-0.0921406	0.00949166	-0.106683	0.235964	0.0757582	-0.345224	0.222648	-0.0587154	7.85126	58.142	4.91242e-08	4.67349e-07
ENSECAG00000017940	HAAO	15	55669434	55684243	3-hydroxyanthranilate 3,4-dioxygenase	0.405326	-0.196935	-0.253541	-0.0448476	-0.241553	-0.529905	0.483454	0.709046	0.177813	0.678648	0.955792	0.303647	1.26859	58.1233	4.95103e-08	4.70685e-07
ENSECAG00000018714	GSN	25	25007072	25035449	gelsolin	-0.100138	-0.155686	-0.115016	-0.145119	-0.412486	-0.000936915	0.215591	0.868761	0.159624	0.674537	0.520217	0.357535	5.93427	57.9936	5.22615e-08	4.96485e-07
ENSECAG00000006060	RAI2	X	12910260	12911849	retinoic acid induced 2	-0.329271	-0.100634	0.0337786	-0.0298034	0.0273216	0.347249	0.237833	0.159551	0.0532801	-0.0931468	-0.144477	-0.0349526	3.95911	57.8694	5.50393e-08	5.22499e-07
ENSECAG00000021905	HKII	15	28258347	28312832	hexokinase-2	-0.0947453	-0.0996149	0.187523	-0.151893	0.0166543	0.148803	-0.0188122	-0.269826	-0.213342	0.292364	0.079424	0.906983	4.28014	57.8537	5.54014e-08	5.2556e-07
ENSECAG00000012853	SP6	11	24021983	24031280	Sp6 transcription factor	-0.0794878	0.242739	0.579511	0.0380277	-0.0226674	0.135796	-0.491806	-0.369316	-0.781479	-0.602203	-0.402442	-0.107489	1.8457	57.8514	5.54533e-08	5.25677e-07
ENSECAG00000023754	SHE	5	43294780	43309587	Src homology 2 domain containing E	-0.364784	-0.0236488	0.107442	-0.0697007	0.0139912	0.594064	-0.0280856	-0.16383	0.0610144	-0.49541	-0.481036	0.0207741	1.89196	57.7909	5.68711e-08	5.38731e-07
ENSECAG00000019507	SOGA1	22	27291830	27354280	suppressor of glucose, autophagy associated 1	0.0806871	-0.149037	-0.0744071	-0.151644	-0.63391	-0.14446	-0.531824	0.371982	0.15581	0.483589	0.547862	0.314665	2.92923	57.7683	5.74088e-08	5.43437e-07
ENSECAG00000000381	DMXL2	1	138859084	138997629	Dmx-like 2	0.200957	0.106929	0.0648214	-0.0416775	0.136321	0.0473797	-0.525247	0.175721	-0.0781117	-0.35272	-0.180813	-0.17233	7.50602	57.7165	5.86611e-08	5.54896e-07
ENSECAG00000000902		7	75477638	75497279	Uncharacterized protein	-0.573726	0.292818	0.0882857	0.182359	0.655653	0.567306	-0.870252	0.00998837	-0.24258	-0.659321	0.257183	-0.154887	0.858143	57.6983	5.91073e-08	5.58718e-07
ENSECAG00000016802	PEG3	10	25781499	25793033	paternally expressed 3	0.316891	0.142237	-0.312512	-0.0367454	-0.182625	0.263246	-0.520921	0.566999	-0.221509	-0.452921	0.278712	-0.157664	2.14819	57.6757	5.96673e-08	5.6361e-07
ENSECAG00000022890	NEFL	2	53694903	53698815	neurofilament, light polypeptide	0.197856	0.198395	0.222315	0.0792511	0.147913	0.0545456	-0.222423	-0.283245	-0.334845	-0.468116	-0.170707	-0.141003	2.23602	57.5943	6.17242e-08	5.82624e-07
ENSECAG00000024691	RAB6B	16	69424579	69452723	RAB6B, member RAS oncogene family	0.328298	0.0297234	-0.100048	0.209978	-0.651117	-0.34064	0.555202	0.601248	-0.191209	0.0275134	0.685903	0.322199	0.993941	57.5754	6.2212e-08	5.86811e-07
ENSECAG00000008111	AK1	25	31254986	31260521	adenylate kinase 1	-0.59562	0.166917	0.393297	0.0377758	1.15093	0.0265893	-0.0619686	-0.284052	-0.330616	0.465725	0.237555	0.15305	0.232043	57.544	6.30313e-08	5.94116e-07
ENSECAG00000007562	AUNIP	2	29557021	29584980	aurora kinase A and ninein interacting protein	0.723315	-0.461477	-0.468769	-0.371077	-0.217275	-0.394993	-0.35605	0.55942	0.327016	0.400257	0.944238	0.317542	0.00885633	57.5376	6.31991e-08	5.95275e-07
ENSECAG00000006881	CKAP4	28	29318705	29320060	cytoskeleton-associated protein 4	0.240198	-0.221625	-0.230677	-0.167857	-0.700337	0.0185451	0.14455	0.383393	0.0765868	0.232549	0.505452	0.190359	3.99541	57.5299	6.3404e-08	5.96781e-07
ENSECAG00000000857	PRKCDBP	7	75331596	75332003	protein kinase C, delta binding protein	0.268555	0.214756	0.701924	-0.019765	0.245447	-0.62113	-1.05065	-0.917418	-0.205822	0.0877952	0.0650206	0.418072	-0.496648	57.4056	6.67697e-08	6.28014e-07
ENSECAG00000006856		10	21318924	21319914	Uncharacterized protein	-0.29917	0.579472	0.304481	0.387125	0.820537	0.271999	-0.644422	-0.271212	-0.291878	-0.0349486	0.739151	0.00461054	0.335148	57.3858	6.73242e-08	6.32781e-07
ENSECAG00000024586		10	25131884	25132196		0.37585	-0.160015	0.00967549	-0.157449	-0.0561348	-0.598719	0.384443	-0.409821	-0.0825304	0.233423	0.612791	0.221941	2.71215	57.379	6.7515e-08	6.34125e-07
ENSECAG00000025690	SNORD16	1	126045799	126045897	Small nucleolar RNA SNORD16	-0.517323	-0.0595401	0.103124	-0.203928	0.511209	0.335852	0.183417	-0.321164	0.596779	-0.177697	-0.058175	-0.0594874	0.277809	57.3767	6.75789e-08	6.34276e-07
ENSECAG00000017313		12	20134061	20143201	Uncharacterized protein	-0.231516	0.173182	0.0383787	0.0407704	1.00171	0.550466	-0.276312	-0.375605	-0.452326	-0.240525	-0.118796	-0.250546	3.56473	57.3654	6.78981e-08	6.36821e-07
ENSECAG00000006011	RALGPS2	5	13710422	13915543	Ral GEF with PH domain and SH3 binding motif 2	0.0585071	-0.168673	-0.183619	-0.0874003	-0.711632	-0.288135	0.219418	0.312239	0.112529	0.369645	0.446967	0.205186	5.29885	57.3576	6.81193e-08	6.38444e-07
ENSECAG00000021683	LGALS4	10	9794481	9801460	lectin, galactoside-binding, soluble, 4	-0.0536878	-0.106318	-0.196826	-0.0261041	-0.170315	-1.2067	1.56603	-0.494082	-0.618691	-0.183803	0.539738	0.188232	-0.793272	57.347	6.84191e-08	6.4047e-07
ENSECAG00000015071	PTRF	11	20554293	20565614	polymerase I and transcript release factor	-0.450242	0.00259729	0.0965211	-0.0224698	-0.726618	0.265622	1.20114	1.02539	0.798384	0.340251	0.689064	0.0824826	0.354654	57.3466	6.8432e-08	6.4047e-07
ENSECAG00000009054	CKB	24	45000343	45003453	creatine kinase, brain	0.105709	0.036089	0.119765	0.0301475	-0.17821	-0.251051	0.34912	0.632031	-0.109958	0.118295	0.0176716	-0.271485	7.81128	57.3355	6.8748e-08	6.42974e-07
ENSECAG00000015016		4	95816901	95817435	Uncharacterized protein	0.0336755	0.100709	0.279863	0.316414	-0.28461	-1.18159	0.152867	-0.152575	-0.0416582	0.369726	0.210602	0.237503	0.9106	57.2293	7.18527e-08	6.71537e-07
ENSECAG00000015456		11	42527069	42546867	Uncharacterized protein	0.121919	-0.0984628	-0.034239	-0.0466391	0.0345037	-0.27837	0.129397	0.541644	0.221935	0.419383	0.719164	0.217523	4.19353	57.2157	7.22624e-08	6.74822e-07
ENSECAG00000020164	GAB2	7	66197929	66252966	GRB2-associated binding protein 2	-0.353259	0.290395	0.249349	-0.0235916	0.649081	0.785942	-0.897711	-0.356237	-0.169238	-0.456679	-0.500265	0.143217	5.36456	57.2142	7.2306e-08	6.74822e-07
ENSECAG00000019478	CCDC158	3	59744340	59825348	coiled-coil domain containing 158	0.282065	-0.163275	-0.313536	-0.0185992	0.609768	-0.242666	-0.561048	0.312504	-0.198931	-0.156937	0.550195	0.169923	1.017	57.2077	7.25007e-08	6.76163e-07
ENSECAG00000023736	PIFO	5	56973316	56978156	primary cilia formation	-0.333236	-0.0602173	-0.419365	-0.215978	-0.0270533	1.06919	-0.687523	0.937836	0.122394	-0.324284	-0.029405	-0.00507466	-0.174012	57.1986	7.27776e-08	6.78269e-07
ENSECAG00000005631	BDKRB1	24	38718046	38719121	bradykinin receptor B1	0.727364	-0.825033	-0.844018	-0.122877	-0.458528	-0.675162	0.206957	0.797026	0.325439	0.496919	0.861368	0.614744	0.641393	57.1847	7.31974e-08	6.81702e-07
ENSECAG00000011348	POU2AF1	7	19965789	19987936	POU class 2 associating factor 1	0.0295954	-0.0633698	0.0125078	-0.0695858	-0.640793	-0.197473	0.0797002	0.142841	-0.0461531	-0.0210731	0.113789	0.0167632	5.49768	57.169	7.36792e-08	6.85707e-07
ENSECAG00000003914		Un0011	608841	610339	Uncharacterized protein	-0.418394	0.36376	0.0240654	-0.338127	0.304565	0.451048	-0.788007	-0.522178	0.341744	-0.477725	0.525874	0.640332	-0.0170724	57.1328	7.47952e-08	6.95606e-07
ENSECAG00000010674		1	158662700	158663517	Uncharacterized protein	0.540641	-0.16569	0.0990907	0.0703297	-0.911799	0.138471	0.87345	0.246868	0.423626	-0.128754	-0.477461	0.29134	-0.491625	57.0894	7.61588e-08	7.07791e-07
ENSECAG00000026034	SNORA75	6	18772122	18772258	Small nucleolar RNA SNORA75	-0.159035	-0.117951	-0.185853	-0.00138787	0.717583	0.17483	0.291156	-0.192513	0.126978	0.0385313	0.121106	0.18971	2.19057	57.0162	7.85131e-08	7.2916e-07
ENSECAG00000016815	CCDC173	18	49145226	49236649	coiled-coil domain containing 173	-1.18051	0.569647	0.822858	0.997863	1.70906	1.07044	-1.36959	-0.977312	-1.2629	-0.529586	-0.558124	-0.743528	-0.065053	56.9997	7.90528e-08	7.33164e-07
ENSECAG00000025511	SNORD14	7	85442336	85442425	Small nucleolar RNA SNORD14	-0.330119	0.0251514	-0.0747646	-0.0844683	0.49214	-0.0250202	0.459523	0.114535	0.659843	0.0776705	0.302633	0.506019	1.00199	56.9996	7.90547e-08	7.33164e-07
ENSECAG00000008237	KLHL9	X	93657555	93714376	kelch-like protein 9	0.401095	-0.0430624	-0.269339	-0.294524	-0.435066	-0.175922	0.159154	1.03935	0.285141	0.11215	0.469644	0.397126	3.30848	56.9927	7.92818e-08	7.34322e-07
ENSECAG00000006474	LGALS3	24	3353942	3361040	lectin, galactoside-binding, soluble, 3	0.304515	-0.145483	-0.17766	0.11797	-0.326225	-0.0387733	0.452717	0.668284	0.067307	0.0946624	-0.0358123	-0.290917	8.00614	56.9925	7.92904e-08	7.34322e-07
ENSECAG00000010036	SLC15A3	12	20686715	20699560	solute carrier family 15 (oligopeptide transporter), member 3	0.0531281	0.108298	0.0749796	-0.0367368	0.618937	0.0577434	-0.0984847	-0.309288	-0.0523937	-0.149771	-0.000650148	0.0996605	8.10523	56.9292	8.14018e-08	7.53205e-07
ENSECAG00000008932	SYT17	13	27917300	27962373	synaptotagmin XVII	-0.867728	0.0080344	0.966921	0.0654285	1.22792	0.514636	-0.317625	-1.3394	0.269147	-0.450684	-0.265983	0.703052	-0.730346	56.928	8.14429e-08	7.53205e-07
ENSECAG00000003996	CTLA4	18	78519937	78525003	cytotoxic T-lymphocyte-associated protein 4	-0.190791	-0.156977	-0.242318	-0.121996	0.0414098	0.0824125	0.385954	0.360882	0.427735	0.100183	0.253991	0.209329	3.34319	56.9251	8.15431e-08	7.53606e-07
ENSECAG00000009678	GM-CSF	14	43467199	43469567	Equus caballus granulocyte-macrophage colony-stimulating-factor (GM-CSF), mRNA.	0.215532	-0.0050685	-0.0543679	0.308663	0.4174	-0.404387	0.0527642	-0.351154	-0.886462	-0.612001	0.0267772	-0.304314	2.54176	56.8783	8.31422e-08	7.67849e-07
ENSECAG00000025656	eca-mir-23a	7	44929817	44929889	eca-mir-23a	-0.324409	-0.0285777	0.136083	0.0171668	1.00418	-0.489951	0.0398205	-0.166377	-0.381608	0.790657	1.1003	0.715101	1.22749	56.7202	8.87877e-08	8.19417e-07
ENSECAG00000017398	CD180	21	6571289	6577217	CD180 molecule	0.210823	0.0568343	0.192927	-0.170835	-0.253288	-0.0896315	-0.00313511	-0.209835	0.0237406	-0.0371833	0.061871	0.302158	6.61289	56.7181	8.88632e-08	8.19544e-07
ENSECAG00000023874	SPINT1	1	147751378	147762181	serine peptidase inhibitor, Kunitz type 1	0.246546	0.0747137	0.127342	0.0621676	-0.18943	0.127467	0.127728	0.0245649	-0.134371	-0.183974	-0.0716027	-0.207588	2.08865	56.6431	9.16733e-08	8.44873e-07
ENSECAG00000014210	CCM2L	22	22987230	23004479	cerebral cavernous malformation 2-like	-0.0267092	0.102837	0.108422	-0.0480619	1.53202	0.360807	-0.923976	-1.05432	-0.393916	0.188553	-0.374927	-0.0730122	-0.22325	56.6237	9.24172e-08	8.51137e-07
ENSECAG00000016824	NRP2	18	80076435	80186347	neuropilin 2	0.387423	0.031048	-0.142931	-0.0546078	-0.423957	-0.316164	-0.145134	0.232657	0.0532189	-0.200343	0.321968	-0.0915586	7.72651	56.6109	9.29085e-08	8.55068e-07
ENSECAG00000013830	FBXO27	10	9967043	9971313	F-box protein 27	-0.0483322	-0.209186	-0.0689871	-0.134681	-0.102889	0.263327	0.446819	0.337664	0.373717	0.755728	0.603269	0.145714	2.68276	56.5839	9.39573e-08	8.6412e-07
ENSECAG00000006641		X	115716023	115716410	Uncharacterized protein	-0.192124	-0.378801	0.0968554	-0.202544	0.452582	0.192239	0.719921	-0.505703	-0.105207	0.286319	-0.667261	0.0258319	1.91164	56.5621	9.48084e-08	8.71344e-07
ENSECAG00000027699		MT	1113	2693		-0.335401	0.122183	0.384912	0.541141	0.502688	0.636424	-0.0550118	-0.0743444	-0.485328	-0.248686	-0.475486	-0.296065	8.72331	56.5196	9.64951e-08	8.86231e-07
ENSECAG00000012652	CHDH	16	34049687	34057072	choline dehydrogenase	-0.504141	0.21135	0.184262	0.190432	0.157106	0.57282	-0.119915	-0.00109408	0.100936	-0.147414	-0.174142	-0.37961	3.73687	56.5091	9.69201e-08	8.89519e-07
ENSECAG00000023813		1	5872903	5981766	Uncharacterized protein	0.344147	0.00941194	-0.0970677	0.0113006	-0.456786	-0.319075	-0.325049	0.389681	-0.0170484	-0.349547	0.180921	-0.2347	4.88417	56.4571	9.90338e-08	9.08289e-07
ENSECAG00000018970	DNASE2	7	45524767	45526789	deoxyribonuclease II, lysosomal	0.293899	-0.0222363	0.00302647	-0.109814	0.0344397	-0.159571	0.104399	-0.0329484	0.0778616	-0.0707044	0.130934	0.116056	6.93305	56.4507	9.92959e-08	9.10063e-07
ENSECAG00000011658	FAM135A	20	62015333	62126057	family with sequence similarity 135, member A	-0.229409	-0.0992065	-0.184831	-0.123543	0.216811	0.224737	-0.116605	0.495798	0.0179706	0.219945	0.0317585	0.353387	2.4539	56.4363	9.98906e-08	9.14882e-07
ENSECAG00000004770	FAM217B	22	46232790	46233935	family with sequence similarity 217, member B	-0.275121	-0.00783783	-0.0565459	0.0494557	-0.114412	0.541048	-0.100449	0.298614	-0.0643867	-0.0775731	-0.0604265	-0.118103	3.63968	56.4274	1.00262e-07	9.17648e-07
ENSECAG00000020972	CD207	15	31757501	31762116	CD207 molecule, langerin	0.587182	-0.0822686	-0.40286	-0.224867	-0.29893	-0.360838	0.0110717	1.1627	0.381113	0.297635	0.383929	0.166654	1.01782	56.4098	1.00993e-07	9.23705e-07
ENSECAG00000003599	GK	X	23969384	24034767	glycerol kinase	0.19742	-0.189376	-0.308708	-0.373069	0.149878	-0.130894	0.0760469	0.683293	0.249538	0.271515	0.472733	0.11566	6.85541	56.3537	1.03372e-07	9.44812e-07
ENSECAG00000017217	CA12	1	128755365	128802334	carbonic anhydrase XII	-0.273669	-0.101284	0.252063	0.0888598	0.886167	0.990709	-0.563855	-0.544691	-0.369735	-0.121022	-0.590532	-0.744018	3.15108	56.2779	1.06672e-07	9.74304e-07
ENSECAG00000002933		22	49464092	49464622		-0.372929	0.0864857	-0.0908639	0.134371	-0.192948	0.498192	-0.843153	0.775747	0.496953	-0.293349	-0.284985	-0.317095	0.977608	56.2153	1.09479e-07	9.99254e-07
ENSECAG00000007642	IL20RA	10	82434211	82449188	interleukin 20 receptor, alpha	-0.578754	-0.0602903	0.211604	0.271173	0.0839837	0.973552	0.972957	-0.0773664	0.0965803	0.0875546	-0.666002	-1.1145	0.8985	56.2048	1.09956e-07	1.00291e-06
ENSECAG00000025866	SNORA41	18	80481952	80482083	Small nucleolar RNA SNORA41	-0.327784	0.0366718	0.0761994	0.0819974	0.806446	0.318892	0.405723	-0.190219	-0.00984033	-0.0236964	-0.112605	0.0665853	1.91879	56.1758	1.11285e-07	1.01434e-06
ENSECAG00000016328	ADAMTS2	14	3078523	3292061	ADAM metallopeptidase with thrombospondin type 1 motif, 2	-0.0767466	-0.0183044	-0.0885038	0.0710488	1.03959	-0.185798	-0.0716609	-0.0584092	-0.072528	0.330086	0.574357	0.577444	0.412151	56.157	1.12155e-07	1.02156e-06
ENSECAG00000006746	RD3	5	27020675	27023087	retinal degeneration 3	-0.227913	0.662732	0.128887	0.51549	0.884788	0.694877	-0.972278	-1.19808	-1.07984	0.0203428	-0.176763	0.452943	0.0713494	56.1478	1.12584e-07	1.02445e-06
ENSECAG00000015760	ITGA3	11	25796659	25823710	integrin, alpha 3 (antigen CD49C, alpha 3 subunit of VLA-3 receptor)	-0.248677	-0.036601	-0.0861209	0.0559795	0.133971	0.529318	-0.0867821	0.292201	-0.201986	0.117309	0.0908601	0.0145844	4.58914	56.1469	1.12626e-07	1.02445e-06
ENSECAG00000011471	AXL	10	11810225	11837132	AXL receptor tyrosine kinase	0.162266	0.161613	0.215975	-0.37922	-0.151949	-0.160705	0.788739	0.220792	0.414391	0.708295	0.562448	0.28065	3.51217	56.1278	1.13522e-07	1.0319e-06
ENSECAG00000013078	STXBP1	25	31080706	31115347	syntaxin binding protein 1	-0.609933	0.220518	0.470929	0.164312	0.659697	0.888406	0.107602	-0.145498	0.196397	-0.45426	-0.506906	-0.0452696	1.1052	56.1176	1.14002e-07	1.03554e-06
ENSECAG00000017366	ADSSL1	24	46079414	46090901	adenylosuccinate synthase like 1	0.599239	-0.18671	-0.40119	-0.250056	-1.53619	-0.767244	0.36408	0.858438	0.701093	0.627829	0.596106	0.640553	0.420157	56.1116	1.14285e-07	1.0374e-06
ENSECAG00000011731	HORMAD1	5	46404495	46420994	HORMA domain containing 1	-0.141855	0.536199	-0.0854739	0.120501	0.844145	0.518229	0.100199	-0.242012	-0.30975	-0.557442	0.457992	0.272789	0.160002	56.0673	1.16403e-07	1.05591e-06
ENSECAG00000016726	WSB1	11	41302612	41317343	WD repeat and SOCS box containing 1	-0.236435	0.0324822	0.0643659	-0.0997174	0.736498	0.380557	-0.304454	-0.20478	0.0204682	-0.0582352	-0.0249434	0.168531	8.03212	56.0447	1.17501e-07	1.06514e-06
ENSECAG00000010368		20	40509908	40543174	Uncharacterized protein	-0.122323	-0.14582	-0.121831	-0.0664734	0.823005	-0.0315997	-0.373382	-0.136283	-0.0432168	0.383238	0.380013	0.388965	3.27077	55.9532	1.22039e-07	1.10552e-06
ENSECAG00000007543	LRRC46	11	24006824	24011464	leucine rich repeat containing 46	0.550617	0.0573626	-0.155481	-0.0900677	0.0849059	-0.2129	-0.439818	-0.440395	-0.319142	0.359178	-0.00621318	0.23465	0.325662	55.9193	1.23765e-07	1.12039e-06
ENSECAG00000017765	MYO1B	18	67626185	67720711	myosin IB	-0.391786	0.487772	0.32205	-0.00809645	0.722423	0.277551	-1.2341	-1.0788	-0.202134	-1.16774	-0.282974	-0.204597	4.01631	55.8714	1.26245e-07	1.14206e-06
ENSECAG00000018816	HDAC9	4	50677184	51157117	histone deacetylase 9	0.159067	-0.439032	-0.11201	-0.232123	-0.699145	-0.228769	0.366404	0.135503	0.098767	0.338968	0.154065	0.169976	3.54057	55.862	1.26734e-07	1.1457e-06
ENSECAG00000000303	GLUT1	2	15549359	15566067	Equus caballus solute carrier family 2 (facilitated glucose transporter), member 1 (SLC2A1), mRNA.	-0.105434	-0.101716	0.282265	-0.260058	0.0722869	-0.134124	-0.1143	-0.081029	-0.0486344	0.285616	0.123565	1.12165	5.41691	55.8566	1.27016e-07	1.14747e-06
ENSECAG00000014010	NINJ2	6	30024375	30095918	ninjurin 2	-0.0761587	0.176434	-0.0844434	0.286338	-1.02426	-0.315686	-0.912319	0.68674	-0.175224	-0.349791	0.363051	0.283236	0.682858	55.8539	1.27163e-07	1.14802e-06
ENSECAG00000010672	PLXDC1	11	23105942	23160563	plexin domain containing 1	-0.170056	-0.445431	-0.281247	-0.142403	0.491698	0.501955	0.297164	0.126028	-0.0711581	-0.0556455	0.0639954	0.00831776	2.01861	55.8384	1.27978e-07	1.15459e-06
ENSECAG00000007058	MEI4	10	32086275	32117397	meiosis-specific 4 homolog (S. cerevisiae)	-0.261542	-0.0867113	-0.117503	0.0602366	-0.13092	-0.00162461	-0.215187	-0.0661337	-0.366391	0.0035485	0.266439	0.0442278	0.71786	55.8355	1.28133e-07	1.1552e-06
ENSECAG00000019853	AMIGO2	6	64930414	64932517	adhesion molecule with Ig-like domain 2	-0.0693868	-0.211431	-0.176187	-0.243701	-0.510464	0.173097	0.813098	0.102478	0.538596	-0.119922	-0.024405	-0.148122	2.25864	55.8201	1.28952e-07	1.1618e-06
ENSECAG00000011209		X	11268361	11268989		-0.603469	0.181848	0.0340122	-0.0499512	0.996661	0.640309	-1.20906	-0.309926	-0.449262	-0.620389	-0.282845	0.036055	-0.0921537	55.8141	1.29274e-07	1.16391e-06
ENSECAG00000015241		1	158960682	158961215	Uncharacterized protein	0.507997	-0.037414	-0.0750003	-0.0645789	-1.0127	-0.508124	-0.233803	0.777339	0.182329	0.145412	-0.126343	0.496184	0.359069	55.8016	1.29945e-07	1.16915e-06
ENSECAG00000023160	TCTN1	8	21275495	21295645	tectonic family member 1	-0.287384	0.228792	0.148489	-0.0275587	0.649947	0.123758	0.368464	-0.250028	0.109976	0.105896	0.0669859	0.275406	3.74747	55.7749	1.31387e-07	1.18132e-06
ENSECAG00000020640		1	162711436	162714597	Equus caballus mast cell protease-1-like (LOC100033969), mRNA.	0.181978	0.0566901	-0.299449	0.0635369	0.86227	-0.518052	-0.434495	0.39885	0.0663748	0.152693	0.474966	0.896341	-0.323817	55.764	1.31981e-07	1.18587e-06
ENSECAG00000008606	GZMK	21	17295503	17303723	granzyme K (granzyme 3; tryptase II)	-0.294903	-0.0878562	-0.0758491	0.167218	0.0358118	0.369681	0.291562	0.39107	-0.0794902	-0.0668919	-0.310319	-0.297651	5.71587	55.7411	1.33241e-07	1.19637e-06
ENSECAG00000021604	PDGFRL	27	20743329	20790580	platelet-derived growth factor receptor-like	-0.410863	0.0919684	0.550402	-0.0867108	0.25563	-0.500189	-0.0705721	-0.28157	-0.100032	-0.247366	-0.23273	-0.276351	-0.570862	55.736	1.33518e-07	1.19805e-06
ENSECAG00000019777	PLA2G16	12	23968138	24009444	phospholipase A2, group XVI	0.303455	-0.0553785	-0.0656163	-0.0193224	0.119291	-0.312672	0.0950291	-0.195807	-0.195825	-0.299739	-0.243236	-0.0503203	6.75907	55.7277	1.33981e-07	1.20139e-06
ENSECAG00000013283	DLG5	1	65017459	65144609	discs, large homolog 5 (Drosophila)	-0.260809	0.0490508	-0.0670203	0.0614057	0.107775	0.520246	-0.521821	0.139366	-0.0225363	-0.0790839	0.0428883	-0.0370648	6.27865	55.6812	1.36585e-07	1.22391e-06
ENSECAG00000004514		X	32940150	32940544		-0.359512	-0.0217422	-0.120397	-0.0598142	0.672829	0.140484	-0.85851	-0.00377378	0.24726	0.507634	0.267797	0.372357	0.804174	55.6633	1.37599e-07	1.23217e-06
ENSECAG00000011798	AGRN	Un2904	4568	6234	agrin	-0.0469289	0.298014	0.22688	-0.11125	0.235787	0.0361536	-0.139071	0.0856895	0.256511	-0.208166	0.236609	0.393187	4.90854	55.6579	1.37908e-07	1.2341e-06
ENSECAG00000010834	GPIHBP1	9	81888709	81890492	glycosylphosphatidylinositol anchored high density lipoprotein binding protein 1	-0.193977	1.02117	-0.502021	0.147056	0.80543	0.209456	-0.545702	0.742461	-0.118089	-1.53753	0.304305	0.112144	0.969848	55.6531	1.38178e-07	1.23568e-06
ENSECAG00000005837	IRGC	10	14684082	14685574	immunity-related GTPase family, cinema	-0.229663	0.0534832	0.1954	0.180992	1.47427	0.356534	-0.422583	-0.610763	-0.840224	0.24761	0.29551	-0.200206	0.126805	55.6186	1.40169e-07	1.25264e-06
ENSECAG00000020294	DCLK3	16	48307020	48333786	doublecortin-like kinase 3	-0.288402	0.226243	0.736738	0.416492	-0.0905506	0.436496	-0.047049	0.328904	0.0891561	-0.7926	-1.10855	-0.760251	1.15687	55.5947	1.41561e-07	1.26423e-06
ENSECAG00000011067	CAPN3	1	146419851	146463183	calpain 3, (p94)	-0.0286466	0.135806	0.262306	-0.0730698	0.696061	0.333214	-0.832998	-0.382469	-0.316351	-0.353533	-0.221888	-0.134774	5.54674	55.5816	1.4233e-07	1.27024e-06
ENSECAG00000010533	CAMSAP3	7	4631065	4640911	calmodulin regulated spectrin-associated protein family, member 3	-0.385199	-0.131772	-0.136552	0.10475	0.402789	0.225177	0.0546656	0.0843305	-0.0407083	0.0454692	0.245523	-0.115136	1.49928	55.5523	1.44066e-07	1.28487e-06
ENSECAG00000020816	PDLIM1	1	33744431	33786648	PDZ and LIM domain 1	-0.355113	0.0151633	0.110962	0.0719793	0.296312	0.25258	-0.126341	0.00553429	-0.147479	-0.163215	-0.625515	-0.302925	2.4301	55.5246	1.45721e-07	1.29876e-06
ENSECAG00000016323	GCNT7	22	43246688	43252115	glucosaminyl (N-acetyl) transferase family member 7	-0.578692	0.16151	0.159037	0.121819	0.699323	0.193727	-0.66121	0.100496	-0.148504	0.365388	0.263865	-0.127796	0.604129	55.4453	1.5058e-07	1.34058e-06
ENSECAG00000016646	PARPBP	28	25969409	26028564	PARP1 binding protein	0.00236588	0.056671	0.1104	-0.36756	-0.00117076	0.415282	0.0108995	0.628836	0.499313	-0.0863613	-0.126246	0.372313	1.50297	55.4447	1.50616e-07	1.34058e-06
ENSECAG00000021418	CDH1	3	18941212	19011211	cadherin 1, type 1, E-cadherin (epithelial)	-0.493409	0.182409	0.104022	0.238866	0.158748	0.142456	-0.637845	0.293751	0.0335525	-0.432185	0.566691	-0.304817	1.06745	55.4318	1.51427e-07	1.3469e-06
ENSECAG00000026505	SNORD42	11	42647766	42647830	Small nucleolar RNA SNORD42	-0.217752	-0.665965	-0.0421125	-0.390833	0.896083	-0.0971719	1.17973	-0.872564	0.590359	0.438533	0.259733	0.343	-0.171089	55.3782	1.54818e-07	1.37602e-06
ENSECAG00000022360	DOK3	14	4653461	4654908	docking protein 3	0.293377	-0.0143505	-0.179379	-0.0487273	0.0859078	-0.174245	-0.650206	0.122536	-0.330882	-0.0127837	0.756085	0.019556	2.53924	55.3768	1.54908e-07	1.37602e-06
ENSECAG00000010546	KLF5	17	46522263	46535113	Kruppel-like factor 5 (intestinal)	-0.141776	-0.255341	-0.0898585	0.22001	0.36249	0.349864	0.345006	0.48461	-0.183586	0.606798	0.145956	-0.464545	2.41539	55.3587	1.56069e-07	1.3854e-06
ENSECAG00000019559	DFNB31	25	19220773	19305811	deafness, autosomal recessive 31	-0.11523	2.79231e-05	0.11817	-0.0484735	0.861552	0.0880534	-0.386859	-0.178292	-0.198336	0.0198256	0.0355214	0.14015	3.116	55.3544	1.56346e-07	1.38693e-06
ENSECAG00000019319	NUDT4	28	18812365	18826518	nudix (nucleoside diphosphate linked moiety X)-type motif 4	-0.224985	0.105863	0.0625186	0.0334838	0.743089	0.260701	-0.113544	0.0155042	-0.225377	-0.196165	-0.206374	-0.167034	5.80022	55.3234	1.58361e-07	1.40387e-06
ENSECAG00000015505		20	30173637	30178981	Uncharacterized protein	-0.0462751	0.0215279	-0.0682592	-0.0801441	0.437664	-0.444381	0.0782148	0.18509	0.121093	0.109278	0.268722	0.34244	6.6574	55.321	1.58519e-07	1.40433e-06
ENSECAG00000011486	ATF3	5	26065349	26077751	activating transcription factor 3	-0.0160678	0.202249	0.234197	0.0979771	0.664684	0.4729	-0.25937	-0.395301	-0.402224	-0.689497	-0.672765	-0.43674	6.43155	55.3151	1.58904e-07	1.4068e-06
ENSECAG00000008945		16	86107769	86108463		-0.279189	-0.397211	-0.334092	-0.275132	-0.235107	0.500465	0.576413	1.10442	0.896607	0.367966	0.00160895	0.23094	-0.100332	55.3	1.59903e-07	1.4147e-06
ENSECAG00000000732		20	30950844	30953761	Uncharacterized protein	0.298458	0.0229087	-0.12104	-0.0187417	0.154733	-0.316589	0.0555715	0.0727429	0.0126206	-0.0881533	-0.000360938	0.00847737	3.54997	55.2952	1.60218e-07	1.41654e-06
ENSECAG00000020358	EQCA-DRB2	20	33186949	33198487	Equus caballus MHC class II DR-beta chain (DRB), mRNA.	-0.100198	0.0305454	0.0590657	0.0218535	-1.03428	-0.434188	0.744392	0.767472	0.617585	0.236208	0.33056	0.39761	7.70726	55.2842	1.60951e-07	1.42207e-06
ENSECAG00000024345	SUCNR1	16	84248703	84250413	succinate receptor 1	0.185245	-0.248462	-0.0921095	-0.0265023	-0.719571	-0.59965	0.757987	1.09814	0.341478	0.526447	0.238574	-0.226003	4.6087	55.2823	1.61072e-07	1.4222e-06
ENSECAG00000008951	LMAN1L	1	118928195	118939738	lectin, mannose-binding, 1 like	-0.351399	-0.0179819	-0.0893277	0.0144923	0.624823	0.492158	-0.583035	-0.268367	-0.201344	-0.00780601	0.079703	0.161048	1.81745	55.2363	1.64163e-07	1.44852e-06
ENSECAG00000009494	IFT80	5	15527044	15667233	intraflagellar transport 80	0.156083	0.289401	-0.00843252	0.257385	0.0702895	-0.304551	0.0387562	-0.134602	-0.413208	-0.356125	0.191175	-0.401882	4.70753	55.1954	1.66966e-07	1.47228e-06
ENSECAG00000004251	PNMA1	24	19405901	19406962	Equus caballus paraneoplastic Ma antigen 1 (PNMA1), mRNA.	0.178065	-0.194547	-0.0473439	-0.166967	-0.967644	-0.0563568	0.301917	0.845207	0.179784	0.433156	0.259753	-0.140003	2.8234	55.1868	1.67555e-07	1.47648e-06
ENSECAG00000016056	CCDC64B	13	39749974	39756000	coiled-coil domain containing 64B	-0.214676	0.193008	0.106024	0.0750797	1.04272	0.619158	-0.396164	-0.661026	-0.540961	-0.214875	-0.0242909	-0.194668	2.54563	55.1656	1.69031e-07	1.48851e-06
ENSECAG00000001295		31	17039958	17040401		-0.678066	0.00156149	0.100253	0.302174	0.675934	-0.17559	-1.65372	-0.0789701	-0.676595	1.32688	0.558655	0.55468	-0.476011	55.1567	1.69655e-07	1.49301e-06
ENSECAG00000019463	B3GNT6	7	67294334	67295706	UDP-GlcNAc:betaGal beta-1,3-N-acetylglucosaminyltransferase 6 (core 3 synthase)	-0.708245	0.240058	1.24223	0.241558	0.698825	0.755172	1.36988	-1.14417	0.0107825	0.20523	-1.08637	-0.12386	-0.0526581	55.1347	1.712e-07	1.50561e-06
ENSECAG00000001996	CDC42EP4	11	8341657	8342805	CDC42 effector protein (Rho GTPase binding) 4	0.144021	0.144439	0.329227	-0.17059	0.0536176	0.0622242	-0.771554	-0.506298	-0.0492255	-0.342753	-0.461112	0.146748	3.40576	55.1061	1.73238e-07	1.52252e-06
ENSECAG00000018841	CGA	10	39937900	39940063	glycoprotein hormones, alpha polypeptide	0.0744924	0.0520638	-0.0687044	0.188038	-0.746955	0.364591	0.422531	0.239527	0.232312	-0.16348	-0.226449	-0.236723	6.99362	55.0935	1.74137e-07	1.52941e-06
ENSECAG00000025630	SNORD100	10	78990875	78990951	Small nucleolar RNA SNORD100	-0.571276	0.0102356	-0.00659177	0.155522	1.15677	0.674669	0.305706	-0.629758	0.127171	-0.502732	-0.42307	0.0491756	-0.20253	55.0891	1.74454e-07	1.53117e-06
ENSECAG00000021989	DDX58	23	49123738	49162928	DEAD (Asp-Glu-Ala-Asp) box polypeptide 58	-0.189392	0.321378	0.318665	-0.0234525	0.864497	0.536731	-0.34268	-0.621685	-0.22591	-0.424121	-0.580094	-0.171965	10.0122	55.0528	1.77091e-07	1.55329e-06
ENSECAG00000020491	CD84	5	37044836	37064698	CD84 molecule	0.261244	0.0538654	0.0222181	-0.0870454	-0.192625	-0.03739	-0.12504	0.424624	0.104867	-0.156063	-0.0645274	-0.0587764	6.90263	55.0427	1.77827e-07	1.55872e-06
ENSECAG00000012865	LPAR3	5	78895543	78943911	lysophosphatidic acid receptor 3	-0.652879	-0.0185594	0.264029	0.0977991	0.664089	0.550344	0.411009	0.054148	0.074829	0.621363	-0.32165	-0.0477655	0.192211	54.8386	1.93454e-07	1.69457e-06
ENSECAG00000022423	PPAP2B	2	3272665	3349961	phosphatidic acid phosphatase type 2B	0.281957	-0.183843	-0.0754705	0.193586	-0.837594	-0.775905	0.26332	0.420021	0.155534	0.612324	0.551243	0.00681563	2.60084	54.7956	1.96915e-07	1.72376e-06
ENSECAG00000026918	C17orf96	Un0669	9100	9746	chromosome 17 open reading frame 96	-0.290545	0.246405	0.554105	0.254899	-0.244469	-0.388749	0.0608809	-0.423879	0.0522255	0.111395	0.222994	-0.18484	3.1013	54.7929	1.97138e-07	1.72456e-06
ENSECAG00000020173	ENG	25	31217039	31245044	endoglin	0.424016	-0.231949	-0.0886042	-0.20201	-0.530742	-0.271041	0.0556864	0.45658	0.187084	0.357513	0.0306254	0.118631	5.59367	54.7767	1.98457e-07	1.73496e-06
ENSECAG00000018582		8	40183129	40195149	Uncharacterized protein	-0.421336	0.106414	-0.04067	0.189831	0.76768	0.810902	-0.547545	-0.0166877	-0.351233	-0.188961	0.0745717	-0.333695	1.10485	54.7639	1.99513e-07	1.74305e-06
ENSECAG00000018292	FZD3	2	57068659	57146897	frizzled class receptor 3	-0.286133	-0.0932611	-0.13566	0.073999	-0.396013	0.528	0.103046	0.714879	0.243105	-0.250273	-0.137232	-0.236597	1.70335	54.7552	2.00226e-07	1.74812e-06
ENSECAG00000021859	VLDLR	23	24404554	24422150	very low density lipoprotein receptor	-0.274039	-0.114297	0.449186	-0.0547074	1.11895	0.517088	-0.724065	-1.12179	-0.342869	0.0646799	-0.93282	-0.0812606	3.26809	54.7434	2.012e-07	1.75547e-06
ENSECAG00000013036	MCAM	7	26972950	26978087	melanoma cell adhesion molecule	0.216863	0.0562537	0.175642	0.205561	-0.975507	-0.543721	0.169924	1.02489	0.0294348	-0.28893	-0.21795	-0.286358	0.366707	54.7365	2.01776e-07	1.75873e-06
ENSECAG00000010775		22	38819298	38820329		-0.317575	0.0757609	-0.132631	-0.0372741	0.600962	0.383748	-0.863218	0.0934286	0.0695166	-0.0566944	0.127375	0.160972	1.5656	54.7358	2.01839e-07	1.75873e-06
ENSECAG00000012923	C1orf54	5	46747016	46749405	chromosome 1 open reading frame 54	0.0363159	0.0785219	-0.101866	0.0875628	0.719427	-0.131865	0.0764154	-0.226586	-0.361628	0.141058	0.301722	-0.00014058	4.95088	54.7249	2.02748e-07	1.76515e-06
ENSECAG00000014577	ADAM28	2	53011408	53068680	ADAM metallopeptidase domain 28	-0.109251	-0.112731	-0.715871	-0.476575	-0.163289	-0.0882192	0.596436	1.4938	0.981388	0.174621	0.297595	0.902279	0.0466738	54.7237	2.02842e-07	1.76515e-06
ENSECAG00000016927	SULF1	9	16074405	16224037	sulfatase 1	0.281445	-0.571515	-0.789456	-0.171152	-0.420975	-0.539906	0.60042	0.556692	0.314654	1.26083	1.07625	0.295899	1.66246	54.6879	2.05862e-07	1.79026e-06
ENSECAG00000004618	PRKAR1B	13	6340885	6642994	protein kinase, cAMP-dependent, regulatory, type I, beta	0.110329	0.106525	0.11091	-0.0350258	-0.389831	-0.687795	-0.41893	-0.0120754	-0.155291	0.0941557	0.184814	0.00884398	3.18735	54.6519	2.08935e-07	1.81579e-06
ENSECAG00000010620	C10orf11	1	63295685	63474260	chromosome 10 open reading frame 11	0.42168	-0.0564546	-0.0994159	-0.0960267	0.222521	-0.635053	0.083082	-0.121908	-0.253062	0.351692	0.543207	0.102244	1.29597	54.6454	2.09501e-07	1.81952e-06
ENSECAG00000007320	C7orf61	13	8503435	8506468	chromosome 7 open reading frame 61	-0.142662	-0.0559331	-0.0847681	-0.193381	0.575074	-0.00769859	0.21863	0.0584328	0.203152	0.191098	0.282933	0.595484	3.1089	54.6188	2.11809e-07	1.83836e-06
ENSECAG00000022419	EPB42	1	145714496	145733123	erythrocyte membrane protein band 4.2	-0.0955924	0.0310701	-0.0846761	-0.371175	0.40344	-0.368636	-0.183556	0.318886	0.805482	-0.00553075	0.415011	0.594985	1.42991	54.4799	2.24288e-07	1.94539e-06
ENSECAG00000017433	TNC	25	19705467	19766034	tenascin C	-0.329324	0.188624	0.173641	0.00138381	0.213805	-0.253037	0.333904	0.348831	0.556733	0.27799	0.0536385	0.176058	2.18064	54.4761	2.24637e-07	1.94715e-06
ENSECAG00000023357	COL9A3	22	48667448	48689050	collagen, type IX, alpha 3	-0.00240891	0.046085	-0.130788	-0.381434	0.991385	0.0852184	0.435593	-0.278399	0.165774	-0.530566	0.355228	0.837829	-0.20151	54.4728	2.24943e-07	1.94853e-06
ENSECAG00000014973	TNFSF8	25	19601633	19626691	tumor necrosis factor (ligand) superfamily, member 8	-0.244209	0.0662893	0.201875	-0.0217148	-0.104803	-0.0259703	0.0570429	-0.0857532	0.231478	-0.0781226	-0.447343	-0.197171	4.90254	54.3915	2.32603e-07	2.01356e-06
ENSECAG00000010815		7	44370546	44376746	Uncharacterized protein	-0.341025	0.107827	0.19216	0.141861	0.433683	0.761727	0.295194	-0.0695348	-0.102534	-0.135877	-0.0604788	-0.133427	2.6417	54.3675	2.34909e-07	2.0322e-06
ENSECAG00000016114	ATP6V0A4	4	92179838	92227159	ATPase, H+ transporting, lysosomal V0 subunit a4	-0.490997	0.348001	0.217139	0.449783	1.10997	0.983756	0.194427	-0.200504	-0.492105	0.0272925	-0.368575	-0.222621	-0.169556	54.3143	2.40116e-07	2.07589e-06
ENSECAG00000004264	VASN	13	38580492	38582516	vasorin	0.0267498	0.141119	0.408347	0.053944	0.068037	0.0905784	-0.30117	-0.180956	-0.0671444	-0.219947	-0.255064	-0.218351	5.00576	54.3032	2.41211e-07	2.084e-06
ENSECAG00000009526	CCDC42B	8	19367314	19370119	coiled-coil domain containing 42B	-0.238016	0.542059	0.126576	0.282139	0.575875	-0.679957	-0.514261	0.285841	-0.278956	1.03479	1.58542	0.969169	-0.128929	54.2958	2.41953e-07	2.08905e-06
ENSECAG00000015419	SIX5	10	16232750	16235467	SIX homeobox 5	0.580777	-0.0531467	-0.397477	-0.14808	-0.239179	-1.08923	0.332647	0.0155992	-0.2952	0.422566	1.48613	0.739525	0.692468	54.2868	2.42849e-07	2.09542e-06
ENSECAG00000006082		2	34721586	34728290	Uncharacterized protein	0.270596	0.0365255	0.160102	-0.233194	-0.046476	-0.095298	0.320773	-0.531026	-0.000514986	-0.174639	0.130215	0.0730405	2.46901	54.2694	2.446e-07	2.10916e-06
ENSECAG00000004544	HRH1	16	5821123	5822583	histamine receptor H1	0.124854	-0.0889826	0.118379	-0.134793	-0.274354	0.212751	-0.131155	0.543887	-0.123203	0.184989	-0.208609	-0.00415507	5.36072	54.2309	2.48508e-07	2.14146e-06
ENSECAG00000000713	MDM1	6	83474485	83503839	Mdm1 nuclear protein homolog (mouse)	0.132964	-0.0629661	-0.0419813	-0.0381601	0.709567	-0.0384586	-0.270781	-0.453148	-0.0782372	0.0167967	0.102435	0.00601089	4.75793	54.1985	2.51837e-07	2.16874e-06
ENSECAG00000022127	PLAUR	10	14635368	14648580	plasminogen activator, urokinase receptor	0.229034	-0.305986	-0.262732	-0.197062	-0.22734	-0.621134	0.227527	0.775214	0.235656	1.00686	0.655155	-0.192819	6.53978	54.195	2.522e-07	2.17045e-06
ENSECAG00000011440	MYO18B	8	10181087	10411809	myosin XVIIIB	-0.142465	0.222112	0.107415	0.0645713	0.197148	1.07831	-0.0596585	0.224866	0.0191818	-0.806755	-0.523473	-0.49534	2.6621	54.1863	2.53103e-07	2.17682e-06
ENSECAG00000024428	PROCR	22	25962788	25966863	protein C receptor, endothelial	-0.242102	0.166845	-0.00686519	-0.00914925	1.20206	-0.361051	-0.449747	-0.693498	-0.307807	0.317547	0.613453	0.32776	1.31524	54.1504	2.56876e-07	2.20784e-06
ENSECAG00000005083	IL1RAP	19	28020622	28114527	interleukin 1 receptor accessory protein	-0.173631	0.105589	0.322477	-0.0741469	-0.359964	0.0373037	-0.371022	0.174835	0.136086	0.0653653	-0.206923	-0.272786	6.19188	54.1228	2.59805e-07	2.23157e-06
ENSECAG00000000907		2	100795679	100843502	Uncharacterized protein	-0.367358	0.0560807	0.0546277	-0.195839	0.0725001	-0.267253	-0.103963	-0.139574	0.44574	0.446248	0.350859	0.594828	0.959309	54.0976	2.62513e-07	2.25336e-06
ENSECAG00000009742	S100A12	5	44157872	44159412	S100 calcium binding protein A12	0.0946368	0.0461445	-0.0877656	-0.347998	0.125274	0.154617	-0.433017	-0.580575	-0.59318	-0.742097	-0.391287	-0.187847	3.73957	54.0638	2.66194e-07	2.28348e-06
ENSECAG00000008916	ANKRD2	1	31708700	31718433	ankyrin repeat domain 2 (stretch responsive muscle)	0.40025	0.259862	-0.463717	0.136666	-0.476482	-0.951058	0.457799	0.616508	-0.0949423	0.00381292	0.759679	0.557285	0.966924	53.989	2.74501e-07	2.35322e-06
ENSECAG00000012922	KLHL14	8	53418094	53510049	kelch-like family member 14	0.0765033	-0.276923	-0.116824	-0.12283	-0.652646	-0.321585	0.402022	0.0347219	0.251434	0.269554	0.181263	0.324065	3.71473	53.9806	2.75454e-07	2.35987e-06
ENSECAG00000020929	SQSTM1	14	2658488	2670564	sequestosome 1	0.00354846	-0.0799299	-0.135014	-0.05523	0.607062	0.093931	0.0201128	0.0408713	0.00200426	0.0965239	0.223537	0.0672031	8.47669	53.8491	2.90754e-07	2.48933e-06
ENSECAG00000019241		31	13101443	13137161	Uncharacterized protein	0.13795	-0.068437	0.1571	-0.214693	-0.530504	0.0122012	-0.136636	0.362997	-0.121872	0.288271	-0.0457449	0.222404	2.73222	53.8086	2.95635e-07	2.52949e-06
ENSECAG00000006764	CCL20	6	15915212	15918015	chemokine (C-C motif) ligand 20	-0.507627	0.0913152	0.282187	0.190268	0.339969	0.688215	0.375524	0.1549	-0.156247	-0.193715	-0.22572	-0.371062	3.15244	53.7578	3.01866e-07	2.5805e-06
ENSECAG00000010916	TRAM2	20	50162197	50233536	translocation associated membrane protein 2	0.0718811	-0.017894	0.0984356	-0.17574	-0.528775	0.0196437	-0.147278	0.0938547	0.0604901	0.325445	0.344605	0.272185	2.91203	53.7569	3.01985e-07	2.5805e-06
ENSECAG00000016702	WDFY3	3	52463596	52683045	WD repeat and FYVE domain containing 3	0.00407952	0.25544	0.325913	-0.0731247	-0.0246357	0.330268	-0.844981	0.0106526	-0.156357	-0.365951	-0.454769	-0.317887	7.9147	53.6753	3.12276e-07	2.66671e-06
ENSECAG00000008937	CAMKK1	11	47373038	47396347	calcium/calmodulin-dependent protein kinase kinase 1, alpha	-0.241442	0.26148	0.312549	-0.0314335	0.552435	0.503821	-0.469117	-0.359932	-0.0545877	0.10898	-0.133677	0.301329	3.22976	53.6712	3.12796e-07	2.66943e-06
ENSECAG00000013435	OAS1	Un0305	6236	24033	2'-5'-oligoadenylate synthetase 1, 40/46kDa	-0.205722	0.0974852	0.159423	-0.0643947	0.790613	0.173015	-0.000270429	-0.259168	-0.16352	-0.0350529	-0.148552	-0.0107023	8.96976	53.598	3.22344e-07	2.74915e-06
ENSECAG00000023318	GNS	6	80474032	80508349	glucosamine (N-acetyl)-6-sulfatase	0.278399	-0.0165051	0.0563076	-0.20172	-0.235152	-0.10089	0.0115629	0.212215	0.230997	0.0447438	0.107287	0.215353	8.30251	53.5701	3.26057e-07	2.77902e-06
ENSECAG00000022769	RAB30	7	62099079	62178709	Ras-related protein Rab-30-like protein; Uncharacterized protein	0.0433374	0.0294501	-0.122616	0.12119	-0.333237	-0.423552	0.017852	-0.220046	-0.169371	-0.159276	0.409307	-0.0918631	4.51298	53.5373	3.30484e-07	2.81495e-06
ENSECAG00000012942		4	95612377	95612835	Uncharacterized protein	-0.169186	0.00722342	-0.022188	0.00533133	-0.42052	0.0763656	-0.129661	0.113395	-0.0718402	-0.0549253	-0.0377872	-0.123406	2.03297	53.5304	3.31424e-07	2.82114e-06
ENSECAG00000023711	FAAH	2	12110022	12126555	fatty acid amide hydrolase	-0.42287	0.18917	0.271261	0.296988	0.349842	0.94684	0.251671	0.0757759	-0.171501	0.0242978	0.0240476	0.0497679	0.338509	53.4819	3.38077e-07	2.87594e-06
ENSECAG00000002157	KLHL4	X	66615936	66723447	kelch-like family member 4	0.249032	0.190982	0.126907	0.0785537	0.297209	-0.853197	-0.492826	-0.543887	-0.361877	-0.279793	-0.0471215	-0.267577	0.168865	53.4209	3.46656e-07	2.94702e-06
ENSECAG00000016708	HSF4	3	17634763	17639576	heat shock transcription factor 4	-0.183506	-0.0721672	0.0193324	0.0338634	1.00657	0.493892	-0.137787	-0.31592	-0.477135	0.226893	0.532178	0.62955	-0.279689	53.4003	3.49599e-07	2.97014e-06
ENSECAG00000002145	NUAK1	28	29174974	29212760	NUAK family, SNF1-like kinase, 1	0.122403	0.00954799	0.101839	0.077416	-0.17433	0.154826	0.425145	0.673883	-0.0291248	-0.176653	-0.0545771	-0.0140123	3.39366	53.3217	3.61052e-07	3.06548e-06
ENSECAG00000022278	CASC5	1	147903221	147952003	cancer susceptibility candidate 5	0.0434993	0.0980985	-0.00759254	0.046322	-0.0500229	0.177104	-0.344653	0.63937	0.023686	-0.0392609	0.335398	-0.114052	4.36146	53.3029	3.63844e-07	3.0872e-06
ENSECAG00000021708	FAM26F	10	64980076	64981649	family with sequence similarity 26, member F	0.0737662	0.186851	0.232648	0.0594699	-0.289967	-0.467389	0.142816	-0.0925756	0.178128	-0.260288	-0.276199	0.0877436	6.90772	53.2789	3.67436e-07	3.11569e-06
ENSECAG00000006722	WDR17	27	32422608	32518484	WD repeat domain 17	-0.0717901	-0.237032	-0.224482	-0.223009	-0.540462	0.246782	0.727105	0.32983	0.702154	-0.0231775	-0.291394	0.0073775	2.15851	53.2346	3.74169e-07	3.17076e-06
ENSECAG00000010999	TULP2	10	18870010	18877194	tubby like protein 2	-0.489983	0.0563232	0.0306863	0.434221	0.923539	0.548264	0.328091	0.373786	-0.506821	-0.000805075	0.167688	-0.194477	-0.0676331	53.2314	3.74668e-07	3.17296e-06
ENSECAG00000012325	VILL	16	47202795	47216729	villin-like	-0.475509	0.0757353	0.185399	0.265173	0.482374	1.07245	0.198525	-0.176983	-0.22854	-0.506189	-0.323049	-0.267098	1.16109	53.2244	3.75752e-07	3.1801e-06
ENSECAG00000010675	SPATA7	24	32129321	32154572	spermatogenesis associated 7	-0.0938729	-0.0669639	0.108496	-0.0301155	-0.207834	-0.542538	0.302961	0.0873197	0.572512	0.0824257	-0.0675032	0.149344	2.93164	53.1968	3.80015e-07	3.21413e-06
ENSECAG00000021750		20	31193941	31197235	Uncharacterized protein	-0.0250576	0.104355	0.149233	-0.0548825	0.78097	0.0236181	-0.126729	-0.404095	-0.310594	0.12815	-0.0900609	0.0979341	8.02688	53.1813	3.82445e-07	3.23262e-06
ENSECAG00000021211	COL15A1	25	5725159	5791881	collagen, type XV, alpha 1	-0.173524	0.175659	0.130692	0.209836	0.475794	-0.453343	0.0712475	0.115638	-0.0818698	0.0200943	0.287364	-0.0284259	2.89784	53.1332	3.90056e-07	3.29486e-06
ENSECAG00000014100	SLC22A13	16	46962423	46970874	solute carrier family 22 (organic anion/urate transporter), member 13	-0.220473	-0.121726	0.136771	-0.000770326	1.43879	0.339854	-0.423625	-0.798534	-0.518274	0.251382	-0.17623	0.158092	0.673696	53.1035	3.94835e-07	3.3331e-06
ENSECAG00000022644		6	36712687	36728139		-0.206684	0.00240519	0.00741719	0.0667472	1.00028	0.0635553	-0.288905	-0.254136	-0.376608	0.229386	0.130503	-0.161365	2.54167	53.092	3.96698e-07	3.34669e-06
ENSECAG00000021675	BMP1	2	51062728	51101746	bone morphogenetic protein 1	-0.0633467	0.19632	0.40425	-0.00343588	-0.298564	-0.171529	-0.30385	0.307389	0.0653517	0.0327652	-0.0331221	-0.0568087	7.29807	53.0774	3.99083e-07	3.36468e-06
ENSECAG00000026965	SOCS1	13	33226799	33227469	suppressor of cytokine signaling 1	-0.140395	0.152827	0.401029	0.163566	0.628244	0.0934187	0.472777	-0.929236	-0.572527	-0.446322	-0.457822	-0.293829	6.44162	53.0639	4.01292e-07	3.38115e-06
ENSECAG00000017881	CDC42BPA	30	6321256	6643519	CDC42 binding protein kinase alpha (DMPK-like)	-0.32086	-0.00888405	0.0559635	0.0914998	-0.0915342	0.252584	-0.569753	0.144425	-0.190057	0.142142	-0.0729828	-0.145005	2.00444	52.9633	4.18169e-07	3.52112e-06
ENSECAG00000013544	C9orf91	25	19377520	19396657	chromosome 9 open reading frame 91	0.0856366	-0.0443608	0.0276105	-0.08067	0.284974	-0.045398	-0.220092	0.278107	-0.0608445	0.0541871	0.368686	0.0677338	6.76591	52.947	4.20977e-07	3.54251e-06
ENSECAG00000012843	PAG1	9	6824382	6837911	phosphoprotein membrane anchor with glycosphingolipid microdomains 1	-0.171616	-0.0132172	0.00745423	0.0275664	-0.272044	0.0872869	-0.523174	0.368503	-0.0704957	0.00450657	-0.152881	-0.0199363	6.68974	52.8921	4.30547e-07	3.62075e-06
ENSECAG00000012112	ALOX15B	11	50941750	50953105	arachidonate 15-lipoxygenase, type B	-0.701735	0.540773	0.538343	0.100252	0.600362	0.862733	-0.43512	-0.417072	-0.328529	-0.566824	-0.299534	0.0360962	0.870816	52.8547	4.37192e-07	3.6743e-06
ENSECAG00000013201	MMP17	8	28950682	28960802	matrix metallopeptidase 17 (membrane-inserted)	0.461925	0.170382	-0.0841423	-0.155662	-0.464518	-0.162014	-0.527199	0.0877704	0.364656	-0.124027	0.484715	0.281339	0.277083	52.8477	4.38444e-07	3.68248e-06
ENSECAG00000010505	MARVELD2	14	92653663	92669710	MARVEL domain containing 2	-0.197696	-0.0914335	-0.228708	0.000906246	-0.197453	0.150518	-0.0615401	0.467024	0.179934	0.0289717	0.33727	0.139761	3.02007	52.7938	4.48229e-07	3.76228e-06
ENSECAG00000014178	GSR	27	13740542	13781481	glutathione reductase	0.370624	-0.0505003	-0.0580132	-0.118883	-0.179054	-0.353124	0.179938	0.108525	0.0178476	0.0531299	0.0591594	0.0437746	5.89996	52.772	4.52237e-07	3.79353e-06
ENSECAG00000015708	IGLON5	10	20887255	20892610	IgLON family member 5	0.0941257	-0.137867	0.00225248	-0.158968	-0.670993	-0.146924	0.148936	1.50108	0.828501	-0.435954	0.29706	0.0266074	0.670293	52.769	4.52797e-07	3.79582e-06
ENSECAG00000021423	DZIP1	17	65404828	65457766	DAZ interacting zinc finger protein 1	0.05503	0.0347456	-0.0528985	-0.0700216	-0.552725	-0.501822	0.0235939	0.0858016	0.0761363	0.0945522	0.227283	0.123535	5.30344	52.7372	4.58737e-07	3.84319e-06
ENSECAG00000013626		24	10795498	10825889	Uncharacterized protein	-0.381597	0.635678	-0.119964	0.404817	0.00230164	0.92223	-2.15627	0.993389	-0.375898	-0.905724	-0.188745	-0.644286	0.11442	52.716	4.62733e-07	3.87422e-06
ENSECAG00000016658	SLCO4A1	22	48514182	48527899	solute carrier organic anion transporter family, member 4A1	0.346953	-0.142516	-0.126751	-0.142539	-0.749856	-0.606267	-0.310546	0.188614	0.354042	0.421881	0.55278	0.289048	4.41369	52.6485	4.75679e-07	3.9801e-06
ENSECAG00000006470	STEAP3	18	11827971	11845250	STEAP family member 3, metalloreductase	0.270745	-0.139622	-0.0308894	-0.195592	-0.334975	-0.269552	-0.017693	0.636887	0.0280205	0.298745	0.420775	0.0888471	5.20784	52.6406	4.7722e-07	3.99048e-06
ENSECAG00000002113	BARD1	6	4971888	5037904	BRCA1 associated RING domain 1	0.127747	0.0926365	-0.0934985	0.0785704	0.11677	-0.203168	-0.0212218	0.564063	0.110562	0.123861	0.556343	-0.0808784	2.17098	52.6088	4.83469e-07	4.03934e-06
ENSECAG00000016839	FUT7	25	38570182	38571322	fucosyltransferase 7 (alpha (1,3) fucosyltransferase)	0.0318274	0.297807	-0.0722226	0.122611	0.229954	0.415564	-0.239438	0.102407	-0.162195	0.14232	0.323025	0.349604	0.148163	52.6078	4.83673e-07	4.03934e-06
ENSECAG00000025265	7SK	20	50615138	50615468	7SK RNA	-0.0948544	-0.0229047	0.163323	0.077583	-0.192404	-0.492578	-0.915149	-0.15817	0.0457901	0.351173	0.568653	0.605222	5.28157	52.5778	4.8963e-07	4.08652e-06
ENSECAG00000014301		1	97245106	97290852	Uncharacterized protein	-0.144601	0.0108104	-0.0195719	0.0117914	-0.119985	0.0349255	-0.913547	0.193473	-0.357204	0.16633	0.154779	0.140427	3.96687	52.5663	4.91945e-07	4.10325e-06
ENSECAG00000007576	SLC38A1	6	64255509	64317820	solute carrier family 38, member 1	-0.1897	-0.0457983	-0.0311305	-0.0759385	-0.351596	0.223616	-0.0405435	0.257036	0.26111	-0.0764678	-0.1099	-0.0484293	5.32841	52.4759	5.10476e-07	4.25514e-06
ENSECAG00000015331	FARP1	17	67631546	67734942	FERM, RhoGEF (ARHGEF) and pleckstrin domain protein 1 (chondrocyte-derived)	-0.190496	-0.262307	-0.263258	0.0100891	-0.116996	-0.00739737	0.224692	0.593697	-0.157777	0.29586	0.668674	0.335946	1.69691	52.4217	5.21898e-07	4.34762e-06
ENSECAG00000024201	SH2B2	13	10021432	10032351	SH2B adaptor protein 2	0.403595	-0.177225	-0.090393	-0.148299	-0.281808	-0.364315	0.466601	-0.318491	-0.00893742	0.0641906	0.276463	0.144509	4.05375	52.4122	5.23936e-07	4.36186e-06
ENSECAG00000022656		25	25134106	25138479	Uncharacterized protein	-0.365163	-0.0512302	-0.0108556	0.0900174	0.256642	0.674525	0.373873	-0.140026	0.307805	-0.0222997	0.0883815	-0.120743	1.37797	52.3978	5.27032e-07	4.38488e-06
ENSECAG00000020331	ADAD2	3	31483243	31485829	adenosine deaminase domain containing 2	0.439708	-0.0570122	-0.21007	-0.212083	-0.088491	-0.363508	0.415249	0.382514	0.359483	-0.0771263	0.107894	0.426858	1.29495	52.388	5.29147e-07	4.39818e-06
ENSECAG00000020112	LZTS1	2	49362718	49368491	leucine zipper, putative tumor suppressor 1	-0.0278029	0.726841	0.440365	0.298384	0.712649	-0.184204	-0.528714	-0.970769	-0.456018	-1.23025	-0.0764991	0.12343	0.217915	52.3873	5.29294e-07	4.39818e-06
ENSECAG00000012002	LRRC8B	5	74744266	74765769	leucine rich repeat containing 8 family, member B	0.00516664	0.0814278	0.0255303	0.0791331	-0.643604	-0.327369	-0.0554018	0.214227	0.0675242	-0.0785969	-0.0268637	-0.0442039	4.70707	52.3082	5.46678e-07	4.53979e-06
ENSECAG00000004670		6	34703635	34743547	Uncharacterized protein	-0.0198842	0.0958841	0.0772175	0.00702268	0.620973	-0.118151	0.10066	0.043777	-0.00360017	-0.0241722	0.0262251	0.0317797	2.52222	52.3017	5.48134e-07	4.54903e-06
ENSECAG00000007848	ITGA9	16	47378618	47704950	integrin, alpha 9	-0.387991	0.265125	0.384344	0.0173663	-0.0429928	1.05724	-0.364469	0.334187	0.112457	-0.823612	-0.763328	-0.581127	2.70683	52.2871	5.51403e-07	4.5733e-06
ENSECAG00000018236	ABI2	18	78094075	78147759	abl-interactor 2	-0.368595	0.1754	0.120045	0.288151	0.747907	0.21447	-0.271109	0.244116	-0.0893748	-0.142732	-0.516077	-0.329105	0.868518	52.2528	5.59196e-07	4.63503e-06
ENSECAG00000015339		10	19311917	19312331		-0.0920501	-0.132298	-0.120406	-0.209048	0.497703	0.0920109	0.346303	0.106003	0.274741	0.133902	0.120518	0.380361	3.55422	52.1375	5.8615e-07	4.85541e-06
ENSECAG00000022392	LCAT	3	18264521	18268170	lecithin-cholesterol acyltransferase	-0.15511	0.0247293	-0.129831	-0.0312455	0.572253	0.0493943	0.0365286	0.0445171	0.0719565	0.0252912	0.297609	0.472963	4.45086	52.0736	6.01626e-07	4.9805e-06
ENSECAG00000008337	RAD9B	8	21357697	21387884	RAD9 homolog B (S. pombe)	0.281937	-0.0208537	-0.0398769	-0.139875	-0.744401	-0.202737	0.258887	-0.127922	-0.0184695	-0.0822529	-0.0351248	0.0940592	1.90201	52.0236	6.14029e-07	5.08001e-06
ENSECAG00000004810	ADRB2	14	28966506	28967756	Equus caballus adrenoceptor beta 2, surface (ADRB2), mRNA.	-0.0380211	0.182269	0.338568	0.236705	-0.185661	0.857154	-0.040185	-0.0642108	-0.110595	-0.722383	-0.610055	-0.368883	1.38419	51.9804	6.24949e-07	5.16713e-06
ENSECAG00000000881		30	645050	645652		-0.178549	-0.186714	-0.313917	-0.0429533	0.0652403	0.410847	-0.302182	0.660621	0.149599	0.17982	0.160876	-0.182062	1.53049	51.9442	6.34256e-07	5.24081e-06
ENSECAG00000019724	CYP3A93	13	6996565	7028436	Equus caballus cytochrome p450 3A93 (CYP3A93), mRNA.	-0.0446055	0.37127	0.173137	0.168185	-0.363023	1.06243	-0.728717	-0.410811	0.210496	-0.963254	-0.446748	-0.24389	-0.129704	51.9364	6.36258e-07	5.25408e-06
ENSECAG00000020488	TLN2	1	129230635	129422024	talin 2	0.19495	-0.277888	-0.0118855	-0.268777	-0.705893	0.0236856	0.338036	1.32375	0.632041	0.230048	0.40115	0.140311	0.913885	51.9091	6.43384e-07	5.30962e-06
ENSECAG00000019691	LTBP1	15	63507478	63736435	latent transforming growth factor beta binding protein 1	0.0914683	-0.104982	-0.134601	0.11813	-0.678729	0.327797	0.253945	1.75728	0.44704	-0.954052	-0.313257	-0.496719	0.392119	51.8118	6.69424e-07	5.52109e-06
ENSECAG00000027297	SNORA48	11	50547842	50547986	Small nucleolar RNA SNORA48	-0.0820456	-0.237756	-0.260057	-0.253034	0.587889	0.154393	-0.18692	0.00856689	0.167208	0.220497	0.312653	0.552643	2.18243	51.7926	6.74689e-07	5.56104e-06
ENSECAG00000017486	CCDC159	7	48935498	48939478	coiled-coil domain containing 159	0.673442	-0.575964	-0.852504	-0.447733	0.292003	-0.083823	0.396872	0.144453	0.190793	-0.2009	0.582155	0.35984	0.122868	51.7021	7.0003e-07	5.76634e-06
ENSECAG00000006495	RHOQ	15	52305443	52412099	ras homolog family member Q	0.305224	0.0806147	-0.0484348	0.0359995	-0.269899	-0.240469	0.0202301	0.264201	0.0484912	-0.279603	-0.0568059	-0.0585043	5.64057	51.6774	7.07101e-07	5.82097e-06
ENSECAG00000022714	TNFSF9	7	3857322	4041097	tumor necrosis factor (ligand) superfamily, member 9	0.353473	-0.0941262	0.0275268	-0.103696	-0.22451	-0.310727	0.211317	-0.402167	0.156729	-0.0744264	-0.044308	0.212228	3.3506	51.6738	7.08157e-07	5.82604e-06
ENSECAG00000017094	CPED1	4	77293886	77562517	cadherin-like and PC-esterase domain containing 1	0.545465	-0.00831963	-0.112533	-0.468266	-0.976701	-0.705693	0.444246	0.884442	0.622258	-0.075908	0.158681	0.192599	0.950246	51.6432	7.17033e-07	5.89541e-06
ENSECAG00000010215	ST6GALNAC1	11	5558246	5575700	ST6 (alpha-N-acetyl-neuraminyl-2,3-beta-galactosyl-1,3)-N-acetylgalactosaminide alpha-2,6-sialyltransferase 1	-0.192921	-0.123639	-0.197745	-0.0606545	0.230304	0.366021	0.311883	0.50351	-0.0331887	0.451753	0.511466	0.463304	1.37071	51.6177	7.2451e-07	5.95253e-06
ENSECAG00000000223	AKR1A1	2	12862947	12873227	Alcohol dehydrogenase (NADP+)-like protein; Uncharacterized protein	0.406443	-0.140335	-0.0763396	-0.159328	-0.160099	-0.169074	-0.0601063	-0.20673	0.020154	-0.0928451	-0.103799	0.0820619	6.48726	51.6155	7.25177e-07	5.95253e-06
ENSECAG00000008985	NBEA	17	13839296	14433268	neurobeachin	-0.0877798	0.00343684	-0.00718381	-0.108304	-0.734736	0.225699	0.267242	0.453861	0.345466	-0.539649	-0.391513	-0.216225	2.90534	51.615	7.25327e-07	5.95253e-06
ENSECAG00000005675	NFE2L2	18	55582500	55678000	nuclear factor, erythroid 2-like 2	0.288127	-0.0702687	-0.122105	-0.104005	0.154273	0.0294198	0.0981513	0.125045	0.0204709	-0.17632	-0.145402	-0.0355346	8.10756	51.6029	7.28919e-07	5.97831e-06
ENSECAG00000009535	FCER1G	5	35887489	35891029	Fc fragment of IgE, high affinity I, receptor for; gamma polypeptide	0.191049	-0.0830134	-0.00716758	-0.244686	0.232059	0.0213349	0.456155	0.0898818	0.0876846	0.0425494	-0.151568	0.0507606	9.15896	51.5468	7.45744e-07	6.11252e-06
ENSECAG00000019517	TRIM56	13	9047451	9061496	tripartite motif containing 56	-0.129415	0.0590983	0.0237642	-0.0709448	0.475229	0.188064	-0.502369	-0.258172	-0.1774	0.00261139	0.639703	0.217807	6.28279	51.5261	7.52055e-07	6.16044e-06
ENSECAG00000013205	SULT4A1	28	40112247	40119440	sulfotransferase family 4A, member 1	-0.15033	-0.12805	-0.182098	-0.143939	0.322534	0.228624	0.417589	0.142362	0.250871	0.2919	0.385333	0.317056	3.02278	51.5203	7.53851e-07	6.17134e-06
ENSECAG00000004055	F2R	14	88253785	88266006	coagulation factor II (thrombin) receptor	-0.337211	0.0930037	0.078105	0.0810946	-0.00874601	0.170909	-0.0755214	0.114431	0.110963	-0.108448	-0.11611	-0.233666	8.42881	51.4775	7.67106e-07	6.27597e-06
ENSECAG00000000368		3	9034395	9035911	Metallothionein	0.59369	-0.133842	-0.466036	-0.320363	0.374128	-0.81841	-0.233619	-0.492031	-0.34168	0.189333	0.78772	0.327537	1.10901	51.4651	7.70975e-07	6.30178e-06
ENSECAG00000008499	COL5A2	18	65549357	65689370	collagen, type V, alpha 2	-0.430761	0.320922	0.0476136	0.073631	0.948419	-0.130786	-1.10176	-0.13019	-0.867806	-0.272722	0.328155	-0.0881107	0.653794	51.4643	7.7121e-07	6.30178e-06
ENSECAG00000017271	ARHGAP5	1	169237640	169308122	Rho GTPase activating protein 5	-0.12924	-0.020778	0.0408439	-0.060088	-0.460307	0.0812925	-0.13451	0.163126	0.14144	-0.126919	-0.0847904	-0.0520569	5.77581	51.422	7.84613e-07	6.40735e-06
ENSECAG00000008870		13	29615992	29720039		0.0457013	-0.0447376	0.520022	0.0446717	-0.680646	0.291245	0.553429	0.283182	0.358978	0.125831	-0.397743	-0.153748	0.676774	51.405	7.90071e-07	6.44795e-06
ENSECAG00000018085		1	159906294	159906839	Uncharacterized protein	-0.334865	0.256615	-0.208113	-0.236103	-0.626454	1.29825	0.377356	0.533218	0.486589	0.21759	-1.01061	-0.377052	-0.698252	51.4002	7.91596e-07	6.45642e-06
ENSECAG00000015128	CAPG	15	19052406	19058530	capping protein (actin filament), gelsolin-like	0.224277	-0.0604655	0.059048	-0.0818149	0.18198	-0.240068	-0.0898908	0.0150545	-0.208896	0.239679	0.201269	0.0679434	8.99457	51.3802	7.98066e-07	6.50519e-06
ENSECAG00000000343	PTPLAD2	23	40034543	40054982	protein tyrosine phosphatase-like A domain containing 2	-0.191397	0.427736	0.438639	0.018141	0.0370012	0.270703	0.00871409	0.261106	-0.0540021	-0.315174	-0.48233	-0.416093	5.29536	51.296	8.2588e-07	6.72778e-06
ENSECAG00000023741	EGR3	2	51546872	51550303	early growth response 3	0.496995	-0.274698	-0.575294	-0.363122	-0.209911	-0.390045	-0.176165	-0.238876	0.0313529	0.232741	0.59004	0.671808	4.39182	51.2905	8.27745e-07	6.73883e-06
ENSECAG00000019571	ISYNA1	Un5921	238	2828	inositol-3-phosphate synthase 1	-0.151082	-0.0302922	-0.104962	-0.0605111	0.454694	0.319191	0.0528256	0.0723255	0.0418386	0.20047	0.254798	0.305866	4.44276	51.2761	8.32609e-07	6.77427e-06
ENSECAG00000011479	PLAC9	1	66657067	66668785	placenta-specific 9	-0.162154	-0.00567523	0.0184382	-0.133028	1.30619	0.0785507	0.0473739	0.078882	0.556463	0.429447	-0.0585189	0.707876	-0.843091	51.2652	8.3631e-07	6.80021e-06
ENSECAG00000020341		10	20658596	20662517	Uncharacterized protein	0.158325	-0.767028	-0.920696	-0.15016	0.0920206	0.253524	-0.175158	1.24648	-0.181907	1.53043	1.8711	-0.0624743	-0.135718	51.2479	8.42219e-07	6.84406e-06
ENSECAG00000000264	DCT	17	64464257	64496221	dopachrome tautomerase	-0.282112	0.139059	0.0556332	0.0980134	0.475198	0.694536	-0.220334	0.482129	-0.0538149	-0.0774462	-0.148914	-0.448181	1.91813	51.2413	8.44467e-07	6.85813e-06
ENSECAG00000020448	UBE2T	30	29188909	29191310	ubiquitin-conjugating enzyme E2T	0.000279847	0.0600215	0.0761663	0.142304	0.793966	-0.140303	-0.423191	-0.151333	-0.481732	0.221079	0.400013	0.188249	1.50431	51.2308	8.48073e-07	6.8832e-06
ENSECAG00000019284	NEU1	20	31592197	31595541	sialidase 1 (lysosomal sialidase)	0.242056	0.00582188	0.0681911	-0.0828631	-0.11368	-0.204414	0.0968328	0.262313	0.11598	-0.0238432	0.0553806	-0.0501271	6.51207	51.2149	8.53571e-07	6.92359e-06
ENSECAG00000023548	C3orf70	19	23364172	23438927	chromosome 3 open reading frame 70	0.412136	-0.143261	-0.0196441	-0.384781	-0.0821	-0.0978565	-0.39818	-0.0808111	-0.00917156	-0.187539	0.0551959	0.398845	2.72145	51.1961	8.60138e-07	6.97258e-06
ENSECAG00000015697	TMEM17	15	38923962	38929245	transmembrane protein 17	0.046287	0.0692207	-0.0533203	-0.139227	0.521683	-0.271929	0.00678972	-0.0339528	0.599387	0.00241219	0.332027	0.277018	1.52924	51.1876	8.63095e-07	6.99228e-06
ENSECAG00000012930	ALOX5	1	80379206	80435158	Uncharacterized protein	-0.521305	0.476543	0.300439	0.31368	0.741808	0.554887	-0.5613	-0.459753	-0.429632	-1.00419	-0.844869	-0.676214	2.53532	51.1489	8.76788e-07	7.09888e-06
ENSECAG00000017494	CYP11A1	1	119346895	119359225	cholesterol side-chain cleavage enzyme, mitochondrial precursor	0.230504	-0.223286	-0.517582	-0.114457	-1.78783	-1.45982	2.15648	1.55587	2.33712	1.94678	1.38933	0.992208	0.377878	51.0968	8.95566e-07	7.24649e-06
ENSECAG00000021497	EMP1	6	40930484	40933662	epithelial membrane protein 1	0.251197	-0.180268	0.00818772	-0.362815	-0.914917	-0.0992801	0.176203	0.698379	0.408243	0.196587	-0.197792	0.31611	4.09669	51.0217	9.23325e-07	7.46654e-06
ENSECAG00000020739	SLC39A1	5	43646312	43649113	solute carrier family 39 (zinc transporter), member 1	0.307353	-0.0225205	0.0479687	-0.0660066	-0.430515	-0.386982	0.123556	0.262419	0.158644	0.0190542	0.0365127	-0.0124809	7.01579	51.0118	9.27053e-07	7.49212e-06
ENSECAG00000009773	ABCG2	3	49735171	49772076	Uncharacterized protein	0.16544	0.00201442	0.120908	-0.220159	-0.0190315	-0.144616	0.0299633	0.334235	0.27861	0.0239598	0.0879922	0.327	5.12129	51.0079	9.28513e-07	7.49936e-06
ENSECAG00000026601	SNORA16	17	11594381	11594511	Small nucleolar RNA SNORA16B/SNORA16A family	-0.171964	-0.341326	-0.183154	-0.207437	-0.60311	-0.0588254	-0.0313435	1.21065	0.761806	1.25566	0.343564	0.977594	0.251554	50.9909	9.3494e-07	7.54667e-06
ENSECAG00000026061	eca-mir-7-3	23	6798793	6798880	eca-mir-7-3	-0.275427	-0.0539712	-0.0454363	-0.145824	0.552977	0.380849	0.103543	-0.0416371	0.331171	-0.184645	0.0131105	0.254272	1.84242	50.9546	9.48835e-07	7.65417e-06
ENSECAG00000000775	CD8B	15	17759330	17775026	CD8b molecule	0.173672	0.0464863	0.0579332	-0.156406	0.130055	-0.0981907	0.24215	0.18397	0.179401	-0.00644961	-0.0817551	0.0994797	6.05647	50.9467	9.51897e-07	7.6742e-06
ENSECAG00000007173	HMCN1	5	22378214	22816075	hemicentin 1	-0.366455	0.254281	0.0174398	0.0990403	0.551632	0.464513	-0.646872	0.0769362	-0.234942	-0.231507	-0.032089	-0.205531	5.00139	50.9286	9.58922e-07	7.72614e-06
ENSECAG00000017619	NOXO1	13	40814988	40816728	NADPH oxidase organizer 1	0.191823	-0.0692607	0.124416	-0.266664	-0.375285	-1.07423	0.258292	1.00638	0.950003	1.1015	0.907661	0.860615	0.404595	50.907	9.67359e-07	7.78938e-06
ENSECAG00000021139	NPFF	6	70448070	70448725	neuropeptide FF-amide peptide precursor	-0.20039	0.16709	-0.0866334	-0.0159824	0.648884	0.432084	0.281706	-0.20048	0.307286	-0.490947	-0.126355	0.140313	1.41166	50.8822	9.77156e-07	7.8635e-06
ENSECAG00000019411	HERC6	3	49488655	49538541	HECT and RLD domain containing E3 ubiquitin protein ligase family member 6	-0.272949	0.308767	0.318783	-0.040004	0.831046	0.47553	-0.24035	-0.657697	-0.00511296	-0.393597	-0.444124	-0.0504731	9.72849	50.8611	9.85568e-07	7.92638e-06
ENSECAG00000021463		13	24883561	24903463	Uncharacterized protein	-0.619558	0.276024	-0.0854583	0.208731	-0.0783376	1.00832	-0.414495	0.487403	-0.0786281	-0.245151	0.0673008	-0.267438	-0.469187	50.8497	9.90134e-07	7.95827e-06
ENSECAG00000022551	SLC8A3	24	16063714	16182442	Uncharacterized protein	0.390589	0.145153	0.0606077	-0.23786	-1.98954	-0.694442	1.13555	1.10025	1.03112	-0.152665	-0.16961	0.741947	-0.232861	50.8403	9.93926e-07	7.98392e-06
ENSECAG00000026143	SNORND104	11	15325231	15325300	Small nucleolar RNA SNORD104	-0.306505	-0.301827	-0.00872071	0.103201	0.666122	0.573007	0.811795	-0.286915	0.0566299	-0.186244	-0.628224	-0.830105	0.796749	50.8295	9.98288e-07	8.0141e-06
ENSECAG00000022390	PLVAP	21	2339197	2346592	plasmalemma vesicle associated protein	0.11856	0.0725429	0.366795	0.230405	0.163649	-0.164107	0.137938	-0.24247	-0.157823	0.22398	-0.431389	0.0849852	1.5526	50.8165	1.00354e-06	8.05138e-06
ENSECAG00000015571	SHOX2	19	1769247	1774673	short stature homeobox 2	-0.0455802	0.422986	0.596058	0.18245	0.567618	0.657817	-2.25135	-0.84947	-1.03227	-0.495398	-0.91477	-0.224151	-0.0983273	50.7564	1.02835e-06	8.24548e-06
ENSECAG00000002412	BRI3	13	1119476	1319196	brain protein I3	0.191963	-0.0809634	-0.108679	-0.115441	0.229037	0.0034025	0.393936	0.229551	0.159607	-0.0196232	-0.0509533	-0.0793786	5.54097	50.7303	1.03929e-06	8.32812e-06
ENSECAG00000016644	ASB5	27	32340276	32389043	ankyrin repeat and SOCS box containing 5	-0.222061	-0.00896189	-0.109697	-0.143844	0.64601	0.772068	0.0112898	-0.167556	0.0652256	-0.234597	0.0146956	-0.176272	1.29696	50.7233	1.04223e-06	8.34662e-06
ENSECAG00000010720	ELOVL6	2	115614209	115743868	ELOVL fatty acid elongase 6	0.198335	-0.563284	-0.164556	-0.232293	-1.14707	0.301845	0.834131	0.6345	1.08505	0.936446	-0.257027	0.286994	1.42484	50.7141	1.04614e-06	8.3729e-06
ENSECAG00000011691	ERP27	6	42408167	42428565	endoplasmic reticulum protein 27	-0.604658	0.331397	0.086027	0.1974	0.480384	0.633312	0.0122445	0.0242847	0.124606	-0.252734	0.0471526	0.0494353	0.638236	50.6891	1.05682e-06	8.45332e-06
ENSECAG00000009261	AOAH	4	65980463	66160135	acyloxyacyl hydrolase (neutrophil)	0.27266	-0.143483	-0.242763	-0.142585	0.121022	-0.102191	0.17873	0.42664	0.226081	0.0567546	0.160808	0.0669235	9.02305	50.6687	1.06561e-06	8.51844e-06
ENSECAG00000012081	HMGN5	X	60916321	60919776	high mobility group nucleosome binding domain 5	0.595584	-0.277154	-0.233633	-0.432605	-0.636159	-1.18438	0.165662	0.857156	0.701207	0.629748	0.9332	0.448683	0.67226	50.5864	1.10175e-06	8.80209e-06
ENSECAG00000000543	CYBRD1	18	50789752	50805503	cytochrome b reductase 1	-0.235071	0.209022	0.265826	-0.049116	0.227546	1.18335	0.0566356	0.0902824	0.155352	-0.724996	-0.935343	-0.338714	2.01662	50.5592	1.114e-06	8.89455e-06
ENSECAG00000012803	IL12B	14	20194970	20203472	Equus caballus interleukin 12B (natural killer cell stimulatory factor 2, cytotoxic lymphocyte maturation factor 2, p40) (IL12B), mRNA.	-0.132628	-0.376384	-0.189011	0.0969365	0.739638	0.180917	0.425341	-0.0406981	-0.733623	-0.271483	0.144034	-0.324157	1.90673	50.5554	1.11571e-06	8.90284e-06
ENSECAG00000012550	SUSD4	30	9595067	9716542	sushi domain containing 4	0.373865	-0.318348	-0.180841	-0.216474	-0.303631	0.0884917	-0.0883534	0.548329	-0.23595	0.123835	-0.275741	0.683291	1.01363	50.5402	1.12261e-06	8.95254e-06
ENSECAG00000000552	TRIM58	21	4695955	4707427	tripartite motif containing 58	-0.465586	-0.216395	0.0221918	0.09743	0.350352	1.03652	0.85184	0.238798	0.46708	-0.227328	-0.159217	0.139349	-0.197791	50.5337	1.12554e-06	8.97049e-06
ENSECAG00000011240	CNTN1	6	59710167	60048996	contactin 1	-0.04178	-0.231775	-0.063398	-0.186481	-0.38118	0.656115	0.377867	0.505241	0.0422927	-0.250902	0.973167	-0.0786858	-0.586204	50.4754	1.1525e-06	9.17984e-06
ENSECAG00000011063	MOV10L1	28	45551797	45618706	Mov10 RISC complex RNA helicase like 1	0.388584	0.0588574	-0.179319	-0.402459	-0.207141	0.0976713	0.356179	1.14146	0.234435	-0.323096	0.244726	0.392703	0.474515	50.4461	1.16624e-06	9.2837e-06
ENSECAG00000019120		8	55645137	55657169	Uncharacterized protein	-0.319369	0.0840484	0.12933	0.0626785	0.047206	0.460479	-0.0371444	-0.319083	-0.172971	-0.0504401	-0.336592	0.0189104	3.99862	50.4113	1.18283e-06	9.41014e-06
ENSECAG00000015671	DAPL1	18	39612755	39633417	death associated protein-like 1	-0.295218	-0.0889419	0.166161	0.13545	0.805115	0.247984	0.175038	-0.366707	-0.474821	0.178297	-0.362956	-0.453089	4.19642	50.3654	1.20502e-06	9.58089e-06
ENSECAG00000018828	STEAP4	4	32523112	32544892	STEAP family member 4	-0.126194	-0.141127	0.17512	-0.298011	0.127281	0.676629	0.195906	-0.410348	0.265596	0.0851991	-0.644238	0.104902	4.51491	50.3636	1.20587e-06	9.58193e-06
ENSECAG00000022004		1	83350638	83357319	Uncharacterized protein	1.30308	-1.17178	-0.738177	-0.643884	-0.880306	-1.73299	1.51456	0.43638	0.116134	1.68458	1.79892	0.881358	-0.783147	50.3009	1.23693e-06	9.82286e-06
ENSECAG00000020437	BCL2	8	79451887	79619918	B-cell CLL/lymphoma 2	-0.203277	0.163851	0.194911	0.0191184	-0.0830045	-0.190881	-0.0938275	-0.247379	-0.087645	-0.170739	-0.227982	-0.0378104	6.11202	50.2979	1.2384e-06	9.82868e-06
ENSECAG00000005973		1	160083420	160083690		0.00278632	0.159789	0.245103	0.10794	-0.495505	0.664858	0.300673	0.591672	0.626658	-0.419879	-0.443553	-0.366233	2.16145	50.2774	1.24876e-06	9.90497e-06
ENSECAG00000011604	AOC2	11	20249975	20254973	amine oxidase, copper containing 2 (retina-specific)	-0.391232	0.0839683	0.0686336	0.0492577	0.710291	0.365861	-0.0912656	-0.374607	0.0214762	-0.149708	0.0808954	0.196529	2.31323	50.275	1.24998e-06	9.90866e-06
ENSECAG00000011822	SPTLC3	22	11050028	11207358	serine palmitoyltransferase, long chain base subunit 3	-0.0457772	0.118178	0.107657	-0.277336	0.0297613	0.450294	-0.164063	0.679898	0.29272	-0.123617	0.177995	0.345644	1.88117	50.2657	1.25465e-06	9.93975e-06
ENSECAG00000021192	PEAR1	5	41405842	41416239	platelet endothelial aggregation receptor 1	-0.0514986	0.0049281	0.0651906	-0.0761202	-0.0460224	-0.423297	0.130516	0.229807	0.153612	-0.191843	-0.294495	0.108117	2.5084	50.1879	1.29484e-06	1.0252e-05
ENSECAG00000013585	ZBTB37	5	9544441	9555547	zinc finger and BTB domain containing 37	-0.287645	0.0358934	-0.0294374	-0.0322849	0.265958	0.27357	-0.539512	0.109149	-0.00322373	0.0936517	0.101214	0.244451	4.37069	50.1813	1.29828e-06	1.02731e-05
ENSECAG00000017485	TGM1	1	162145524	162158119	transglutaminase 1	0.269136	-0.270059	-0.634567	-0.270296	-0.381602	-0.530427	-0.12278	0.41098	0.515572	0.862629	1.90071	0.754947	0.139529	50.1792	1.29938e-06	1.02757e-05
ENSECAG00000008852	ABCA1	25	11025846	11154905	ATP-binding cassette, sub-family A (ABC1), member 1	-0.0799757	0.243708	0.319917	-0.0559008	-0.134624	0.383813	-0.763128	0.24847	-0.00336064	-0.284094	-0.383968	-0.235913	8.79129	50.1035	1.33982e-06	1.05892e-05
ENSECAG00000018028	TLR2	2	80143503	80170045	Equus caballus toll-like receptor 2 (TLR2), mRNA.	-0.102582	0.0285555	0.0849752	-0.245696	0.537919	0.477804	0.0970174	-0.34764	0.244033	-0.0346798	-0.335608	0.17308	7.81647	50.0646	1.36105e-06	1.07506e-05
ENSECAG00000006448		X	57500923	57501275		-0.0686665	-0.406977	-0.455793	-0.42699	0.35262	0.455524	-0.0378749	0.260217	0.851825	-0.466463	-0.0758312	-0.0111335	0.152738	50.0417	1.37374e-06	1.08426e-05
ENSECAG00000011090	PTPN18	18	194592	210992	protein tyrosine phosphatase, non-receptor type 18 (brain-derived)	-0.135001	0.225096	0.222428	0.0758116	0.495355	0.284337	0.770566	-0.579784	-0.283157	-0.737744	-0.434255	-0.16087	4.79502	50.0406	1.37433e-06	1.08426e-05
ENSECAG00000007834	HIST2H2AB	5	47063193	47063722	histone cluster 2, H2ab	-0.905906	0.761178	0.573868	0.373672	1.75828	0.9052	-1.15345	-1.19223	-0.833492	0.180769	-0.137288	0.11125	-0.324329	50.0119	1.3904e-06	1.09628e-05
ENSECAG00000024340	TTYH1	10	23571826	23585058	tweety family member 1	-0.188606	0.125688	0.134678	-0.0578469	1.47328	-0.043052	-0.745863	-0.887943	-0.329724	-0.0153267	0.160619	0.342764	0.386188	49.8892	1.46112e-06	1.15136e-05
ENSECAG00000000659	CHRNB4	1	116236454	116252509	cholinergic receptor, nicotinic, beta 4 (neuronal)	0.23933	-0.178186	0.741737	-0.238494	-0.766717	-0.143828	0.769144	0.155225	0.736517	-0.522168	-0.0534269	0.247383	-0.452658	49.8813	1.46579e-06	1.15435e-05
ENSECAG00000013319	SLC25A37	2	52238294	52274759	solute carrier family 25 (mitochondrial iron transporter), member 37	-0.256062	-0.0797198	-0.0183317	-0.0823292	0.514743	0.354945	0.0374394	-0.199402	0.124087	0.115784	0.0884912	0.188219	4.14491	49.7941	1.51837e-06	1.19505e-05
ENSECAG00000015195	EHD3	15	65520021	65679261	EH-domain containing 3	0.0634571	-0.118964	0.0168332	-0.0456133	-0.333828	-0.464405	-0.191516	-0.245583	-0.292923	0.271039	0.448912	0.23768	4.7954	49.7502	1.54555e-06	1.21572e-05
ENSECAG00000001010	SPINK2	3	76049817	76049930	serine peptidase inhibitor, Kazal type 2 (acrosin-trypsin inhibitor)	0.251497	0.137321	-0.104747	0.151659	-0.261736	0.146872	0.307042	0.300545	-0.121034	-0.02045	-0.258987	-0.201282	2.51795	49.7421	1.55066e-06	1.21902e-05
ENSECAG00000011353	MFSD7	3	119337598	119345923	major facilitator superfamily domain containing 7	0.282844	-0.0658868	-0.180961	-0.0632682	-0.0548581	-0.137479	-0.150831	0.331638	0.0893083	0.0273637	0.525632	0.166056	5.11364	49.6925	1.58202e-06	1.24293e-05
ENSECAG00000012326	CD1D	5	39717330	39720453	Equus caballus CD1d molecule (CD1D), mRNA.	-0.0573412	0.342275	-0.495623	0.52413	-0.216462	0.197518	0.878851	0.734622	-0.353174	-1.89477	0.593253	-0.641962	0.857244	49.6558	1.60563e-06	1.26074e-05
ENSECAG00000014846	ACO1	23	49079235	49116283	aconitase 1, soluble	0.430287	-0.133446	-0.215672	-0.136847	-0.185621	-0.45239	0.0621647	0.15315	0.192648	0.0237855	0.224252	0.0384557	7.35904	49.65	1.60938e-06	1.26293e-05
ENSECAG00000016232	IL22RA1	2	30907715	30925749	interleukin 22 receptor, alpha 1	0.0236647	0.339702	0.273297	0.115934	0.122149	-0.147635	0.367155	0.194249	-0.185398	-0.163362	-0.144719	0.0394231	2.54454	49.648	1.61074e-06	1.26325e-05
ENSECAG00000003398	MARCKS	10	62865480	62865988	myristoylated alanine-rich protein kinase C substrate	-0.200605	0.196175	0.222724	-0.045843	0.527587	0.592027	-0.197521	-0.107819	-0.149121	-0.301024	-0.174358	-0.199222	8.52523	49.6442	1.61315e-06	1.2644e-05
ENSECAG00000015514	PLEC	9	82497801	82552307	plectin	-0.137393	0.130862	0.134205	0.0624645	0.122826	0.199374	-0.655165	0.155307	-0.261864	0.0212514	0.448574	0.125448	9.32587	49.6321	1.6211e-06	1.26987e-05
ENSECAG00000019904	CHST11	28	27837911	28087231	carbohydrate (chondroitin 4) sulfotransferase 11	-0.218614	-0.0748187	0.0566256	-0.0410298	0.778507	0.481278	-0.166414	-0.415336	-0.161242	0.119275	-0.104576	0.0441513	5.69572	49.607	1.63762e-06	1.28206e-05
[truncated: 1,814 more rows]
