# Supplementary material for: Impaired Cell Cycle Regulation in a Natural Equine Model of Asthma
Source: PLoS One. 2015 Aug 20;10(8):e0136103. doi: 10.1371/journal.pone.0136103 (PMC4546272; doi:10.1371/journal.pone.0136103)
Supplement: S3 Table — For each stimulating factor a separate analysis was performed using the list of significant DE genes between RAO and control horses (FDR < 0.05). The file includes 5 sheets representing results for: 1) pathway maps; 2) GO processes; 3) process networks; 4) diseases (by biomarkers); and 5) KEGG pathways. (XLSX) [file pone.0136103.s007.xlsx]

## Sheet: Pathway Maps
	Enrichment analysis report
	Enrichment by Pathway Maps
COMPARISON	#	Maps	Total	pValue	Min FDR	p-value	FDR	In Data	Network Objects from Active Data
RAOvsCTL_Mock	1	Development_Transcription regulation of granulocyte development	32	5.95282e-05	0.0179021	5.95282e-05	0.0179021	5	CD13, G-CSF, MAD, G-CSF receptor, Lysozyme
RAOvsCTL_Mock	2	Signal transduction_Soluble CXCL16 signaling	38	0.000139164	0.0179021	0.000139164	0.0179021	5	MMP-9, I-kB, G-protein alpha-i family, P-selectin, Stromelysin-1
RAOvsCTL_Mock	3	Immune response_IL-17 signaling pathways	60	0.000140677	0.0179021	0.000140677	0.0179021	6	MMP-9, I-kB, CCL2, G-CSF, GCP2, Stromelysin-1
RAOvsCTL_Mock	4	Development_Role of HGF in hematopoietic stem cell mobilization	21	0.000153009	0.0179021	0.000153009	0.0179021	4	MMP-9, G-CSF, G-CSF receptor, SGK1
RAOvsCTL_Mock	5	Cell adhesion_Chemokines and adhesion	100	0.000369477	0.0332839	0.000369477	0.0332839	7	Thrombospondin 1, CCL2, G-protein alpha-i family, Collagen IV, Tcf(Lef), GCP2, SERPINE2
RAOvsCTL_Mock	6	Immune response_Histamine H1 receptor signaling in immune response	48	0.000426717	0.0332839	0.000426717	0.0332839	5	MMP-9, Tissue factor, I-kB, NFKBIA, Stromelysin-1
RAOvsCTL_Mock	7	PDE4 regulation of cyto/chemokine expression in inflammatory skin diseases	50	0.000516883	0.0345573	0.000516883	0.0345573	5	IFN-gamma, NFKBIA, CCL2, G-protein alpha-i family, G-protein alpha-i1
RAOvsCTL_Mock	8	Cell adhesion_ECM remodeling	52	0.000620678	0.0352602	0.000620678	0.0352602	5	MMP-9, Collagen IV, SERPINE2, IGF-1, Stromelysin-1
RAOvsCTL_Mock	9	Apoptosis and survival_Role of PKR in stress-induced apoptosis	53	0.00067808	0.0352602	0.00067808	0.0352602	5	IFN-gamma, I-kB, NFKBIA, C/EBP zeta, Caspase-3
RAOvsCTL_Mock	10	Cell cycle_Spindle assembly and chromosome separation	33	0.000924202	0.0432527	0.000924202	0.0432527	4	Nek2A, Aurora-B, CDC20, TPX2
RAOvsCTL_LPS	1	Cell cycle_Role of APC in cell cycle regulation	32	6.28169e-08	1.97245e-05	6.28169e-08	1.97245e-05	7	Nek2A, CDC20, Cyclin A, Cyclin B, CDH1, Aurora-B, Tome-1
RAOvsCTL_LPS	2	Cell cycle_Spindle assembly and chromosome separation	33	3.55718e-05	0.00558477	3.55718e-05	0.00558477	5	Nek2A, CDC20, TPX2, Cyclin B, Aurora-B
RAOvsCTL_LPS	3	Cell cycle_Chromosome condensation in prometaphase	21	8.90675e-05	0.00932239	8.90675e-05	0.00932239	4	Cyclin A, TOP2, Cyclin B, Aurora-B
RAOvsCTL_LPS	4	Development_Regulation of endothelial progenitor cell differentiation from adult stem cells	59	0.000590388	0.0463455	0.000590388	0.0463455	5	SPHK1, VE-cadherin, SDF-1, P-selectin, G-CSF
RAOvsCTL_LPS	5	Role of platelets in allograft rejection	43	0.00150894	0.0837048	0.00150894	0.0837048	4	IFN-gamma, Tissue factor, TGF-beta, P-selectin
RAOvsCTL_LPS	6	Development_Role of G-CSF in hematopoietic stem cell mobilization	21	0.00174936	0.0837048	0.00174936	0.0837048	3	G-CSF receptor, SDF-1, G-CSF
RAOvsCTL_LPS	7	Immune response_T cell subsets: secreted signals	25	0.00292479	0.0837048	0.00292479	0.0837048	3	IFN-gamma, TGF-beta, IL-9
RAOvsCTL_LPS	8	Resolution of inflammation in healing myocardial infarction	25	0.00292479	0.0837048	0.00292479	0.0837048	3	G-CSF receptor, SDF-1, G-CSF
RAOvsCTL_LPS	9	Apoptosis and survival_Role of PKR in stress-induced apoptosis	53	0.00327597	0.0837048	0.00327597	0.0837048	4	IFN-gamma, Caspase-3, TLR3, C/EBP zeta
RAOvsCTL_LPS	10	Cell adhesion_Cadherin-mediated cell adhesion	26	0.00327853	0.0837048	0.00327853	0.0837048	3	VE-cadherin, E-cadherin, PTPRF (LAR)
RAOvsCTL_HDE	1	Cell cycle_Role of APC in cell cycle regulation	32	7.40621e-13	3.24787e-10	7.40621e-13	3.24787e-10	18	Nek2A, CDK1 (p34), Cyclin B, CDC20, RASSF1, Cyclin A, PLK1, CDC18L (CDC6), Aurora-A, Tome-1, Kid, CDK2, BUBR1, CDC25A, Aurora-B, MAD2a, BUB1, ORC1L
RAOvsCTL_HDE	2	Cell cycle_The metaphase checkpoint	36	7.9313e-13	3.24787e-10	7.9313e-13	3.24787e-10	19	CDCA1, Nek2A, CDC20, PLK1, INCENP, HZwint-1, CENP-F, Aurora-A, BUBR1, Aurora-B, AF15q14, HEC, CENP-E, SPBC25, MAD2a, BUB1, Rod, CENP-A, SPBC24
RAOvsCTL_HDE	3	Cell cycle_Chromosome condensation in prometaphase	21	1.05749e-11	2.88694e-09	1.05749e-11	2.88694e-09	14	CDK1 (p34), Cyclin B, BRRN1, CAP-H/H2, Cyclin A, INCENP, CAP-G, CAP-G/G2, Aurora-A, Histone H1, TOP2, CAP-D2/D3, CNAP1, Aurora-B
RAOvsCTL_HDE	4	DNA damage_ATM / ATR regulation of G2 / M checkpoint	26	3.87125e-11	7.92638e-09	3.87125e-11	7.92638e-09	15	p53, Chk2, CDK1 (p34), Cyclin B, Brca1, GADD45 beta, Ubiquitin, Cyclin A, Claspin, CDC25C, GADD45 alpha, p21, PLK3 (CNK), FANCD2, Kinase MYT1
RAOvsCTL_HDE	5	DNA damage_ATM/ATR regulation of G1/S checkpoint	32	1.54154e-10	2.52504e-08	1.54154e-10	2.52504e-08	16	PCNA, p53, Chk2, Brca1, GADD45 beta, Ubiquitin, Cyclin A, I-kB, Claspin, c-Myc, CDK2, CDC25A, GADD45 alpha, p21, Bard1, FANCD2
RAOvsCTL_HDE	6	Cell cycle_Spindle assembly and chromosome separation	33	3.18994e-08	4.35427e-06	3.18994e-08	4.35427e-06	14	Nek2A, CDK1 (p34), Cyclin B, Ubiquitin, CDC20, Separase, Aurora-A, KNSL1, Kid, Aurora-B, HEC, TPX2, MAD2a, NUMA1
RAOvsCTL_HDE	7	Immune response_T cell subsets: secreted signals	25	5.78384e-08	6.7671e-06	5.78384e-08	6.7671e-06	12	IFN-gamma, IL-10, IL-9, IL-4, IL-22, CCL5, IL-5, TGF-beta, IL-2, TNF-beta, IL-13, IL-17F
RAOvsCTL_HDE	8	Development_Transcription regulation of granulocyte development	32	1.85442e-07	1.89846e-05	1.85442e-07	1.89846e-05	13	CD13, gp91-phox, PKC, Lactoferrin, p67-phox, Lysozyme, c-Myc, C/EBPepsilon, Myeloblastin, G-CSF, MAD, PERM, G-CSF receptor
RAOvsCTL_HDE	9	Cell cycle_Transition and termination of DNA replication	28	2.74351e-07	2.4966e-05	2.74351e-07	2.4966e-05	12	PCNA, FEN1, CDK1 (p34), Brca1, Brca1/Bard1, Ubiquitin, Cyclin A, DNA ligase I, TOP2, TOP2 alpha, CDK2, Bard1
RAOvsCTL_HDE	10	Cell cycle_Initiation of mitosis	25	5.91407e-06	0.000484362	5.91407e-06	0.000484362	10	FOXM1, CDK1 (p34), Cyclin B1, Cyclin B2, PLK1, CDC25C, Histone H1, KNSL1, c-Myc, Kinase MYT1
RAOvsCTL_RCA	1	Cell cycle_Role of APC in cell cycle regulation	32	6.76524e-08	2.5171e-05	6.76524e-08	2.5171e-05	10	Kid, Nek2A, BUBR1, CDK1 (p34), Cyclin B, Aurora-B, CDC20, Cyclin A, Aurora-A, Tome-1
RAOvsCTL_RCA	2	Cell cycle_Spindle assembly and chromosome separation	33	9.41284e-08	2.5171e-05	9.41284e-08	2.5171e-05	10	KNSL1, Kid, Nek2A, CDK1 (p34), Cyclin B, Aurora-B, HEC, CDC20, TPX2, Aurora-A
RAOvsCTL_RCA	3	DNA damage_ATM / ATR regulation of G2 / M checkpoint	26	1.14413e-07	2.5171e-05	1.14413e-07	2.5171e-05	9	CDK1 (p34), GADD45 alpha, Cyclin B, Brca1, Cyclin A, Claspin, FANCD2, CDC25C, ATM
RAOvsCTL_RCA	4	Cell cycle_The metaphase checkpoint	36	2.35731e-07	3.3172e-05	2.35731e-07	3.3172e-05	10	Nek2A, BUBR1, Aurora-B, HEC, CENP-E, CDC20, HZwint-1, CENP-F, Rod, Aurora-A
RAOvsCTL_RCA	5	Cell cycle_Chromosome condensation in prometaphase	21	2.51303e-07	3.3172e-05	2.51303e-07	3.3172e-05	8	CDK1 (p34), Cyclin B, BRRN1, CAP-H/H2, Aurora-B, Cyclin A, Aurora-A, TOP2
RAOvsCTL_RCA	6	Role of cell adhesion in vaso-occlusion in Sickle cell disease	43	1.43434e-06	0.000139635	1.43434e-06	0.000139635	10	IL-1 beta, ITGAM, Thrombospondin 1, PECAM1, PKA-reg (cAMP-dependent), IL-1 alpha, CD14, Fibronectin, TfR1, P-selectin
RAOvsCTL_RCA	7	Cell adhesion_Chemokines and adhesion	100	1.48098e-06	0.000139635	1.48098e-06	0.000139635	15	VEGF-A, Thrombospondin 1, CCL2, G-protein alpha-i family, Collagen IV, Tcf(Lef), GCP2, SERPINE2, CCR1, GRO-1, PAK1, PLAUR (uPAR), Fibronectin, PLAT (TPA), ITGAV
RAOvsCTL_RCA	8	Reproduction_Progesterone-mediated oocyte maturation	40	6.53572e-06	0.000539197	6.53572e-06	0.000539197	9	CDK1 (p34), Cyclin B1, G-protein alpha-i family, PKA-reg (cAMP-dependent), CDC20, Adenylate cyclase, PAQR8, Aurora-A, CDC25C
RAOvsCTL_RCA	9	Cell adhesion_ECM remodeling	52	8.98248e-06	0.000658715	8.98248e-06	0.000658715	10	MMP-9, TIMP1, IBP4, Collagen IV, SERPINE2, IGF-1, PLAUR (uPAR), Fibronectin, PLAT (TPA), Stromelysin-1
RAOvsCTL_RCA	10	Cell adhesion_Plasmin signaling	35	1.90528e-05	0.00125749	1.90528e-05	0.00125749	8	VEGF-A, Collagen IV, C1 inhibitor, Fibronectin, PZP, TFPI-2, FGFR1, PLAT (TPA)

## Sheet: GO Processes
	Enrichment analysis report
	Enrichment by GO Processes
COMPARISON	#	Processes	Total	pValue	Min FDR	p-value	FDR	In Data	Network Objects from Active Data
RAOvsCTL_Mock	1	response to wounding	1450	3.92728e-19	2.08657e-15	3.92728e-19	2.08657e-15	66	Ninjurin 1, CCL13, IBP, VNN1, SLC7A11, Thrombospondin 1, Galpha(i)-specific class A orphan/other GPCRs, GUCY1A3, Guanylate cyclase, Guanylate cyclase alpha, L1CAM, Tissue factor, MKLP1, Clusterin, Galpha(s)-specific amine GPCRs, Galpha(q)-specific amine GPCRs, Heparanase 1, Lysyl oxidase, PAR2, Galpha(q)-specific peptide GPCRs, Pleckstrin, CCL2, APOE, Fc epsilon RI beta, PDE11A, PDE, TGF-beta, TG…
RAOvsCTL_Mock	2	regulation of biological quality	3588	1.55146e-17	4.12145e-14	1.55146e-17	4.12145e-14	107	LPL, IFN-gamma, ATF/CREB, CCL13, IBP, CCL1, Kappa chain (Ig light chain), Ig light chain, IGKC, IgE, TCIRG1 (Atp6i), ATP6V0A, SLC7A11, SLC22A3, Thrombospondin 1, MMP-9, Galpha(i)-specific class A orphan/other GPCRs, Rab20, GUCY1A3, Guanylate cyclase, Guanylate cyclase alpha, L1CAM, LXR-alpha, Tissue factor, MKLP1, IFIT1, Clusterin, Galpha(s)-specific amine GPCRs, Galpha(q)-specific amine GPCRs, H…
RAOvsCTL_Mock	3	immune system process	2697	2.19026e-16	3.87895e-13	2.19026e-16	3.87895e-13	88	SBDS, IFN-gamma, ATF/CREB, BATF2, CCL13, CCL1, VNN1, Kappa chain (Ig light chain), Ig light chain, IGKC, IgE, ATP6V0A, SLC7A11, MARCO, MAGP1, MAGP (1,2), Thrombospondin 1, MMP-9, Galpha(i)-specific class A orphan/other GPCRs, P2Y14, CD20, Granzyme B, L1CAM, C1qa, MKLP1, IFIT1, Clusterin, Fc receptor-like 4, Galpha(s)-specific amine GPCRs, Galpha(q)-specific amine GPCRs, Histamine H2 receptor, I-k…
RAOvsCTL_Mock	4	response to stress	4156	1.17631e-15	1.56243e-12	1.17631e-15	1.56243e-12	113	LPL, TRPM2, Ninjurin 1, IFN-gamma, ATF/CREB, BATF2, CCL13, IBP, VNN1, Kappa chain (Ig light chain), Ig light chain, IGKC, IgE, TCIRG1 (Atp6i), ATP6V0A, SLC7A11, MARCO, Thrombospondin 1, MMP-9, Galpha(i)-specific class A orphan/other GPCRs, GUCY1A3, Guanylate cyclase, Guanylate cyclase alpha, L1CAM, C1qa, HSP47, KMO, Tissue factor, MKLP1, IFIT1, Clusterin, Galpha(s)-specific amine GPCRs, Galpha(q)…
RAOvsCTL_Mock	5	positive regulation of biological process	5249	2.30191e-14	2.446e-11	2.30191e-14	2.446e-11	128	LPL, IFN-gamma, ATF/CREB, CCL13, IBP, VNN1, Kappa chain (Ig light chain), Ig light chain, IGKC, IgE, TCIRG1 (Atp6i), ATP6V0A, MARCO, KIAA0802, Thrombospondin 1, MMP-9, HURP, HLX1, Galpha(i)-specific class A orphan/other GPCRs, GUCY1A3, Guanylate cyclase, Guanylate cyclase alpha, Granzyme B, L1CAM, LXR-alpha, C1qa, HEY1, Tissue factor, MKLP1, eEF1A, eEF1A2, IFIT1, Clusterin, Galpha(s)-specific ami…
RAOvsCTL_Mock	6	positive regulation of cell death	638	5.13817e-14	4.27989e-11	5.13817e-14	4.27989e-11	37	IFN-gamma, ATF/CREB, IBP, Thrombospondin 1, MMP-9, Galpha(i)-specific class A orphan/other GPCRs, Granzyme B, eEF1A, eEF1A2, Clusterin, Galpha(s)-specific amine GPCRs, Galpha(q)-specific peptide GPCRs, GADD45 alpha, FUS/DDIT3 fusion protein, C/EBP zeta, APOE, eEF1A1, PDE, TGF-beta, TGF-beta 3, Scinderin, GADD45 beta, Tiam2, Tcf(Lef), Caspase-3, Galpha(i)-specific amine GPCRs, FAM130A2, AL1A1, Adu…
RAOvsCTL_Mock	7	wound healing	857	5.77098e-14	4.27989e-11	5.77098e-14	4.27989e-11	43	Ninjurin 1, IBP, SLC7A11, Thrombospondin 1, Galpha(i)-specific class A orphan/other GPCRs, GUCY1A3, Guanylate cyclase, Guanylate cyclase alpha, L1CAM, Tissue factor, MKLP1, Clusterin, Galpha(s)-specific amine GPCRs, Heparanase 1, Lysyl oxidase, PAR2, Galpha(q)-specific peptide GPCRs, Pleckstrin, PDE11A, PDE, TGF-beta, TGF-beta 3, TFPI, Epiregulin, PPBP, G-protein alpha-i family, G-protein alpha-i…
RAOvsCTL_Mock	8	response to stimulus	9680	6.4444e-14	4.27989e-11	6.4444e-14	4.27989e-11	190	SBDS, LPL, TRPM2, Ninjurin 1, IFN-gamma, NPAS1, ATF/CREB, BATF2, CCL13, IBP, IBP6, CCL1, VNN1, Kappa chain (Ig light chain), Ig light chain, IGKC, IgE, TCIRG1 (Atp6i), ATP6V0A, SLC7A11, SLC22A3, MARCO, Thrombospondin 1, MMP-9, Galpha(i)-specific class A orphan/other GPCRs, P2Y14, Rab20, CD20, GUCY1A3, Guanylate cyclase, Guanylate cyclase alpha, Granzyme B, L1CAM, LXR-alpha, C1qa, GPRC5D, HEY1, HS…
RAOvsCTL_Mock	9	response to external stimulus	2559	9.26117e-14	5.46718e-11	9.26117e-14	5.46718e-11	80	SBDS, LPL, IFN-gamma, NPAS1, ATF/CREB, BATF2, CCL13, IBP, CCL1, SLC22A3, Thrombospondin 1, MMP-9, GUCY1A3, Guanylate cyclase, Guanylate cyclase alpha, L1CAM, LXR-alpha, Tissue factor, IFIT1, Clusterin, Galpha(s)-specific amine GPCRs, Galpha(q)-specific amine GPCRs, I-kB, NFKBIA, Dectin-2, SDHL, PAR2, Galpha(q)-specific peptide GPCRs, CNTN1 (F3), SCN3B, GADD45 alpha, FUS/DDIT3 fusion protein, C/EB…
RAOvsCTL_Mock	10	single-organism cellular process	13479	1.23266e-13	6.54911e-11	1.23266e-13	6.54911e-11	234	SBDS, LPL, TRPM2, IFN-gamma, NPAS1, ATF/CREB, BATF2, CCL13, SERINC2, IBP, IBP6, CCL1, VNN1, Kappa chain (Ig light chain), Ig light chain, IGKC, IgE, TCIRG1 (Atp6i), ATP6V0A, Nek2A, SLC7A11, SLC22A3, MARCO, MAGP1, MAGP (1,2), KIF18B, KIAA0802, C17orf96, Thrombospondin 1, MMP-9, FNBP1, HURP, HLX1, MOGAT1, Galpha(i)-specific class A orphan/other GPCRs, P2Y14, Rab20, CD20, GUCY1A3, Guanylate cyclase,…
RAOvsCTL_LPS	1	immune system process	2697	5.44456e-13	2.46856e-09	5.44456e-13	2.46856e-09	73	CYP27B1, TREM2, ZNF683, Galpha(q)-specific peptide GPCRs, Ephrin-B receptors, IFN-gamma, ATF/CREB, BATF2, Caspase-3, UFO, IFI6, VEGFR-1, CCL1, IGSF6, CD36, Thy-1, CXCL13, Kappa chain (Ig light chain), Ig light chain, IGKC, MAGP1, MAGP (1,2), Fc epsilon RI gamma, Thrombospondin 1, Rab-34, IL-31, RIG-I, RIG-G, ST2(L), I-TAC, IL1RN, MDL-1, C1qb, IFI56, IFIT1, IL-1RI, S100B, GCP2, Clusterin, TLR3, Th…
RAOvsCTL_LPS	2	regulation of cellular component organization	2107	1.66516e-11	3.77491e-08	1.66516e-11	3.77491e-08	60	CYP27B1, OTR, Galpha(q)-specific peptide GPCRs, Ephrin-B receptors, Ephrin-B receptor 2, IFN-gamma, ATF/CREB, Caspase-3, UBE2C, CD36, Thy-1, SPHK1, CXCL13, LRRK2, Nek2A, OGFR, Fc epsilon RI gamma, ASAP, Thrombospondin 1, Serotonin receptor, Galpha(i)-specific amine GPCRs, DAZ2, DAZ, CDC20, S100B, GCP2, Clusterin, PAX5, Dectin-1, Galpha(i)-specific peptide GPCRs, Olfactomedin-4, CNTN1 (F3), TPX2, …
RAOvsCTL_LPS	3	regulation of cytokine production	661	2.7802e-11	4.20181e-08	2.7802e-11	4.20181e-08	31	Galpha(q)-specific peptide GPCRs, IFN-gamma, ATF/CREB, UFO, CD36, SPHK1, Fc epsilon RI gamma, Thrombospondin 1, RIG-I, ST2(L), Serotonin receptor, MDL-1, Galpha(i)-specific amine GPCRs, FAP48, S100B, GCP2, Clusterin, TLR3, Dectin-1, ROR-alpha, Dectin-2, Galpha(i)-specific peptide GPCRs, FUS/DDIT3 fusion protein, C/EBP zeta, ISG15, TGF-beta, TGF-beta 3, CLECSF9, Epiregulin, IRG1, IL-9
RAOvsCTL_LPS	4	defense response	1833	6.51295e-11	6.37457e-08	6.51295e-11	6.37457e-08	54	CYP27B1, TREM2, Galpha(q)-specific peptide GPCRs, IFN-gamma, ATF/CREB, BATF2, UFO, IFI6, IL22RA1, CD36, SPHK1, CXCL13, Kappa chain (Ig light chain), Ig light chain, IGKC, Fc epsilon RI gamma, TSG-6, Thrombospondin 1, RIG-I, RIG-G, I-TAC, IL1RN, Serotonin receptor, MDL-1, Galpha(i)-specific amine GPCRs, Histamine H4 receptor, Tissue factor, C1qb, IFI56, IFIT1, S100B, GCP2, Clusterin, TLR3, IL-34, …
RAOvsCTL_LPS	5	anatomical structure development	5718	7.29267e-11	6.37457e-08	7.29267e-11	6.37457e-08	112	CYP27B1, TREM2, HEXA, ZNF683, OTR, Galpha(q)-specific peptide GPCRs, Ephrin-B receptors, Ephrin-B receptor 2, IFN-gamma, NPAS1, ATF/CREB, BATF2, Caspase-3, UFO, VEGFR-1, SPINK2, OFD1, SMIT, CD36, Thy-1, SPHK1, CXCL13, LRRK2, Nek2A, 9430031J16Rik, MAGP1, MAGP (1,2), Selenoprotein P, Thrombospondin 1, IFITM5, Serotonin receptor, IGSF3, MDL-1, GPRC5D, VDR, Galpha(i)-specific amine GPCRs, FAP48, HSP4…
RAOvsCTL_LPS	6	response to external stimulus	2559	9.15396e-11	6.37457e-08	9.15396e-11	6.37457e-08	66	CYP27B1, TREM2, Galpha(q)-specific peptide GPCRs, Ephrin-B receptors, Ephrin-B receptor 2, IFN-gamma, NPAS1, ATF/CREB, BATF2, Caspase-3, UFO, DSC2, IL22RA1, VEGFR-1, CCL1, CD36, SPHK1, CXCL13, Fc epsilon RI gamma, Thrombospondin 1, RIG-I, RIG-G, I-TAC, IL1RN, Serotonin receptor, MDL-1, VDR, Galpha(i)-specific amine GPCRs, Tissue factor, IFI56, IFIT1, GPR98, GCP2, Clusterin, TLR3, Thrombomodulin, …
RAOvsCTL_LPS	7	response to stress	4156	1.19489e-10	6.37457e-08	1.19489e-10	6.37457e-08	90	CYP27B1, TREM2, TRPM2, OTR, Galpha(q)-specific peptide GPCRs, IFN-gamma, ATF/CREB, BATF2, Caspase-3, UFO, DSC2, IFI6, IL22RA1, VEGFR-1, CD36, SPHK1, CXCL13, Kappa chain (Ig light chain), Ig light chain, IGKC, LRRK2, Fc epsilon RI gamma, TSG-6, Selenoprotein P, Thrombospondin 1, RIG-I, RIG-G, I-TAC, IL1RN, Serotonin receptor, MDL-1, Galpha(i)-specific amine GPCRs, Histamine H4 receptor, HSP47, Tis…
RAOvsCTL_LPS	8	response to organic substance	3414	1.3113e-10	6.37457e-08	1.3113e-10	6.37457e-08	79	CYP27B1, OTR, Galpha(q)-specific peptide GPCRs, IFN-gamma, ATF/CREB, Caspase-3, UFO, IFI6, IL22RA1, VEGFR-1, CCL1, CD36, SPHK1, CXCL13, LRRK2, Thrombospondin 1, RIG-I, RIG-G, ST2(L), I-TAC, IL1RN, Serotonin receptor, VDR, Galpha(i)-specific amine GPCRs, HSP47, Tissue factor, eEF1A, Cyclin A, Cyclin A2, C1qb, IFI56, IFIT1, IL-1RI, S100B, GCP2, Clusterin, TLR3, Thrombomodulin, Dectin-1, ROR-alpha, …
RAOvsCTL_LPS	9	immune response	1590	1.32759e-10	6.37457e-08	1.32759e-10	6.37457e-08	49	CYP27B1, TREM2, Galpha(q)-specific peptide GPCRs, IFN-gamma, ATF/CREB, UFO, IFI6, CCL1, IGSF6, CD36, CXCL13, Kappa chain (Ig light chain), Ig light chain, IGKC, Fc epsilon RI gamma, Thrombospondin 1, RIG-I, RIG-G, ST2(L), I-TAC, IL1RN, MDL-1, C1qb, IFI56, IFIT1, IL-1RI, S100B, GCP2, Clusterin, TLR3, IL-34, PAX5, Dectin-1, ROR-alpha, Dectin-2, C1s, Galpha(i)-specific peptide GPCRs, ISG15, C1r, SDF…
RAOvsCTL_LPS	10	positive regulation of biological process	5249	1.40595e-10	6.37457e-08	1.40595e-10	6.37457e-08	105	CYP27B1, OTR, Galpha(q)-specific peptide GPCRs, Ephrin-B receptors, Ephrin-B receptor 2, IFN-gamma, ATF/CREB, Caspase-3, UFO, MAEG, VEGFR-1, UBE2C, CD36, Thy-1, SPHK1, CXCL13, Kappa chain (Ig light chain), Ig light chain, IGKC, LRRK2, Fc epsilon RI gamma, TSG-6, Thrombospondin 1, RIG-I, ST2(L), I-TAC, IL1RN, Serotonin receptor, MDL-1, VDR, Galpha(i)-specific amine GPCRs, FAP48, FAM130A2, Tissue f…
RAOvsCTL_HDE	1	single-organism cellular process	13479	2.69291e-46	2.25639e-42	2.69291e-46	2.25639e-42	1398	HEXA, Beta-hexosaminidase, KAD7, PPAR-gamma/RXR-alpha, PPAR-gamma, PAX8/PPARgamma fusion protein, CRMP2, PUR1, IFN-gamma, PLOD3, PDZ-RhoGEF, PCNA, UFO, IFI6, UBE2T, KCNH4, PAQR5, Integrin, ITGAM, Granzyme A, FEN1, MECR, TAT1, CCL1, HBP, CD36, NFAM1, Anillin, p53, p53 (mitochondrial), CDCA1, Kappa chain (Ig light chain), Ig light chain, IGKC, IgE, LRRK2, TCIRG1 (Atp6i), ATP6V0A, HKLP2, GPR152, Nek…
RAOvsCTL_HDE	2	single-organism process	15116	3.36237e-43	1.40867e-39	3.36237e-43	1.40867e-39	1505	HEXA, Beta-hexosaminidase, KAD7, TFF3, PPAR-gamma/RXR-alpha, PPAR-gamma, PAX8/PPARgamma fusion protein, CRMP2, PUR1, Ninjurin 1, Properdin, IFN-gamma, PLOD3, PDZ-RhoGEF, PCNA, UFO, IFI6, UBE2T, KCNH4, PAQR5, Integrin, ITGAM, Granzyme A, FEN1, MECR, TAT1, CCL1, HBP, CD36, NFAM1, Anillin, p53, p53 (mitochondrial), CDCA1, Basonuclin-2, Kappa chain (Ig light chain), Ig light chain, IGKC, IgE, LRRK2, …
RAOvsCTL_HDE	3	cellular component organization or biogenesis	5557	2.86025e-35	7.98868e-32	2.86025e-35	7.98868e-32	696	HEXA, Beta-hexosaminidase, KAD7, PPAR-gamma/RXR-alpha, PAX8/PPARgamma fusion protein, CRMP2, PUR1, PLOD3, PDZ-RhoGEF, PCNA, UFO, IFI6, Integrin, ITGAM, FEN1, Anillin, p53, p53 (mitochondrial), CDCA1, LRRK2, TCIRG1 (Atp6i), ATP6V0A, HKLP2, Nek2A, DZIP, NEURL2, KIAA0802, ASAP, VPS18, Sororin, Thrombospondin 1, BMP2, HURP, ITGA7, Rab20, LXR-alpha/RXR-alpha, ASNA1, MELC, Myosin II, FANCA, PDXP, Granc…
RAOvsCTL_HDE	4	cellular component organization	5419	9.82199e-35	2.05746e-31	9.82199e-35	2.05746e-31	681	HEXA, Beta-hexosaminidase, KAD7, PPAR-gamma/RXR-alpha, PAX8/PPARgamma fusion protein, CRMP2, PUR1, PLOD3, PDZ-RhoGEF, PCNA, UFO, IFI6, Integrin, ITGAM, FEN1, Anillin, p53, p53 (mitochondrial), CDCA1, LRRK2, TCIRG1 (Atp6i), ATP6V0A, HKLP2, Nek2A, DZIP, NEURL2, KIAA0802, ASAP, VPS18, Sororin, Thrombospondin 1, BMP2, HURP, ITGA7, Rab20, LXR-alpha/RXR-alpha, ASNA1, MELC, Myosin II, FANCA, PDXP, Granc…
RAOvsCTL_HDE	5	response to wounding	1450	6.99018e-34	1.17141e-30	6.99018e-34	1.17141e-30	261	KAD7, TFF3, PPAR-gamma/RXR-alpha, PPAR-gamma, PAX8/PPARgamma fusion protein, Ninjurin 1, UFO, Integrin, ITGAM, CD36, NFAM1, p53, p53 (mitochondrial), HKLP2, SLC7A11, YES, Thrombospondin 1, BMP2, Secretogranin III, LXR-alpha/RXR-alpha, Myosin II, Neuropilin-1, Alpha-catenin, Alpha-1 catenin, MKLP1, SLC3A2, Angiopoietin 2, IL-10, CDK1 (p34), Guanylate cyclase, Cyclin B1, Cyclin B, WNT10B, WNT, APOE…
RAOvsCTL_HDE	6	response to stress	4156	3.95161e-32	5.51843e-29	3.95161e-32	5.51843e-29	549	KAD7, TFF3, PPAR-gamma/RXR-alpha, PPAR-gamma, PAX8/PPARgamma fusion protein, Ninjurin 1, Properdin, IFN-gamma, PCNA, UFO, IFI6, UBE2T, Integrin, ITGAM, FEN1, CD36, NFAM1, p53, p53 (mitochondrial), Kappa chain (Ig light chain), Ig light chain, IGKC, IgE, LRRK2, TCIRG1 (Atp6i), ATP6V0A, HKLP2, SLC7A11, Fra-2, YES, Sororin, Thrombospondin 1, BMP2, TRIM56, Secretogranin III, LXR-alpha/RXR-alpha, Myos…
RAOvsCTL_HDE	7	regulation of cellular component organization	2107	1.27972e-31	1.53182e-28	1.27972e-31	1.53182e-28	332	Beta-hexosaminidase, PPAR-gamma/RXR-alpha, PPAR-gamma, PAX8/PPARgamma fusion protein, CRMP2, IFN-gamma, PDZ-RhoGEF, Integrin, CD36, Anillin, p53, p53 (mitochondrial), LRRK2, Nek2A, KIAA0802, ASAP, Sororin, Thrombospondin 1, BMP2, HURP, ITGA7, Granzyme B, LXR-alpha/RXR-alpha, LXR-alpha, CISH, Myosin II, PDXP, Neuropilin-1, Alpha-catenin, nAChR beta, nAChR alpha3/beta4, FOXM1, RUFY3, CDD, DNAJC6, H…
RAOvsCTL_HDE	8	response to external stimulus	2559	1.14731e-29	1.20166e-26	1.14731e-29	1.20166e-26	376	PPAR-gamma/RXR-alpha, PPAR-gamma, PAX8/PPARgamma fusion protein, CRMP2, Properdin, IFN-gamma, PDZ-RhoGEF, UFO, Integrin, ITGAM, CCL1, CD36, p53, p53 (mitochondrial), SLC22A3, Fra-2, Thrombospondin 1, BMP2, TRIM56, METAP1, LXR-alpha/RXR-alpha, LXR-alpha, MELC, Myosin II, Neuropilin-1, Alpha-catenin, CYP1A2, Angiopoietin 2, IL-10, Factor B, ADAR2, Dectin-2, CDD, CDK1 (p34), FUS/DDIT3 fusion protein…
RAOvsCTL_HDE	9	positive regulation of biological process	5249	1.4225e-29	1.3071e-26	1.4225e-29	1.3071e-26	646	Beta-hexosaminidase, PPAR-gamma/RXR-alpha, PPAR-gamma, PAX8/PPARgamma fusion protein, CRMP2, Properdin, IFN-gamma, PDZ-RhoGEF, PCNA, UFO, Integrin, ITGAM, Granzyme A, CD36, HMBOX1, NFAM1, p53, p53 (mitochondrial), Kappa chain (Ig light chain), Ig light chain, IGKC, IgE, LRRK2, TCIRG1 (Atp6i), ATP6V0A, Fra-2, YES, KIAA0802, Thrombospondin 1, BMP2, TRIM56, HURP, Granzyme B, LXR-alpha/RXR-alpha, LXR…
RAOvsCTL_HDE	10	regulation of biological quality	3588	1.55997e-29	1.3071e-26	1.55997e-29	1.3071e-26	483	HEXA, Beta-hexosaminidase, PPAR-gamma/RXR-alpha, PPAR-gamma, PAX8/PPARgamma fusion protein, CRMP2, PUR1, IFN-gamma, PLOD3, PDZ-RhoGEF, PCNA, UFO, KCNH4, Integrin, ITGAM, FEN1, CCL1, CD36, p53, p53 (mitochondrial), CDCA1, Kappa chain (Ig light chain), Ig light chain, IGKC, IgE, LRRK2, TCIRG1 (Atp6i), ATP6V0A, HKLP2, SLC7A11, SLC22A3, YES, Thrombospondin 1, BMP2, ITGA7, Secretogranin III, Rab20, LX…
RAOvsCTL_RCA	1	response to wounding	1450	7.78711e-40	5.2306e-36	7.78711e-40	5.2306e-36	158	VEGF-A, Ninjurin 1, EHD1, PDGF-B, KNSL1, IL-1 beta, Integrin, ITGAM, Kid, NFAM1, Galpha(i)-specific cannabis GPSRs, CNR2, HKLP2, SLC7A11, YES, Thrombospondin 1, GATA-2, GUCY1A3, Guanylate cyclase, Guanylate cyclase alpha, Tissue factor, MKLP1, Angiopoietin 2, Galpha(s)-specific amine GPCRs, Galpha(q)-specific amine GPCRs, CDK1 (p34), TIMP1, NFKBID, PAR2, Galpha(q)-specific peptide GPCRs, Galpha(i…
RAOvsCTL_RCA	2	immune system process	2697	1.66246e-33	5.58337e-30	1.66246e-33	5.58337e-30	214	BAFF(TNFSF13B), VEGF-A, Properdin, IFN-gamma, ATF/CREB, BATF2, PDGF-B, KNSL1, STAP-1, IL-1 beta, Integrin, ITGAM, CCL1, Kid, Thy-1, NFAM1, Galpha(i)-specific cannabis GPSRs, CNR2, Kappa chain (Ig light chain), Ig light chain, IGKC, IgE, ATP6V0A, HKLP2, CTSW, SLC7A11, YES, Thrombospondin 1, MMP-9, GATA-2, CD20, BOB1, ZFP385, IL-2, MKLP1, Angiopoietin 2, IFIT1, Galpha(s)-specific amine GPCRs, Galph…
RAOvsCTL_RCA	3	regulation of cellular component organization	2107	4.15646e-29	7.42469e-26	4.15646e-29	7.42469e-26	175	Beta-hexosaminidase, VEGF-A, EHD1, IFN-gamma, ATF/CREB, PDGF-B, IL-1 beta, Integrin, UBE2C, Thy-1, Galpha(i)-specific cannabis GPSRs, Nek2A, KIAA0802, ASAP, N-chimaerin, Thrombospondin 1, HURP, GATA-2, ITGA7, Guanylate cyclase, LXR-alpha, BUBR1, IL-2, F16P, FOXM1, Galpha(s)-specific amine GPCRs, GPIHBP1, Olfactomedin-4, PAR2, Galpha(q)-specific peptide GPCRs, Galpha(i)-specific peptide GPCRs, Ple…
RAOvsCTL_RCA	4	regulation of multicellular organismal process	2833	4.51029e-29	7.42469e-26	4.51029e-29	7.42469e-26	211	VEGF-A, IFN-gamma, ATF/CREB, PDGF-B, IL-1 beta, Integrin, Thy-1, NFAM1, Galpha(i)-specific cannabis GPSRs, N-chimaerin, Thrombospondin 1, MMP-9, HLX1, GATA-2, GUCY1A3, Guanylate cyclase, Guanylate cyclase alpha, LXR-alpha, MELC, HEY1, IL-2, Tissue factor, Angiopoietin 2, Galpha(s)-specific amine GPCRs, Galpha(q)-specific amine GPCRs, Histamine H2 receptor, GPIHBP1, ROR-alpha, Dectin-2, CDK1 (p34)…
RAOvsCTL_RCA	5	positive regulation of biological process	5249	5.52679e-29	7.42469e-26	5.52679e-29	7.42469e-26	317	BAFF(TNFSF13B), Beta-hexosaminidase, VEGF-A, EHD1, Properdin, IFN-gamma, ATF/CREB, PDGF-B, STAP-1, IL-1 beta, Integrin, ITGAM, UBE2C, Thy-1, NFAM1, Galpha(i)-specific cannabis GPSRs, Kappa chain (Ig light chain), Ig light chain, IGKC, IgE, TCIRG1 (Atp6i), ATP6V0A, YES, KIAA0802, N-chimaerin, Thrombospondin 1, MMP-9, HURP, HLX1, GATA-2, GUCY1A3, Guanylate cyclase, Guanylate cyclase alpha, LXR-alph…
RAOvsCTL_RCA	6	response to stimulus	9680	1.45806e-28	1.6323e-25	1.45806e-28	1.6323e-25	480	BAFF(TNFSF13B), HEXA, Beta-hexosaminidase, VEGF-A, Ninjurin 1, EHD1, Properdin, IFN-gamma, NPAS1, ATF/CREB, BATF2, PDGF-B, KNSL1, STAP-1, IL-1 beta, Integrin, ITGAM, CCL1, ROPN1L, Kid, UBE2C, Thy-1, NFAM1, Galpha(i)-specific cannabis GPSRs, CNR2, Kappa chain (Ig light chain), Ig light chain, IGKC, IgE, TCIRG1 (Atp6i), ATP6V0A, HKLP2, CTSW, GPR152, SLC7A11, SLC22A3, p15(PAF), YES, N-chimaerin, Thr…
RAOvsCTL_RCA	7	immune response	1590	6.46059e-28	6.1994e-25	6.46059e-28	6.1994e-25	145	BAFF(TNFSF13B), VEGF-A, Properdin, IFN-gamma, ATF/CREB, PDGF-B, IL-1 beta, Integrin, ITGAM, CCL1, Galpha(i)-specific cannabis GPSRs, CNR2, Kappa chain (Ig light chain), Ig light chain, IGKC, IgE, ATP6V0A, CTSW, YES, Thrombospondin 1, CD20, BOB1, IL-2, IFIT1, Galpha(s)-specific amine GPCRs, Galpha(q)-specific amine GPCRs, Histamine H2 receptor, ROR-alpha, Dectin-2, CDK1 (p34), PAR2, Galpha(q)-spec…
RAOvsCTL_RCA	8	response to stress	4156	1.27808e-26	1.01519e-23	1.27808e-26	1.01519e-23	265	VEGF-A, Ninjurin 1, EHD1, Properdin, IFN-gamma, ATF/CREB, BATF2, PDGF-B, KNSL1, IL-1 beta, Integrin, ITGAM, Kid, NFAM1, Galpha(i)-specific cannabis GPSRs, CNR2, Kappa chain (Ig light chain), Ig light chain, IGKC, IgE, TCIRG1 (Atp6i), ATP6V0A, HKLP2, SLC7A11, p15(PAF), YES, Thrombospondin 1, MMP-9, GATA-2, GUCY1A3, Guanylate cyclase, Guanylate cyclase alpha, DTL (hCdt2), ZFP385, Tissue factor, MKL…
RAOvsCTL_RCA	9	regulation of biological quality	3588	1.36024e-26	1.01519e-23	1.36024e-26	1.01519e-23	240	BAFF(TNFSF13B), HEXA, Beta-hexosaminidase, VEGF-A, EHD1, IFN-gamma, ATF/CREB, PDGF-B, KNSL1, IL-1 beta, Integrin, ITGAM, CCL1, Kid, Galpha(i)-specific cannabis GPSRs, Kappa chain (Ig light chain), Ig light chain, IGKC, IgE, TCIRG1 (Atp6i), ATP6V0A, HKLP2, SLC7A11, SLC22A3, YES, Thrombospondin 1, MMP-9, GATA-2, ITGA7, Rab20, GUCY1A3, Guanylate cyclase, Guanylate cyclase alpha, LXR-alpha, MELC, ZFP…
RAOvsCTL_RCA	10	single-organism process	15116	1.84988e-26	1.24257e-23	1.84988e-26	1.24257e-23	638	BAFF(TNFSF13B), HEXA, Beta-hexosaminidase, AARSL, VEGF-A, Ninjurin 1, EHD1, Properdin, IFN-gamma, NPAS1, ATF/CREB, BATF2, PDGF-B, KNSL1, STAP-1, IL-1 beta, Integrin, ITGAM, TAT1, CCL1, ROPN1L, Kid, UBE2C, Thy-1, NFAM1, Galpha(i)-specific cannabis GPSRs, CNR2, Kappa chain (Ig light chain), Ig light chain, IGKC, IgE, TCIRG1 (Atp6i), ATP6V0A, HKLP2, GPR152, Nek2A, DZIP, SLC7A11, SLC22A3, MYOZ1, p15(…

## Sheet: Process Networks
	Enrichment analysis report
	Enrichment by Process Networks
COMPARISON	#	Networks	Total	pValue	Min FDR	p-value	FDR	In Data	Network Objects from Active Data
RAOvsCTL_Mock	1	Cell adhesion_Platelet-endothelium-leucocyte interactions	174	1.21205e-05	0.00164838	1.21205e-05	0.00164838	14	Thrombospondin 1, MMP-9, I-kB, NFKBIA, CCL2, TGF-beta, TGF-beta 3, G-CSF, Collagen IV, PAI2, G-CSF receptor, SERPINE2, TFPI-2, P-selectin
RAOvsCTL_Mock	2	Inflammation_Histamine signaling	213	0.000114198	0.00533095	0.000114198	0.00533095	14	IFN-gamma, Kappa chain (Ig light chain), IgE, GUCY1A3, Guanylate cyclase, Guanylate cyclase alpha, Histamine H2 receptor, I-kB, NFKBIA, CCL2, G-protein alpha-i family, Histamine H4 receptor, IGHE, P-selectin
RAOvsCTL_Mock	3	Inflammation_IL-4 signaling	115	0.000117594	0.00533095	0.000117594	0.00533095	10	CCL13, IgE, CD20, I-kB, CCL2, Fc epsilon RI beta, CD13, G-CSF, IGHE, Eotaxin-2
RAOvsCTL_Mock	4	Development_Neurogenesis in general	192	0.000564286	0.0180217	0.000564286	0.0180217	12	HEY1, Galpha(q)-specific amine GPCRs, NPX1, G-protein alpha-i family, Collagen IV, VEGFR-1, Galpha(i)-specific amine GPCRs, PBX1, PAX5, SERPINE2, WNT5A, WNT
RAOvsCTL_Mock	5	Blood coagulation	94	0.000662561	0.0180217	0.000662561	0.0180217	8	Thrombospondin 1, Tissue factor, PAR2, TFPI, Collagen IV, PAI2, SERPINE2, TFPI-2
RAOvsCTL_Mock	6	Cell cycle_Mitosis	179	0.00110288	0.0249987	0.00110288	0.0249987	11	Nek2A, MKLP1, Cyclin F, Aurora-B, DLC1 (Dynein LC8a), MCAK, CDC20, CDC25, CDC25C, TPX2, TOP2
RAOvsCTL_Mock	7	Chemotaxis	137	0.00197775	0.0384248	0.00197775	0.0384248	9	CCL13, CCL1, Galpha(q)-specific peptide GPCRs, CCL2, PPBP, G-protein alpha-i family, CCL22, GCP2, Eotaxin-2
RAOvsCTL_Mock	8	Development_Blood vessel morphogenesis	228	0.00249249	0.0423724	0.00249249	0.0423724	12	L1CAM, HEY1, Galpha(q)-specific amine GPCRs, Histamine H2 receptor, Galpha(q)-specific peptide GPCRs, PDE, Epiregulin, G-protein alpha-i family, G-protein alpha-i1, Caspase-3, VEGFR-1, Galpha(i)-specific amine GPCRs
RAOvsCTL_Mock	9	Development_Regulation of angiogenesis	223	0.00609985	0.0921755	0.00609985	0.0921755	11	Thrombospondin 1, MMP-9, Clusterin, I-kB, Galpha(q)-specific peptide GPCRs, CCL2, CD13, G-protein alpha-i family, G-protein alpha-i1, VEGFR-1, FAP48
RAOvsCTL_Mock	10	Proteolysis_ECM remodeling	85	0.00788817	0.107279	0.00788817	0.107279	6	MMP-9, Clusterin, Collagen IV, PAI2, TFPI-2, Stromelysin-1
RAOvsCTL_LPS	1	Cell cycle_Core	115	0.000228611	0.0162139	0.000228611	0.0162139	9	Nek2A, CDC20, Cyclin A, TOP2, Cyclin B1, Cyclin B, CDH1, MCM10, Aurora-B
RAOvsCTL_LPS	2	Cell adhesion_Platelet-endothelium-leucocyte interactions	174	0.000306813	0.0162139	0.000306813	0.0162139	11	CD36, Fc epsilon RI gamma, Thrombospondin 1, Thrombomodulin, G-CSF receptor, Ephrin-B receptor 1, TGF-beta, TGF-beta 3, P-selectin, G-CSF, Collagen IV
RAOvsCTL_LPS	3	Cell cycle_S phase	149	0.000360308	0.0162139	0.000360308	0.0162139	10	Nek2A, Cyclin A, Cyclin A2, GADD45 alpha, TOP2, TOP2 alpha, Cyclin B1, Cyclin B, CDH1, MCM10
RAOvsCTL_LPS	4	Inflammation_Interferon signaling	110	0.000836932	0.0282465	0.000836932	0.0282465	8	OTR, IFN-gamma, IFI6, I-TAC, IFI56, TLR3, SSAT, ISG15
RAOvsCTL_LPS	5	Cell cycle_G2-M	206	0.00126394	0.0341264	0.00126394	0.0341264	11	UBE2C, Nek2A, CDC20, Cyclin A, Cyclin A2, GADD45 alpha, TOP2, TOP2 alpha, Cyclin B1, Cyclin B, Aurora-B
RAOvsCTL_LPS	6	Development_Regulation of angiogenesis	223	0.00237814	0.0535082	0.00237814	0.0535082	11	Galpha(q)-specific peptide GPCRs, Ephrin-B receptors, VEGFR-1, SPHK1, Thrombospondin 1, FAP48, IL-1RI, Clusterin, Galpha(i)-specific peptide GPCRs, Ephrin-B receptor 1, Syndecan-3
RAOvsCTL_LPS	7	Chemotaxis	137	0.00339387	0.0606194	0.00339387	0.0606194	8	Galpha(q)-specific peptide GPCRs, CCL1, CXCL13, I-TAC, GCP2, Galpha(i)-specific peptide GPCRs, SDF-1, PPBP
RAOvsCTL_LPS	8	Cytoskeleton_Spindle microtubules	109	0.00359226	0.0606194	0.00359226	0.0606194	7	UBE2C, Nek2A, CDC20, Cyclin B1, Cyclin B, Aurora-B, DLC1 (Dynein LC8a)
RAOvsCTL_LPS	9	Cell adhesion_Cell-matrix interactions	211	0.00495892	0.0701415	0.00495892	0.0701415	10	MMP-8, MAGP1, TSG-6, Thrombospondin 1, Nidogen-2, ADAM12, Stromelysin-1, COL4A2, Collagen IV, Fibulin-1
RAOvsCTL_LPS	10	Cell cycle_Mitosis	179	0.00519567	0.0701415	0.00519567	0.0701415	9	Nek2A, CDC20, Cyclin A, TPX2, TOP2, Cyclin B1, Cyclin B, Aurora-B, DLC1 (Dynein LC8a)
RAOvsCTL_HDE	1	Cell cycle_G2-M	206	1.51892e-10	2.43027e-08	1.51892e-10	2.43027e-08	55	p53, Nek2A, Myosin II, Chk2, FOXM1, CDK1 (p34), PTCH1, Cyclin B1, Cyclin B, Cyclin B2, BRRN1, CAP-H/H2, Brca1, GADD45 beta, PDGF-R-beta, PDGF receptor, UBC, Ubiquitin, CDC20, RASSF1, Cyclin A, Cyclin A2, PLK1, INCENP, GTSE1, Claspin, CAP-G, CAP-G/G2, Aurora-A, CDC25, CDC25C, Histone H1, TOP2, TOP2 alpha, TCP1-theta, KNSL1, PDGF-B, Kid, UBE2C, CAP-D2/D3, CNAP1, c-Myc, MRLC, BUBR1, CDC25A, TCP1-zet…
RAOvsCTL_HDE	2	Cell cycle_S phase	149	3.42322e-10	2.73858e-08	3.42322e-10	2.73858e-08	44	PCNA, FEN1, p53, Nek2A, Chk2, CDK1 (p34), CDC45L, Cyclin B1, Cyclin B, Cyclin B2, Brca1, GADD45 beta, Ubiquitin, Cyclin A, Cyclin A2, POLA2, MCM10, Histone H4, PLK1, POLE1, Separase, DRF1, CDC18L (CDC6), DNA ligase I, Histone H1, TOP2, TOP2 alpha, CDK2, GADD45 alpha, TERT, p21, DCC1, Rad51, ChAF1 subunit A, CHTF18, POLE4, POLE3-POLE4 complex, BUB1, HSP90, ORC1L, Cyclin B3, Cdt1, Sgo1, C-Nap1(CEP2)
RAOvsCTL_HDE	3	Cell cycle_Core	115	6.27185e-10	3.34499e-08	6.27185e-10	3.34499e-08	37	FEN1, Nek2A, CDK1 (p34), CDC45L, Cyclin B1, Cyclin B, Cyclin B2, CDC20, Cyclin A, MCM10, PLK1, INCENP, Separase, CDC18L (CDC6), DNA ligase I, CAP-G, Aurora-A, CDC25C, TOP2, E2F2, Kid, p18, CDK2, BUBR1, CDC25A, Aurora-B, HEC, CENP-E, p21, MAD2a, BUB1, ORC1L, Cyclin B3, Rod, Cdt1, CENP-A, Kinase MYT1
RAOvsCTL_HDE	4	Cell cycle_Mitosis	179	1.99172e-09	7.96686e-08	1.99172e-09	7.96686e-08	48	CDCA1, Nek2A, MKLP1, CDK1 (p34), Cyclin B1, Cyclin B, Cyclin B2, CAP-H/H2, Ubiquitin, PBK, CDC20, Cyclin A, CLIP170, PLK1, INCENP, SIL, Separase, HZwint-1, CENP-F, MCAK, CAP-G/G2, Aurora-A, CDC25, CDC25C, Histone H1, TOP2, NF45 (ILF2), KNSL1, Kid, CAP-D2/D3, BUBR1, Tubulin beta, CDC25A, Tubulin beta 4, Aurora-B, AF15q14, HEC, CENP-E, TPX2, TTK, SPBC25, ASPM, MAD2a, BUB1, Cyclin F, NUMA1, Rod, CEN…
RAOvsCTL_HDE	5	Cytoskeleton_Spindle microtubules	109	7.70793e-09	2.46654e-07	7.70793e-09	2.46654e-07	34	Nek2A, Sororin, MKLP1, CDK1 (p34), Cyclin B1, Cyclin B, Cyclin B2, CDC20, CLIP170, DEEPEST, PLK1, INCENP, GTSE1, Separase, HZwint-1, CENP-F, MCAK, Aurora-A, KNSL1, Kid, UBE2C, BUBR1, Tubulin beta, Tubulin beta 4, Aurora-B, HEC, MKLP2, CENP-E, TTK, MAD2a, BUB1, NUMA1, Rod, CENP-A
RAOvsCTL_HDE	6	Cell adhesion_Platelet-endothelium-leucocyte interactions	174	0.000117948	0.00314527	0.000117948	0.00314527	36	ITGAM, CD36, Thrombospondin 1, A2M receptor, Collagen IV, PDGF-R-beta, PDGF receptor, GP-V, CCL5, ITGA2, GPR56, I-kB, NFKBIA, TGF-beta, TGF-beta 3, Protein C, TFPI-2, VEGF-A, PDGF-B, CD84, OLR1, DDR2, c-Src, ZO-1, JAM3, PSGL-1, Endoglin, 08p22/MSR1(CD204), G-CSF, PAI2, Fc epsilon RI gamma, Occludin, Thrombomodulin, G-CSF receptor, ITGAX, P-selectin
RAOvsCTL_HDE	7	Development_Blood vessel morphogenesis	228	0.000245986	0.00562254	0.000245986	0.00562254	43	Neuropilin-1, TIE, Angiopoietin 2, ROBO4, FOXM1, Caspase-3, Galpha(q)-specific peptide GPCRs, CCR1, PDE, PDK (PDPK1), Galpha(q)-specific nucleotide-like GPCRs, Guanylate cyclase A (NPR1), Jagged1, Lactoferrin, PGAR, VEGF-C, Galpha(i)-specific peptide GPCRs, Galpha(i)-specific amine GPCRs, Galpha(i)-specific EDG GPCRs, ADAM17, Galpha(s)-specific nucleotide-like GPCRs, EPAS1, Neuropilin-2, SDF-1, P…
RAOvsCTL_HDE	8	Apoptosis_Death Domain receptors & caspases in apoptosis	123	0.0007211	0.014422	0.0007211	0.014422	26	Granzyme B, CARD12, NALP12, Caspase-3, NOL3, CARD7, c-IAP2, NAIP, Nod1, c-IAP1, CD30L (TNFSF8), Nod2 (CARD15), CARD9, NKp46, LTBR(TNFRSF3), A20, TNF-beta, Rad51, TRAF4, TNF-R1, CD30(TNFRSF8), TRIP, DAPK1, TR2(TNFRSF14), LIGHT(TNFSF14), CD137(TNFRSF9)
RAOvsCTL_HDE	9	DNA damage_Checkpoint	124	0.000819678	0.0145721	0.000819678	0.0145721	26	PCNA, p53, Chk2, CDK1 (p34), Cyclin B, Cyclin B2, Brca1, GADD45 beta, Ubiquitin, Cyclin A, Cyclin A2, I-kB, Separase, Claspin, CIA/ASF1, CDC25C, c-Myc, CDK2, CDC25A, GADD45 alpha, p21, Bard1, Heme oxygenase 1, ATF-3, FANCD2, Kinase MYT1
RAOvsCTL_HDE	10	Blood coagulation	94	0.00108735	0.0173976	0.00108735	0.0173976	21	CD36, Thrombospondin 1, Annexin IV, Collagen IV, GP-V, ITGA2, Galpha(q)-specific nucleotide-like GPCRs, PA24A, Protein C, TFPI-2, IL-2, Tissue factor, MSP, PAR2, TFPI, ITGB3, PAR1, Adenosine A2a receptor, PAI2, SAA1, Thrombomodulin
RAOvsCTL_RCA	1	Chemotaxis	137	1.65622e-08	2.61683e-06	1.65622e-08	2.61683e-06	26	VEGF-A, IL-1 beta, Integrin, CCL1, Galpha(q)-specific peptide GPCRs, Galpha(i)-specific peptide GPCRs, C5AR, CCL2, PPBP, G-protein alpha-i family, CCL22, GCP2, IL1RAP, IL-1 alpha, CCR1, CCR6, Eotaxin-3, Eotaxin-2, CCL13, GRO-1, GRO-2, PLAUR (uPAR), C5L2, CXCL13, CCL17, SDF-1
RAOvsCTL_RCA	2	Development_Blood vessel morphogenesis	228	6.13616e-08	4.84757e-06	6.13616e-08	4.84757e-06	34	VEGF-A, IL-1 beta, Thy-1, HEY1, Angiopoietin 2, ROBO4, FOXM1, Galpha(q)-specific amine GPCRs, Histamine H2 receptor, Galpha(q)-specific peptide GPCRs, Galpha(i)-specific peptide GPCRs, G-protein alpha-i family, G-protein alpha-i1, Caspase-3, VEGFR-1, PAR1, IL-1 alpha, CCR1, MMP-19, PDE, Galpha(q)-specific nucleotide-like GPCRs, Guanylate cyclase A (NPR1), PAK1, Epiregulin, VEGF-C, VEGF-D, Fibrone…
RAOvsCTL_RCA	3	Cell cycle_Mitosis	179	9.69609e-08	5.10661e-06	9.69609e-08	5.10661e-06	29	KNSL1, Kid, Nek2A, BUBR1, MKLP1, CDK1 (p34), Cyclin B1, Cyclin B, Cyclin B2, CAP-H/H2, Aurora-B, HEC, CENP-E, PBK, CDC20, Cyclin A, TPX2, ASPM, Cyclin F, HZwint-1, DLC1 (Dynein LC8a), CENP-F, MCAK, Rod, Aurora-A, CDC25, CDC25C, TOP2, PKR
RAOvsCTL_RCA	4	Cytoskeleton_Spindle microtubules	109	3.1344e-07	1.23809e-05	3.1344e-07	1.23809e-05	21	KNSL1, Kid, UBE2C, Nek2A, BUBR1, MKLP1, CDK1 (p34), Cyclin B1, Cyclin B, Cyclin B2, Aurora-B, HEC, MKLP2, CENP-E, CDC20, HZwint-1, DLC1 (Dynein LC8a), CENP-F, MCAK, Rod, Aurora-A
RAOvsCTL_RCA	5	Cell adhesion_Platelet-endothelium-leucocyte interactions	174	6.63511e-07	2.09669e-05	6.63511e-07	2.09669e-05	27	VEGF-A, PDGF-B, IL-1 beta, ITGAM, Thrombospondin 1, MMP-9, CCL2, PECAM1, A2M receptor, Collagen IV, IL-6, SERPINE2, COL5A2, Collagen V, C1 inhibitor, 08p22/MSR1(CD204), GPR56, Ephrin-B receptor 1, G-CSF, PLAUR (uPAR), PAI2, Fibronectin, PZP, Thrombomodulin, TFPI-2, PLAT (TPA), P-selectin
RAOvsCTL_RCA	6	Cell cycle_Core	115	7.99092e-07	2.10428e-05	7.99092e-07	2.10428e-05	21	Kid, Nek2A, BUBR1, CDK1 (p34), CDC45L, Cyclin B1, Cyclin B, Cyclin B2, Aurora-B, HEC, CENP-E, CDC20, Cyclin A, MCM10, CDK6, Rod, Aurora-A, Cdt1, CDC25C, E2F1, TOP2
RAOvsCTL_RCA	7	Cell cycle_G2-M	206	2.0156e-06	4.5495e-05	2.0156e-06	4.5495e-05	29	PDGF-B, KNSL1, Kid, UBE2C, Nek2A, BUBR1, FOXM1, CDK1 (p34), GADD45 alpha, Cyclin B1, Cyclin B, Cyclin B2, BRRN1, CAP-H/H2, Brca1, Aurora-B, CDC20, Cyclin A, Cyclin A2, IGF-1, ETS2, Claspin, FANCD2, Aurora-A, CDC25, CDC25C, TOP2, TOP2 alpha, ATM
RAOvsCTL_RCA	8	Blood coagulation	94	1.03733e-05	0.000204872	1.03733e-05	0.000204872	17	Thrombospondin 1, IL-2, Tissue factor, PAR2, TFPI, Collagen IV, PAR1, SERPINE2, C1 inhibitor, Galpha(q)-specific nucleotide-like GPCRs, A2M, PLAUR (uPAR), PAI2, SAA1, Thrombomodulin, TFPI-2, PLAT (TPA)
RAOvsCTL_RCA	9	Proteolysis_Connective tissue degradation	119	2.04607e-05	0.000359199	2.04607e-05	0.000359199	19	MMP-9, TIMP1, ADAM12, ADAM28, IRAP, ADAM-TS2, A2M receptor, Collagen IV, SERPINE2, ADAM23, MMP-19, ADAM19, PLAUR (uPAR), PAI2, MMP-8, Fibronectin, TFPI-2, PLAT (TPA), Stromelysin-1
RAOvsCTL_RCA	10	Reproduction_Progesterone signaling	214	3.5216e-05	0.000556413	3.5216e-05	0.000556413	27	VEGF-A, CDK1 (p34), Galpha(q)-specific peptide GPCRs, Cyclin B1, WNT, Cyclin B2, G-protein alpha-i family, PLC-beta, Tcf(Lef), PKA-reg (cAMP-dependent), CDC20, Cyclin A, Adenylate cyclase, PAQR8, PLA2, IGF-1, PAK1, DLC1 (Dynein LC8a), Fibronectin, PDE3A, PDE3, MAD3, Aurora-A, CDC25C, FGFR1, Cathepsin L, GABA-A receptor alpha-3 subunit

## Sheet: Diseases (by Biomarkers)
	Enrichment analysis report
	Enrichment by Diseases (by Biomarkers)
COMPARISON	#	Diseases	Total	pValue	Min FDR	p-value	FDR	In Data	Network Objects from Active Data
RAOvsCTL_Mock	1	Pathologic Processes	2678	3.281e-19	5.33819e-16	3.281e-19	5.33819e-16	92	LPL, TRPM2, IFN-gamma, ATF/CREB, CCL13, IBP, CCL1, Thrombospondin 1, MMP-9, Galpha(i)-specific class A orphan/other GPCRs, CD20, Guanylate cyclase, Granzyme B, L1CAM (CTF1), L1CAM, LXR-alpha, HEY1, HSP47, Tissue factor, GPNMB (Osteoactivin), eEF1A, Clusterin, Galpha(s)-specific amine GPCRs, Galpha(q)-specific amine GPCRs, I-kB, Heparanase 1, Lysyl oxidase, PAR2, Galpha(q)-specific peptide GPCRs, …
RAOvsCTL_Mock	2	Dermatitis, Atopic	331	7.17213e-17	5.83453e-14	7.17213e-17	5.83453e-14	30	IFN-gamma, CCL13, VNN1, Kappa chain (Ig light chain), Ig light chain, IGKC, IgE, CD20, Granzyme B, Galpha(s)-specific amine GPCRs, Galpha(q)-specific amine GPCRs, PAR2, Galpha(q)-specific peptide GPCRs, Fc epsilon RI beta, PDE, TGF-beta, Carbonic anhydrase II, PPBP, Nod2 (CARD15), Caspase-3, CCL22, ST2(L), IL1RN, Galpha(i)-specific amine GPCRs, Histamine H4 receptor, AL1A1, IGHE, TrkA, P-selectin…
RAOvsCTL_Mock	3	Musculoskeletal Diseases	2511	1.085e-16	5.88429e-14	1.085e-16	5.88429e-14	84	IFN-gamma, ATF/CREB, CCL13, IBP, Kappa chain (Ig light chain), Ig light chain, IGKC, IgE, TCIRG1 (Atp6i), ATP6V0A, Thrombospondin 1, MMP-9, CD20, Granzyme B, L1CAM (CTF1), L1CAM, HSP47, Tissue factor, Clusterin, Galpha(s)-specific amine GPCRs, Galpha(q)-specific amine GPCRs, I-kB, NFKBIA, Heparanase 1, PAR2, Galpha(q)-specific peptide GPCRs, CNTN1 (F3), SCN3B, FUS/DDIT3 fusion protein, C/EBP zeta…
RAOvsCTL_Mock	4	Pathological Conditions, Signs and Symptoms	4332	8.76871e-16	2.61605e-13	8.76871e-16	2.61605e-13	115	LPL, TRPM2, IFN-gamma, ATF/CREB, CCL13, IBP, CCL1, Kappa chain (Ig light chain), Ig light chain, IGKC, IgE, SLC7A11, SLC22A3, Thrombospondin 1, MMP-9, Galpha(i)-specific class A orphan/other GPCRs, CD20, Guanylate cyclase, Granzyme B, L1CAM (CTF1), L1CAM, LXR-alpha, HEY1, HSP47, Tissue factor, GPNMB (Osteoactivin), eEF1A, Clusterin, Galpha(s)-specific amine GPCRs, Galpha(q)-specific amine GPCRs, …
RAOvsCTL_Mock	5	Lung Diseases, Obstructive	1588	9.31597e-16	2.61605e-13	9.31597e-16	2.61605e-13	63	LPL, IFN-gamma, ATF/CREB, CCL13, IBP, CCL1, Kappa chain (Ig light chain), Ig light chain, IGKC, IgE, Thrombospondin 1, MMP-9, HLX1, Galpha(i)-specific class A orphan/other GPCRs, CD20, Granzyme B, HSP47, KMO, Tissue factor, Galpha(s)-specific amine GPCRs, Galpha(q)-specific amine GPCRs, Histamine H2 receptor, I-kB, NFKBIA, PAR2, Galpha(q)-specific peptide GPCRs, GADD45 alpha, FUS/DDIT3 fusion pro…
RAOvsCTL_Mock	6	Pancreatic Diseases	2980	1.08578e-15	2.61605e-13	1.08578e-15	2.61605e-13	91	LPL, IFN-gamma, ATF/CREB, IBP, IBP6, CCDC4, Kappa chain (Ig light chain), Ig light chain, IGKC, IgE, ATP6V0A, SLC7A11, Thrombospondin 1, MMP-9, Rab20, Guanylate cyclase, L1CAM (CTF1), L1CAM, LXR-alpha, C1qa, HEY1, HSP47, Tissue factor, eEF1A, eEF1A2, Galpha(s)-specific amine GPCRs, I-kB, NFKBIA, Heparanase 1, Small RR subunit, RRM2, PAR2, Galpha(q)-specific peptide GPCRs, Pleckstrin, GADD45 alpha…
RAOvsCTL_Mock	7	Inflammation	891	1.12553e-15	2.61605e-13	1.12553e-15	2.61605e-13	46	IFN-gamma, CCL13, IBP, CCL1, Thrombospondin 1, MMP-9, Granzyme B, LXR-alpha, Tissue factor, Clusterin, Galpha(s)-specific amine GPCRs, Galpha(q)-specific amine GPCRs, I-kB, Heparanase 1, PAR2, Galpha(q)-specific peptide GPCRs, CCL2, APOE, Fc epsilon RI beta, PDE, CCRL2, CD163, G-CSF, PPBP, Stanniocalcin 1, LTBR1, Nod2 (CARD15), Caspase-3, VEGFR-1, TSG-6, ST2(L), IL1RN, Galpha(i)-specific amine GP…
RAOvsCTL_Mock	8	Skin Diseases, Genetic	612	1.35118e-15	2.74796e-13	1.35118e-15	2.74796e-13	38	SBDS, IFN-gamma, CCL13, IBP, VNN1, Kappa chain (Ig light chain), Ig light chain, IGKC, IgE, ATP6V0A, CD20, Granzyme B, HSP47, Galpha(s)-specific amine GPCRs, Galpha(q)-specific amine GPCRs, I-kB, NFKBIA, Lysyl oxidase, PAR2, Galpha(q)-specific peptide GPCRs, Fc epsilon RI beta, PDE, TGF-beta, Carbonic anhydrase II, PPBP, Nod2 (CARD15), Caspase-3, CCL22, ST2(L), IL1RN, Galpha(i)-specific amine GPC…
RAOvsCTL_Mock	9	Dermatitis	566	3.86403e-15	6.9853e-13	3.86403e-15	6.9853e-13	36	IFN-gamma, ATF/CREB, CCL13, VNN1, Kappa chain (Ig light chain), Ig light chain, IGKC, IgE, SLC7A11, MMP-9, CD20, Granzyme B, Galpha(s)-specific amine GPCRs, Galpha(q)-specific amine GPCRs, PAR2, Galpha(q)-specific peptide GPCRs, CCL2, Fc epsilon RI beta, PDE, TGF-beta, TFPI, Carbonic anhydrase II, PPBP, Nod2 (CARD15), Caspase-3, CCL22, ST2(L), IL1RN, Galpha(i)-specific amine GPCRs, Histamine H4 r…
RAOvsCTL_Mock	10	Colonic Diseases	4272	6.7537e-15	1.09883e-12	6.7537e-15	1.09883e-12	112	PCOLCE2, IFN-gamma, ATF/CREB, IBP, VNN1, Kappa chain (Ig light chain), Ig light chain, IGKC, IgE, ATP6V0A, Nek2A, SLC22A3, Thrombospondin 1, MMP-9, Galpha(i)-specific class A orphan/other GPCRs, P2Y14, CD20, Guanylate cyclase, Guanylate cyclase alpha, Granzyme B, L1CAM (CTF1), L1CAM, Tissue factor, GPNMB (Osteoactivin), eEF1A, eEF1A2, F16P, Clusterin, Fc receptor-like 4, Galpha(s)-specific amine …
RAOvsCTL_LPS	1	Pathologic Processes	2678	1.8995e-16	2.95373e-13	1.8995e-16	2.95373e-13	79	CYP27B1, TREM2, TRPM2, OTR, Galpha(q)-specific peptide GPCRs, Ephrin-B receptors, Ephrin-B receptor 2, IFN-gamma, ATF/CREB, Caspase-3, UFO, VEGFR-1, MMP-8, OFD1, CCL1, UBE2C, CD36, Thy-1, TSG-6, Thrombospondin 1, IL-31, ST2(L), I-TAC, IL1RN, Serotonin receptor, MDL-1, VDR, Galpha(i)-specific amine GPCRs, REM2, HSP47, Tissue factor, GPNMB (Osteoactivin), eEF1A, Cyclin A, Cyclin A2, IL-1RI, S100B, …
RAOvsCTL_LPS	2	Connective Tissue Diseases	2088	1.4411e-15	1.12045e-12	1.4411e-15	1.12045e-12	67	HEXA, Galpha(q)-specific peptide GPCRs, IFN-gamma, ATF/CREB, Caspase-3, UFO, IFI6, VEGFR-1, Thy-1, CXCL13, Kappa chain (Ig light chain), Ig light chain, IGKC, MAGP1, MAGP (1,2), Fc epsilon RI gamma, TSG-6, Thrombospondin 1, RIG-I, RIG-G, ST2(L), I-TAC, IL1RN, Serotonin receptor, MDL-1, VDR, Galpha(i)-specific amine GPCRs, Histamine H4 receptor, HSP47, Tissue factor, C1qb, IFI56, IL-1RI, S100B, GC…
RAOvsCTL_LPS	3	Inflammation	891	3.00579e-15	1.558e-12	3.00579e-15	1.558e-12	42	CYP27B1, TREM2, Galpha(q)-specific peptide GPCRs, IFN-gamma, Caspase-3, VEGFR-1, MMP-8, CCL1, TSG-6, Thrombospondin 1, IL-31, ST2(L), I-TAC, IL1RN, MDL-1, Galpha(i)-specific amine GPCRs, Tissue factor, IL-1RI, S100B, GCP2, Clusterin, TLR3, Thrombomodulin, SSAT, Galpha(i)-specific peptide GPCRs, Adult hemoglobin, HBB, E-cadherin (CTF2), E-cadherin (CTF1), E-cadherin, CLEC1A, SLC39A8, SDF-1, MGST, …
RAOvsCTL_LPS	4	Carcinoma, Ductal	1414	5.91742e-15	2.04222e-12	5.91742e-15	2.04222e-12	53	CYP27B1, Galpha(q)-specific peptide GPCRs, Ephrin-B receptors, Ephrin-B receptor 2, IFN-gamma, ATF/CREB, Caspase-3, UFO, VEGFR-1, ITIH5, UBE2C, Nek2A, FIC1, Thrombospondin 1, I-TAC, VDR, HSP47, Tissue factor, VE-cadherin, CDC20, Cyclin A, Cyclin A2, S100B, GCP2, TLR3, Desmocollin 3, SPRY1, NTSR1, Galpha(i)-specific peptide GPCRs, Small RR subunit, RRM2, E-cadherin (CTF2), E-cadherin (CTF1), E-cad…
RAOvsCTL_LPS	5	Neoplasms, Ductal, Lobular, and Medullary	1467	6.56663e-15	2.04222e-12	6.56663e-15	2.04222e-12	54	CYP27B1, Galpha(q)-specific peptide GPCRs, Ephrin-B receptors, Ephrin-B receptor 2, IFN-gamma, ATF/CREB, Caspase-3, UFO, VEGFR-1, ITIH5, UBE2C, Nek2A, FIC1, Thrombospondin 1, I-TAC, VDR, HSP47, Tissue factor, VE-cadherin, CDC20, Cyclin A, Cyclin A2, S100B, GCP2, TLR3, Thrombomodulin, Desmocollin 3, SPRY1, NTSR1, Galpha(i)-specific peptide GPCRs, Small RR subunit, RRM2, E-cadherin (CTF2), E-cadher…
RAOvsCTL_LPS	6	Joint Diseases	1627	8.28269e-15	2.1466e-12	8.28269e-15	2.1466e-12	57	HEXA, Galpha(q)-specific peptide GPCRs, Ephrin-B receptors, IFN-gamma, ATF/CREB, Caspase-3, UFO, IFI6, MMP-8, Thy-1, CXCL13, Kappa chain (Ig light chain), Ig light chain, IGKC, TSG-6, Thrombospondin 1, RIG-G, ST2(L), I-TAC, IL1RN, Serotonin receptor, MDL-1, VDR, Galpha(i)-specific amine GPCRs, Histamine H4 receptor, HSP47, IFI56, IL-1RI, GCP2, Clusterin, TLR3, Thrombomodulin, IL-34, Dectin-1, SSA…
RAOvsCTL_LPS	7	Arthritis	1597	1.45494e-14	3.23205e-12	1.45494e-14	3.23205e-12	56	HEXA, Galpha(q)-specific peptide GPCRs, Ephrin-B receptors, IFN-gamma, ATF/CREB, Caspase-3, UFO, IFI6, MMP-8, Thy-1, CXCL13, Kappa chain (Ig light chain), Ig light chain, IGKC, TSG-6, RIG-G, ST2(L), I-TAC, IL1RN, Serotonin receptor, MDL-1, VDR, Galpha(i)-specific amine GPCRs, Histamine H4 receptor, HSP47, IFI56, IL-1RI, GCP2, Clusterin, TLR3, Thrombomodulin, IL-34, Dectin-1, SSAT, Galpha(i)-speci…
RAOvsCTL_LPS	8	Pathological Conditions, Signs and Symptoms	4332	1.70914e-14	3.32214e-12	1.70914e-14	3.32214e-12	101	CYP27B1, TREM2, TRPM2, OTR, Galpha(q)-specific peptide GPCRs, SCN7A, Ephrin-B receptors, Ephrin-B receptor 2, IFN-gamma, ATF/CREB, Caspase-3, UFO, DSC2, MAEG, IL22RA1, VEGFR-1, ITIH5, MMP-8, OFD1, CCL1, UBE2C, CD36, Thy-1, Kappa chain (Ig light chain), Ig light chain, IGKC, LRRK2, TSG-6, Thrombospondin 1, IL-31, RIG-G, ST2(L), I-TAC, IL1RN, HTR3C, Serotonin receptor, MDL-1, VDR, Galpha(i)-specifi…
RAOvsCTL_LPS	9	Colonic Diseases	4272	5.57743e-14	9.63657e-12	5.57743e-14	9.63657e-12	99	CYP27B1, Galpha(q)-specific peptide GPCRs, Ephrin-B receptors, Ephrin-B receptor 2, IFN-gamma, ATF/CREB, Caspase-3, UFO, DSC2, VEGFR-1, ITIH5, MMP-8, UBE2C, CD36, Thy-1, SPHK1, CXCL13, Kappa chain (Ig light chain), Ig light chain, IGKC, LRRK2, NAR3, Nek2A, OGFR, TSG-6, Selenoprotein P, Thrombospondin 1, I-TAC, IL1RN, Serotonin receptor, VDR, Galpha(i)-specific amine GPCRs, Tissue factor, GPNMB (O…
RAOvsCTL_LPS	10	Melanoma, Cutaneous Malignant	763	6.95221e-14	1.08107e-11	6.95221e-14	1.08107e-11	37	CYP27B1, Galpha(q)-specific peptide GPCRs, IFN-gamma, ATF/CREB, Caspase-3, VEGFR-1, MAGP1, MAGP (1,2), Thrombospondin 1, MLANA, VDR, Galpha(i)-specific amine GPCRs, Cyclin A, Cyclin A2, IL-1RI, S100B, Clusterin, Thrombomodulin, Desmocollin 3, Galpha(i)-specific peptide GPCRs, E-cadherin (CTF2), E-cadherin (CTF1), E-cadherin, GADD45 alpha, FUS/DDIT3 fusion protein, C/EBP zeta, TOP2, TOP2 alpha, Cy…
RAOvsCTL_HDE	1	Pathologic Processes	2678	2.80767e-41	6.19373e-38	2.80767e-41	6.19373e-38	423	CDCP1, Beta-hexosaminidase, TFF3, PPAR-gamma/RXR-alpha, PPAR-gamma, PAX8/PPARgamma fusion protein, IFN-gamma, PCNA, UFO, Integrin, ITGAM, Granzyme A, FEN1, CCL1, CD36, p53, p53 (mitochondrial), Fra-2, Prolidase, YES, Thrombospondin 1, BMP2, ITGA7, Granzyme B, LXR-alpha/RXR-alpha, LXR-alpha, Myosin II, FANCA, Neuropilin-1, SALL4, SLC3A2, CYP1A2, Chk2, Angiopoietin 2, IL-10, ROBO4, Factor Ba, Facto…
RAOvsCTL_HDE	2	Pathological Conditions, Signs and Symptoms	4332	2.78409e-36	3.07085e-33	2.78409e-36	3.07085e-33	582	CDCP1, Beta-hexosaminidase, LHFPL2, TFF3, PPAR-gamma/RXR-alpha, PPAR-gamma, PAX8/PPARgamma fusion protein, IFN-gamma, PCNA, UFO, Integrin, ITGAM, Granzyme A, FEN1, CCL1, CD36, p53, p53 (mitochondrial), Kappa chain (Ig light chain), Ig light chain, IGKC, IgE, LRRK2, SLC7A11, SLC22A3, Fra-2, Prolidase, YES, Thrombospondin 1, BMP2, ITGA7, Secretogranin III, Granzyme B, LXR-alpha/RXR-alpha, LXR-alpha…
RAOvsCTL_HDE	3	Stomach Diseases	3840	1.29312e-35	9.50877e-33	1.29312e-35	9.50877e-33	530	CDCP1, Beta-hexosaminidase, TFF3, PPAR-gamma/RXR-alpha, PPAR-gamma, PAX8/PPARgamma fusion protein, CRMP2, IFN-gamma, PDZ-RhoGEF, PCNA, UFO, IFI6, Integrin, ITGAM, FEN1, Anillin, p53, p53 (mitochondrial), HCA112, CDCA1, Kappa chain (Ig light chain), Ig light chain, IGKC, IgE, LRRK2, HKLP2, YES, Sororin, Thrombospondin 1, BMP2, HURP, Granzyme B, LXR-alpha/RXR-alpha, CISH, Myosin II, Neuropilin-1, P…
RAOvsCTL_HDE	4	Stomach Neoplasms	3793	6.16168e-35	3.39817e-32	6.16168e-35	3.39817e-32	523	CDCP1, Beta-hexosaminidase, TFF3, PPAR-gamma/RXR-alpha, PPAR-gamma, PAX8/PPARgamma fusion protein, CRMP2, IFN-gamma, PDZ-RhoGEF, PCNA, UFO, IFI6, Integrin, FEN1, Anillin, p53, p53 (mitochondrial), HCA112, CDCA1, Kappa chain (Ig light chain), Ig light chain, IGKC, IgE, LRRK2, HKLP2, YES, Sororin, Thrombospondin 1, BMP2, HURP, LXR-alpha/RXR-alpha, CISH, Myosin II, Neuropilin-1, PCDH17, Alpha-cateni…
RAOvsCTL_HDE	5	Colonic Diseases	4272	3.45867e-27	1.52596e-24	3.45867e-27	1.52596e-24	544	CDCP1, TFF3, PPAR-gamma/RXR-alpha, PPAR-gamma, PAX8/PPARgamma fusion protein, CRMP2, IFN-gamma, PCNA, UFO, Integrin, ITGAM, FEN1, CD36, p53, p53 (mitochondrial), HCA112, CDCA1, Kappa chain (Ig light chain), Ig light chain, IGKC, IgE, LRRK2, ATP6V0A, HKLP2, Nek2A, SLC22A3, ABCA3, YES, Thrombospondin 1, Granzyme B, LXR-alpha/RXR-alpha, Myosin II, PCDH17, Alpha-catenin, Alpha-1 catenin, TIE, CYP1A2,…
RAOvsCTL_HDE	6	Joint Diseases	1627	4.45788e-27	1.63901e-24	4.45788e-27	1.63901e-24	265	HEXA, Beta-hexosaminidase, PPAR-gamma/RXR-alpha, PPAR-gamma, PAX8/PPARgamma fusion protein, IFN-gamma, UFO, IFI6, Integrin, ITGAM, p53, p53 (mitochondrial), Kappa chain (Ig light chain), Ig light chain, IGKC, IgE, ATP6V0A, Prolidase, Thrombospondin 1, Granzyme B, CISH, Myosin II, Neuropilin-1, Alpha-catenin, SLC3A2, CYP1A2, IL-10, Factor Ba, Factor B, Factor Bb, CCHCR1, FUS/DDIT3 fusion protein, …
RAOvsCTL_HDE	7	Lung Diseases, Obstructive	1588	6.63627e-27	2.09137e-24	6.63627e-27	2.09137e-24	260	Beta-hexosaminidase, PPAR-gamma/RXR-alpha, PPAR-gamma, PAX8/PPARgamma fusion protein, IFN-gamma, Integrin, ITGAM, Granzyme A, CCL1, CD36, p53, p53 (mitochondrial), Kappa chain (Ig light chain), Ig light chain, IGKC, IgE, Thrombospondin 1, Granzyme B, Myosin II, Neuropilin-1, Alpha-catenin, Alpha-1 catenin, nAChR alpha3/beta4, CYP1A2, Angiopoietin 2, IL-10, Desmin, DAAM2, FUS/DDIT3 fusion protein,…
RAOvsCTL_HDE	8	Immune System Diseases	6037	1.46302e-26	4.03428e-24	1.46302e-26	4.03428e-24	710	CDCP1, HEXA, Beta-hexosaminidase, TFF3, PPAR-gamma/RXR-alpha, PPAR-gamma, PAX8/PPARgamma fusion protein, IFN-gamma, PDZ-RhoGEF, PCNA, UFO, IFI6, Integrin, ITGAM, FEN1, MECR, CCL1, CD36, p53, p53 (mitochondrial), CDCA1, Basonuclin-2, Kappa chain (Ig light chain), Ig light chain, IGKC, IgE, ATP6V0A, Nek2A, SLC7A11, Fra-2, Prolidase, YES, KIAA0802, BMP2, HURP, Granzyme B, CISH, Myosin II, FANCA, Gra…
RAOvsCTL_HDE	9	Musculoskeletal Diseases	2511	2.29844e-26	5.63374e-24	2.29844e-26	5.63374e-24	361	HEXA, Beta-hexosaminidase, PPAR-gamma/RXR-alpha, PPAR-gamma, PAX8/PPARgamma fusion protein, IFN-gamma, PCNA, UFO, IFI6, Integrin, ITGAM, CD36, p53, p53 (mitochondrial), Kappa chain (Ig light chain), Ig light chain, IGKC, IgE, TCIRG1 (Atp6i), ATP6V0A, Prolidase, Thrombospondin 1, BMP2, ITGA7, Granzyme B, CISH, Myosin II, Neuropilin-1, Alpha-catenin, SLC3A2, CYP1A2, IL-10, Factor Ba, Factor B, Fact…
RAOvsCTL_HDE	10	Bacterial Infections and Mycoses	1294	4.72002e-26	1.04124e-23	4.72002e-26	1.04124e-23	223	HEXA, Beta-hexosaminidase, TFF3, PPAR-gamma/RXR-alpha, PPAR-gamma, PAX8/PPARgamma fusion protein, Ninjurin 1, Properdin, IFN-gamma, PCNA, Integrin, ITGAM, Granzyme A, CCL1, CD36, NFAM1, p53, p53 (mitochondrial), LRRK2, ABCA3, Prolidase, Granzyme B, LXR-alpha/RXR-alpha, LXR-alpha, Alpha-catenin, Alpha-1 catenin, Angiopoietin 2, IL-10, Factor Ba, Factor B, Factor Bb, C1orf141, FUS/DDIT3 fusion prot…
RAOvsCTL_RCA	1	Pathologic Processes	2678	3.90293e-48	7.48582e-45	3.90293e-48	7.48582e-45	243	BAFF(TNFSF13B), Beta-hexosaminidase, VEGF-A, IFN-gamma, ATF/CREB, PDGF-B, KNSL1, IL-1 beta, Integrin, ITGAM, CCL1, UBE2C, Thy-1, Galpha(i)-specific cannabis GPSRs, CNR2, YES, Thrombospondin 1, MMP-9, ITGA7, CD20, Guanylate cyclase, LXR-alpha, DTL (hCdt2), HEY1, REM2, BUBR1, IL-2, Tissue factor, GPNMB (Osteoactivin), SALL4, Angiopoietin 2, ROBO4, Galpha(s)-specific amine GPCRs, Galpha(q)-specific …
RAOvsCTL_RCA	2	Inflammation	891	1.10655e-35	1.06118e-32	1.10655e-35	1.06118e-32	116	BAFF(TNFSF13B), Beta-hexosaminidase, VEGF-A, IFN-gamma, PDGF-B, IL-1 beta, Integrin, ITGAM, CCL1, Galpha(i)-specific cannabis GPSRs, CNR2, Thrombospondin 1, MMP-9, LXR-alpha, Tissue factor, Angiopoietin 2, Galpha(s)-specific amine GPCRs, Galpha(q)-specific amine GPCRs, TIMP1, PAR2, Galpha(q)-specific peptide GPCRs, Galpha(i)-specific peptide GPCRs, C5AR, CLEC1A, CCL2, IBP, WNT, APOE, PECAM1, NALP…
RAOvsCTL_RCA	3	Pathological Conditions, Signs and Symptoms	4332	1.98393e-33	1.26839e-30	1.98393e-33	1.26839e-30	292	BAFF(TNFSF13B), Beta-hexosaminidase, VEGF-A, IFN-gamma, ATF/CREB, EFR3B, PDGF-B, KNSL1, IL-1 beta, Integrin, ITGAM, CCL1, UBE2C, Thy-1, Galpha(i)-specific cannabis GPSRs, CNR2, Kappa chain (Ig light chain), Ig light chain, IGKC, IgE, SLC7A11, SLC22A3, MYOZ1, YES, Thrombospondin 1, MMP-9, GATA-2, ITGA7, CD20, Guanylate cyclase, LXR-alpha, MELC, DTL (hCdt2), HEY1, REM2, BUBR1, IL-2, Tissue factor, …
RAOvsCTL_RCA	4	Musculoskeletal Diseases	2511	3.42381e-29	1.64172e-26	3.42381e-29	1.64172e-26	197	BAFF(TNFSF13B), HEXA, Beta-hexosaminidase, VEGF-A, IFN-gamma, ATF/CREB, IL-1 beta, Integrin, ITGAM, Thy-1, Galpha(i)-specific cannabis GPSRs, CNR2, Kappa chain (Ig light chain), Ig light chain, IGKC, IgE, TCIRG1 (Atp6i), ATP6V0A, Thrombospondin 1, MMP-9, ITGA7, CD20, IL-2, Tissue factor, Galpha(s)-specific amine GPCRs, Galpha(q)-specific amine GPCRs, TIMP1, C17orf53, PAR2, Galpha(q)-specific pept…
RAOvsCTL_RCA	5	Wounds and Injuries	982	1.29878e-28	4.98213e-26	1.29878e-28	4.98213e-26	111	BAFF(TNFSF13B), VEGF-A, IFN-gamma, ATF/CREB, PDGF-B, IL-1 beta, Integrin, Galpha(i)-specific cannabis GPSRs, CNR2, Thrombospondin 1, MMP-9, IL-2, Tissue factor, GPNMB (Osteoactivin), Angiopoietin 2, Galpha(s)-specific amine GPCRs, TIMP1, PAR2, Galpha(q)-specific peptide GPCRs, Galpha(i)-specific peptide GPCRs, C5AR, CCL2, ADAM12, IBP, WNT, APOE, Proepithelin, CD13, PPBP, Stanniocalcin 1, KLRK1 (N…
RAOvsCTL_RCA	6	Infection	1170	4.48767e-27	1.43456e-24	4.48767e-27	1.43456e-24	120	BAFF(TNFSF13B), HEXA, Beta-hexosaminidase, VEGF-A, Properdin, IFN-gamma, ATF/CREB, PDGF-B, IL-1 beta, Integrin, ITGAM, NFAM1, Galpha(i)-specific cannabis GPSRs, CNR2, MMP-9, LXR-alpha, IL-2, Tissue factor, Angiopoietin 2, Galpha(s)-specific amine GPCRs, TIMP1, PAR2, Galpha(q)-specific peptide GPCRs, Galpha(i)-specific peptide GPCRs, C5AR, FUS/DDIT3 fusion protein, C/EBP zeta, CCL2, WNT, APOE, C1,…
RAOvsCTL_RCA	7	Bacterial Infections and Mycoses	1294	7.0261e-27	1.92515e-24	7.0261e-27	1.92515e-24	127	BAFF(TNFSF13B), HEXA, Beta-hexosaminidase, VEGF-A, Ninjurin 1, Properdin, IFN-gamma, ATF/CREB, PDGF-B, IL-1 beta, Integrin, ITGAM, CCL1, NFAM1, Galpha(i)-specific cannabis GPSRs, CNR2, MMP-9, LXR-alpha, IL-2, Tissue factor, Angiopoietin 2, Galpha(s)-specific amine GPCRs, TIMP1, PAR2, Galpha(q)-specific peptide GPCRs, Galpha(i)-specific peptide GPCRs, C5AR, FUS/DDIT3 fusion protein, C/EBP zeta, CC…
RAOvsCTL_RCA	8	Joint Diseases	1627	1.92301e-26	4.61042e-24	1.92301e-26	4.61042e-24	145	BAFF(TNFSF13B), HEXA, Beta-hexosaminidase, VEGF-A, IFN-gamma, ATF/CREB, IL-1 beta, Integrin, ITGAM, Thy-1, Galpha(i)-specific cannabis GPSRs, CNR2, Kappa chain (Ig light chain), Ig light chain, IGKC, IgE, ATP6V0A, Thrombospondin 1, MMP-9, CD20, IL-2, Galpha(s)-specific amine GPCRs, Galpha(q)-specific amine GPCRs, TIMP1, PAR2, Galpha(q)-specific peptide GPCRs, Galpha(i)-specific peptide GPCRs, FUS…
RAOvsCTL_RCA	9	Connective Tissue Diseases	2088	2.63699e-25	5.33508e-23	2.63699e-25	5.33508e-23	167	BAFF(TNFSF13B), HEXA, Beta-hexosaminidase, VEGF-A, IFN-gamma, ATF/CREB, PDGF-B, IL-1 beta, Integrin, ITGAM, Thy-1, Galpha(i)-specific cannabis GPSRs, CNR2, Kappa chain (Ig light chain), Ig light chain, IGKC, IgE, ATP6V0A, Thrombospondin 1, MMP-9, CD20, IL-2, Tissue factor, Angiopoietin 2, Galpha(s)-specific amine GPCRs, Galpha(q)-specific amine GPCRs, TIMP1, PAR2, Galpha(q)-specific peptide GPCRs…
RAOvsCTL_RCA	10	Arthritis	1597	2.78159e-25	5.33508e-23	2.78159e-25	5.33508e-23	141	BAFF(TNFSF13B), HEXA, Beta-hexosaminidase, VEGF-A, IFN-gamma, ATF/CREB, IL-1 beta, Integrin, ITGAM, Thy-1, Galpha(i)-specific cannabis GPSRs, CNR2, Kappa chain (Ig light chain), Ig light chain, IGKC, IgE, ATP6V0A, MMP-9, CD20, IL-2, Galpha(s)-specific amine GPCRs, Galpha(q)-specific amine GPCRs, TIMP1, PAR2, Galpha(q)-specific peptide GPCRs, Galpha(i)-specific peptide GPCRs, FUS/DDIT3 fusion prot…

## Sheet: KEGG
	GeneCodis Enrichment analysis
	Singular Enrichment Analysis of KEGG Pathways
COMPARISON	#	Genes	NGR	TNGR	NG	TNG	Hyp	Hyp*	Annotations	NGR = Number of annotated genes in the reference list;
RAOvsCTL_Mock	1	11 genes	186	34208	11	235	7.57545e-08	4.92404e-06	(KEGG) 04062: Chemokine signaling pathway	TNGR = Total number of genes in the reference list;
RAOvsCTL_Mock	2	7 genes	48	34208	7	235	3.82559e-08	4.97327e-06	(KEGG) 05144: Malaria	NG = Number of annotated genes in the input list;
RAOvsCTL_Mock	3	12 genes	259	34208	12	235	2.75595e-07	1.19425e-05	(KEGG) 04060: Cytokine-cytokine receptor interaction	TNG = Total number of genes in the input list;
RAOvsCTL_Mock	4	7 genes	84	34208	7	235	1.90809e-06	6.20128e-05	(KEGG) 05323: Rheumatoid arthritis	Hyp = Hypergeometric pValue; Hyp* = Corrected hypergeometric pValue
RAOvsCTL_Mock	5	7 genes	102	34208	7	235	7.00655e-06	0.000151809	(KEGG) 05142: Chagas disease (American trypanosomiasis)
RAOvsCTL_Mock	6	6 genes	67	34208	6	235	6.93387e-06	0.000180281	(KEGG) 04115: p53 signaling pathway
RAOvsCTL_Mock	7	10 genes	324	34208	10	235	9.03725e-05	0.00167835	(KEGG) 05200: Pathways in cancer
RAOvsCTL_Mock	8	5 genes	72	34208	5	235	0.000141038	0.00229187	(KEGG) 04971: Gastric acid secretion
RAOvsCTL_Mock	9	6 genes	123	34208	6	235	0.000214523	0.00309867	(KEGG) 04110: Cell cycle
RAOvsCTL_Mock	10	5 genes	102	34208	5	235	0.000710757	0.00923984	(KEGG) 05146: Amoebiasis
RAOvsCTL_LPS	1	9 genes	48	34208	9	209	1.36147e-11	1.484e-09	(KEGG) 05144: Malaria
RAOvsCTL_LPS	2	15 genes	259	34208	15	209	8.0579e-11	4.39155e-09	(KEGG) 04060: Cytokine-cytokine receptor interaction
RAOvsCTL_LPS	3	7 genes	84	34208	7	209	8.73888e-07	3.17513e-05	(KEGG) 05323: Rheumatoid arthritis
RAOvsCTL_LPS	4	7 genes	102	34208	7	209	3.24727e-06	8.8488e-05	(KEGG) 05146: Amoebiasis
RAOvsCTL_LPS	5	8 genes	172	34208	8	209	1.16095e-05	0.000253088	(KEGG) 05152: Tuberculosis
RAOvsCTL_LPS	6	8 genes	186	34208	8	209	2.04439e-05	0.000371397	(KEGG) 04062: Chemokine signaling pathway
RAOvsCTL_LPS	7	5 genes	67	34208	5	209	5.76091e-05	0.000897056	(KEGG) 04115: p53 signaling pathway
RAOvsCTL_LPS	8	6 genes	153	34208	6	209	0.000370701	0.0050508	(KEGG) 04630: Jak-STAT signaling pathway
RAOvsCTL_LPS	9	4 genes	65	34208	4	209	0.000684844	0.00829423	(KEGG) 04610: Complement and coagulation cascades
RAOvsCTL_LPS	10	5 genes	125	34208	5	209	0.00105133	0.0104177	(KEGG) 04514: Cell adhesion molecules (CAMs)
RAOvsCTL_HDE	1	52 genes	259	34208	52	1598	3.74453e-19	8.0133e-17	(KEGG) 04060: Cytokine-cytokine receptor interaction
RAOvsCTL_HDE	2	35 genes	121	34208	35	1598	1.22154e-18	1.30705e-16	(KEGG) 04142: Lysosome
RAOvsCTL_HDE	3	30 genes	123	34208	30	1598	5.43868e-14	3.87959e-12	(KEGG) 04110: Cell cycle
RAOvsCTL_HDE	4	46 genes	324	34208	46	1598	2.0774e-11	1.11141e-09	(KEGG) 05200: Pathways in cancer
RAOvsCTL_HDE	5	27 genes	137	34208	27	1598	1.92701e-10	8.24761e-09	(KEGG) 04145: Phagosome
RAOvsCTL_HDE	6	29 genes	172	34208	29	1598	1.96145e-09	6.99584e-08	(KEGG) 05152: Tuberculosis
RAOvsCTL_HDE	7	19 genes	84	34208	19	1598	8.54119e-09	2.61117e-07	(KEGG) 04512: ECM-receptor interaction
RAOvsCTL_HDE	8	26 genes	153	34208	26	1598	1.11634e-08	2.98622e-07	(KEGG) 04630: Jak-STAT signaling pathway
RAOvsCTL_HDE	9	16 genes	67	34208	16	1598	5.59948e-08	1.19829e-06	(KEGG) 05120: Epithelial cell signaling in Helicobacter pylori infection
RAOvsCTL_HDE	10	16 genes	67	34208	16	1598	5.59948e-08	1.19829e-06	(KEGG) 04115: p53 signaling pathway
RAOvsCTL_RCA	1	39 genes	259	34208	39	648	1.39655e-23	2.42999e-21	(KEGG) 04060: Cytokine-cytokine receptor interaction
RAOvsCTL_RCA	2	15 genes	65	34208	15	648	1.06938e-12	9.30357e-11	(KEGG) 04610: Complement and coagulation cascades
RAOvsCTL_RCA	3	16 genes	84	34208	16	648	4.43891e-12	2.57457e-10	(KEGG) 05323: Rheumatoid arthritis
RAOvsCTL_RCA	4	22 genes	186	34208	22	648	1.02238e-11	4.44737e-10	(KEGG) 04062: Chemokine signaling pathway
RAOvsCTL_RCA	5	11 genes	48	34208	11	648	1.2397e-09	4.31417e-08	(KEGG) 05144: Malaria
RAOvsCTL_RCA	6	12 genes	67	34208	12	648	4.47626e-09	1.29811e-07	(KEGG) 04115: p53 signaling pathway
RAOvsCTL_RCA	7	14 genes	102	34208	14	648	8.56448e-09	2.12888e-07	(KEGG) 05146: Amoebiasis
RAOvsCTL_RCA	8	12 genes	83	34208	12	648	5.4878e-08	1.1936e-06	(KEGG) 04640: Hematopoietic cell lineage
RAOvsCTL_RCA	9	23 genes	324	34208	23	648	7.72413e-08	1.49333e-06	(KEGG) 05200: Pathways in cancer
RAOvsCTL_RCA	10	17 genes	197	34208	17	648	2.52541e-07	4.39422e-06	(KEGG) 04510: Focal adhesion

## Sheet: Info
Info
General
Date	2014-10-22
Server	portal.genego.com
Version	6.19.65960
Workflow Settings
Type	Analyze Single Experiment
Signals	both
Data
Name	Type	Size
RAOvsCTL_Mock	General	243
RAOvsCTL_LPS	General	211
RAOvsCTL_HDE	General	1651
RAOvsCTL_RCA	General	666
